# Supplementary material for: Optogenetic screening of MCT1 activity implicates a cluster of non-steroidal anti-inflammatory drugs (NSAIDs) as inhibitors of lactate transport
Source: PLoS One. 2024 Dec 12;19(12):e0312492. doi: 10.1371/journal.pone.0312492 (PMC11637378; doi:10.1371/journal.pone.0312492)
Supplement: S1 File — The final list contains all compounds which pass both the Z-score criterion (Z < -3) in the initial screen, as well as the growth criterion (> 90%) in the secondary screen. (XLSX) [file pone.0312492.s020.xlsx]

## Sheet: Primary Screen - final
Index	Plate.x	Number	Well	Day1	Day2	Fraction	Z.score	Percent	Offscreen_18hr	Offscreen_24hr	Offscreen_42hr	OffScreen_percentage	Source	Drug	Name	CAS	SMILES	NOTES	Group
P00C02	P00	P00	C02	0.1298	0.7758	0.167311	-6.50677	95.8102	0.7445	0.7958	0.9268	92.2553	separate	Separate	Syrosingopine	n/a	CCOC(=O)OC1=C(C=C(C=C1OC)C(=O)OC2CC3CN4CCC5=C(C4CC3C(C2OC)C(=O)OC)NC6=C5C=CC(=C6)OC)OC	Syrosingopine is a dual MCT1 and MCT4 inhibitor with IC50 values of 2500nM and 40 nM in HAP1 cells, respectively.	Other
P02A08	P02	5149	A08	0.2019	0.7507	0.268949	-4.18638	74.3976	0.8025	0.8965	0.9569	99.4424	pu-ac-0002	LOPAC rack 6-A4	Bisdemethoxycurcumin	n/a	OC1=CC=C(\C=C\C(=O)CC(=O)\C=C\C2=CC=C(O)C=C2)C=C1	Ion Channels, similar in appearance to double chalcone	NFKB
P02D12	P02	5149	D12	0.1177	0.7933	0.148368	-5.54936	98.6204	0.7989	0.9026	0.9515	98.9963	pu-ac-0002	LOPAC rack8-B6	Propylpyrazole triol - 1,3,5-tris(4-hydroxyphenyl)-4-propyl-1H-pyrazole	n/a	CCCC1=C(N(N=C1C1=CC=C(O)C=C1)C1=CC=C(O)C=C1)C1=CC=C(O)C=C1	Specific estrogen receptor alpha (ERalpha) agonist	Natural Product
P02F16	P02	5149	F16	0.2576	0.802	0.321197	-3.5958	63.9018	0.7947	0.9051	0.9619	98.4758	pu-ac-0002	LOPAC rack8-C8	SR-27897	n/a	OC(=O)CN1C(=CC2=C1C=CC=C2)C(=O)NC1=NC(=CS1)C1=C(Cl)C=CC=C1	Cholecystokinin - CCK1 antagonist, monocarboxylate	Monocarboxylate
P02J11	P02	5149	J11	0.3014	0.8568	0.351774	-3.25017	57.7593	0.7871	0.8863	0.944	97.5341	pu-ac-0002	LOPAC rack7-E6	Fiduxosin	n/a	Cl.COC1=C2[C@@H]3CN(CCCCN4C(=O)NC5=C(SC6=NC=C(N=C56)C5=CC=CC=C5)C4=O)C[C@@H]3COC2=CC=C1	alpha1-Adrenoceptor antagonist	Other
P02P10	P02	5149	P10	0.1239	0.8402	0.147465	-5.55957	98.8018	0.7832	0.8897	0.9435	97.0508	pu-ac-0002	LOPAC rack8-H5	Hispidin	n/a	OC1=CC(=O)OC(\C=C\C2=CC=C(O)C(O)=C2)=C1	Potent protein kinase C-beta inhibitor, NF-kB inhibitor (chalcone)	NFKB
P03A08	P03	5155	A08	0.1035	0.7449	0.138945	-3.36073	102.566	0.8169	0.9084	0.9699	101.227	pu-tm-0004	TM-L42 M27314-A4	Nordihydroguaiaretic acid	500-38-9	CC(CC1=CC(=C(C=C1)O)O)C(C)CC2=CC(=C(C=C2)O)O	Nordihydroguaiaretic acid (NDGA) is a phenolic antioxidant	Natural Product
P03H19	P03	5155	H19	0.084	0.824	0.101942	-3.6047	110.012	0.7812	0.8701	0.9373	96.803	pu-tm-0004	TM-L42 M27315-D10	Efavirenz	154598-52-4	C1CC1C#C[C@]1(c2c(ccc(c2)Cl)NC(=O)O1)C(F)(F)F	HIV Protease inhibitorHIV-1 RT	Other
P03J08	P03	5155	J08	0.1554	0.8439	0.184145	-3.06271	93.4718	0.7823	0.9107	0.9681	96.9393	pu-tm-0004	TM-L42 M27316-E4	Telotristat Etiprate	1137608-69-5	OC(=O)CNC(=O)c1ccccc1.CCOC(=O)[C@@H](N)Cc1ccc(cc1)-c1cc(O[C@H](c2ccc(Cl)cc2-n2ccc(C)n2)C(F)(F)F)nc(N)n1	Tryptophan hydroxylase inhibitor, inhibits serotonin synthesis	Other
P04M11	P04	5148	M11	0.3196	0.841	0.380024	-3.67688	50.3113	0.7754	0.8699	0.9646	96.0843	pu-ac-0001	LOPAC rack 1-G06	Apigenin	n/a	OC1=CC=C(C=C1)C1=CC(=O)C2=C(O1)C=C(O)C=C2O	Flavanoid, arrests cell cycle	Antineoplastic
P04M17	P04	5148	M17	0.2699	0.8663	0.311555	-4.69726	64.276	0.8029	0.895	0.9464	99.4919	pu-ac-0001	LOPAC rack 1-G09	TNP	n/a	[O-][N+](=O)C1=CC=C(CNC2=C3N=CNC3=NC(NCC3=CC=CC(=C3)C(F)(F)F)=N2)C=C1	IP3K/ IP6K inhibitor	Other
P04O09	P04	5148	O09	0.2862	0.8679	0.329761	-4.42593	60.5626	0.7306	0.8663	0.9154	90.5328	pu-ac-0001	LOPAC rack 1-H05	Atorvastatin	n/a	O.O.O.[Ca++].CC(C)C1=C(C(=O)NC2=CC=CC=C2)C(=C(N1CC[C@@H](O)C[C@@H](O)CC([O-])=O)C1=CC=C(F)C=C1)C1=CC=CC=C1.CC(C)C1=C(C(=O)NC2=CC=CC=C2)C(=C(N1CC[C@@H](O)C[C@@H](O)CC([O-])=O)C1=CC=C(F)C=C1)C1=CC=CC=C1	HMG-coA reductase inhibitor, monocarboxylte	Antifungal
P05D09	P05	5154	D09	0.2811	0.8925	0.314958	-4.64149	66.5468	0.8059	0.8815	0.9399	99.8637	pu-tm-0003	TM-L42 M27311-B5	Praziquantel	55268-74-1	O=C(C1CCCCC1)N1CC2N(CCc3ccccc23)C(=O)C1	Calcium Channel inhibitor - antiparasitic (worms)	Other
P05E15	P05	5154	E15	0.209	0.7796	0.268086	-5.26869	75.5399	0.7685	0.8625	0.9267	95.2292	pu-tm-0003	TM-L42 M27309-C8	Piroxicam	36322-90-4	CN1C(=C(c2ccccc2S1(=O)=O)O)C(=O)Nc1ccccn1	COX inhibitor - NSAID, sulfone	NSAID
P05F09	P05	5154	F09	0.3043	0.8202	0.371007	-3.89149	55.793	0.7745	0.8724	0.9291	95.9727	pu-tm-0003	TM-L42 M27311-C5	Deferasirox	201530-41-8	O=C(O)c1ccc(cc1)n1nc(nc1c1ccccc1O)c1ccccc1O	iron chelating agent - reduces iron, monocarboxylate	Monocarboxylate
P05M18	P05	5154	M18	0.2046	0.8246	0.24812	-5.53586	79.3706	0.804	0.8953	0.9483	99.6283	pu-tm-0003	TM-L42 M27310-G9	Fluconazole	86386-73-4	c1cc(c(cc1F)F)C(Cn1cncn1)(Cn1ncnc1)O	Antifection inhibitor 14-_ Demethylase	Antifungal
P05N05	P05	5154	N05	0.3538	0.8219	0.430466	-3.09585	44.3849	0.8139	0.8825	0.9387	100.855	pu-tm-0003	TM-L42 M27311-G3	Diclofenac	15307-79-6	[Na+].C(=O)(Cc1c(cccc1)Nc1c(cccc1Cl)Cl)[O-]	COX inhibitor - NSAID, monocarboxylate	NSAID
P06E11	P06	5153	E11	0.2171	0.8693	0.249741	-4.01814	79.9782	0.8355	0.9131	0.9709	103.532	pu-tm-0002	TM-L42 M27305-C6	Pyrvinium pamoate	3546-41-6	CN(C)c1ccc2[n+](C)c(\C=C\c3cc(C)n(c3C)-c3ccccc3)ccc2c1.CN(C)c1ccc2[n+](C)c(\C=C\c3cc(C)n(c3C)-c3ccccc3)ccc2c1.Oc1c(cc2ccccc2c1Cc1c(O)c(cc2ccccc12)C([O-])=O)C([O-])=O	Wnt/beta - anticancer, inhibited the adnrogen receptor	Antineoplastic
P06F18	P06	5153	F18	0.2588	0.8146	0.317702	-3.37053	67.088	0.8277	0.9171	0.9776	102.565	pu-tm-0002	TM-L42 M27308-C9	Diethylstilbestrol	56-53-1	Oc1ccc(cc1)/C(=C(\CC)/c1ccc(O)cc1)/CC	Estrogen/progestogen Receptor agonistER	Estrogen
P07E08	P07	5164	E08	0.1866	0.8316	0.224387	-4.10795	82.6554	0.8167	0.8874	0.9359	101.202	pu-sc-0008	140301-30-C04	TETRAC	67-30-1	OC(=O)CC1=CC(I)=C(OC2=CC(I)=C(O)C(I)=C2)C(I)=C1	antineoplastic, thyroid hormone, monocarboxylate	Antineoplastic
P07F09	P07	5164	F09	0.2447	0.872	0.280619	-3.53154	71.0563	0.7533	0.8873	0.9556	93.3457	pu-sc-0008	LOPAC pfizer-C05	PD-407824	622864-54-4	OC1=CC2=C(NC3=C2C2=C(C(=O)NC2=O)C(=C3)C2=CC=CC=C2)C=C1	Ser/Thr Kinase inhibitor - Wee1/Chk	Other
P07K10	P07	5164	K10	0.2578	0.8104	0.318115	-3.14719	63.3221	0.7685	0.8867	0.9442	95.2292	pu-sc-0008	140301-30-F05	Methoxyvone		COC1=CC2=C(C(C)=C1)C(=O)C=C(O2)C1=CC=CC=C1	flavanoid	Natural Product
P07K14	P07	5164	K14	0.168	0.8249	0.203661	-4.32039	86.9305	0.7324	0.8725	0.9366	90.7559	pu-sc-0008	140301-30-F07	4-hydroxyflavanone		OC1=CC=C(C=C1)C1CC(=O)C2=CC=CC=C2O1	SCREBP maturation inhibitor, flavanone	Natural product
P08B15	P08	5163	B15	0.1213	0.7298	0.16621	-5.95431	96.6471	0.8368	0.9201	0.9804	103.693	pu-sc-0007	140301-27-A08	4-hydroxychalcone	20426-12-4	OC1=CC=C(\C=C\C(=O)C2=CC=CC=C2)C=C1	anti-angiogenesis, antineoplastic - inhibtis TFNa-induced NF-kB activation	Antineoplastic
P08C09	P08	5163	C09	0.158	0.7945	0.198867	-5.57341	90.4644	0.8261	0.9183	0.9703	102.367	pu-sc-0007	140301-25-B05	Dalbergione,4-methoxy-4-hydroxy-		COC1=CC(=O)C(=CC1=O)C(C=C)C1=CC=C(O)C=C1	neoflavinoid	Natural Product
P08D10	P08	5163	D10	0.1132	0.934	0.121199	-6.47929	105.169	0.8345	0.9181	0.9758	103.408	pu-sc-0007	140301-28-B05	Digitonin	11024-24-1	C[C@H]1C2C(O[C@]11CC[C@@H](C)CO1)C(O)C1C3CC[C@H]4C[C@H](O[C@@H]5O[C@H](CO)[C@H](O[C@@H]6O[C@H](CO)[C@@H](O)[C@H](O[C@@H]7OC[C@@H](O)[C@H](O)[C@H]7O)[C@H]6O[C@@H]6O[C@H](CO)[C@H](O)[C@H](O[C@@H]7O[C@H](CO)[C@@H](O)[C@H](O)[C@H]7O)[C@H]6O)[C@H](O)[C@H]5O)[C@H](O)C[C@]4(C)C3CC[C@]21C	steroidal saponin - increases membrane permeability, light sensitive (potential antifungal)	Antifungal
P08E19	P08	5163	E19	0.3375	0.8103	0.416512	-3.0349	49.2593	0.8417	0.9214	0.9762	104.3	pu-sc-0007	140301-25-C10	Dalbergione		C=CC(C1=CC=CC=C1)C1=CC(=O)C=CC1=O	neoflavanoid - but poor structural similarity	Natural Product
P08E21	P08	5163	E21	0.1502	0.7848	0.191386	-5.66066	91.8807	0.8321	0.9182	0.974	103.11	pu-sc-0007	140301-25-C11	2,4-dihydroxychalcone	13323-66-5	OC1=CC=C(\C=C\C(=O)C2=CC=CC=C2O)C=C1	antineoplastic - CDC25 inhibitor	Natural product
P08F17	P08	5163	F17	0.3414	0.8216	0.415531	-3.04635	49.4452	0.8177	0.9161	0.9757	101.326	pu-sc-0007	140301-27-C09	Isoliquiritigenin	961-29-5	OC1=CC=C(\C=C\C(=O)C2=C(O)C=C(O)C=C2)C=C1	MAO inhibitor, antineoplastic	Antineoplastic
P08H17	P08	5163	H17	0.1932	0.7464	0.258842	-4.87389	79.1097	0.8193	0.9161	0.9749	101.524	pu-sc-0007	140301-27-D09	Lapachol methyl ester	17241-45-1	COC1=C(CC=C(C)C)C(=O)C2=CC=CC=C2C1=O	uknown activity, partial flavanone-like molecule	Other
P08J15	P08	5163	J15	0.1519	0.809	0.187763	-5.70293	92.5667	0.7918	0.8858	0.9431	98.1165	pu-sc-0007	140301-27-E08	Biochanin A	491-80-5	COC1=CC=C(C=C1)C1=COC2=CC(O)=CC(O)=C2C1=O	phytoestrogen, isoflavone	Natural Product
P09E21	P09	5162	E21	0.3372	0.788	0.427919	-4.04221	48.4955	0.7653	0.8834	0.95	94.8327	pu-sc-0006	140301-21-C11	Isopomiferin		CC1(C)CCC2=C3OC(C)(C)C=CC3=C3OC=C(C(=O)C3=C2O1)C1=CC=C(O)C(O)=C1	isoflavonoid (heavily substituted), antioxidant	Natural Product
P09H10	P09	5162	H10	0.3653	0.8022	0.455373	-3.61287	43.3447	0.7726	0.8843	0.9388	95.7373	pu-sc-0006	140301-24-D05	Angolesin	4842-48-2	COC1=CC=C(C=C1)[C@@H](C)C(=O)C1=C(O)C=C(O)C=C1	reported Isoflavoanoid - but not nromal structre	Natural Product
P09H14	P09	5162	H14	0.2992	0.8317	0.359745	-5.10835	61.2861	0.824	0.9129	0.9733	102.107	pu-sc-0006	140301-24-D07	Naringenin	480-41-1	OC1=CC=C(C=C1)[C@@H]1CC(=O)C2=C(O)C=C(O)C=C2O1	antiulcer, antioxidant, immunomodulator, cholesterol lowering, flavanoid	Natural Product
P09I10	P09	5162	I10	0.26	0.825	0.315152	-5.80572	69.6526	0.7568	0.8766	0.938	93.7794	pu-sc-0006	140301-22-E05	Dehydrovariabilin		COC1=CC2=C(C=C1)C1=C(O2)C2=CC=C(OC)C=C2OC1	antiprion	Other
P09K05	P09	5162	K05	0.3553	0.861	0.41266	-4.28084	51.3584	0.726	0.8801	0.9296	89.9628	pu-sc-0006	140301-21-F03	alpha-mangostin	1947-11-01	COC1=C(CC=C(C)C)C2=C(OC3=CC(O)=C(CC=C(C)C)C(O)=C3C2=O)C=C1O	Broad biological activities - antifungal, antilarval	Antifungal
P10G03	P10	5161	G03	0.2767	0.796	0.347613	-3.23511	64.1097	0.8043	0.9011	0.9595	99.6654	pu-sc-0005	140301-17-D02	Hexestrol	84-16-2	CCC(C(CC)C1=CC=C(O)C=C1)C1=CC=C(O)C=C1	estrogen, antineoplastic (hormonal) = synthetic nonsteroidal estrogen	Estrogen
P11H13	P11	5160	H13	0.4584	0.878	0.522096	-4.44734	36.9789	0.81	0.8908	0.9485	100.372	pu-sc-0004	140301-15-D07	Enilconazole	35554-44-0	OS(O)(=O)=O.ClC1=CC=C(C(CN2C=CN=C2)OCC=C)C(Cl)=C1	antifungal (unknown light sensitivity)	Antifungal
P11K06	P11	5160	K06	0.2221	0.7974	0.27853	-9.56389	79.5231	0.8136	0.8985	0.9466	100.818	pu-sc-0004	140301-14-F03	Erythrosine	16423-68-0	[Na+].[Na+].[O-]C(=O)C1=CC=CC=C1C1=C2C=C(I)C(=O)C(I)=C2OC2=C(I)C([O-])=C(I)C=C12	Red04 - photosensitive, but reportedly not toxic to yeast, carboxylic acid	Monocarboxylate
P11L09	P11	5160	L09	0.4688	0.8488	0.552309	-3.81265	31.7015	0.7366	0.8896	0.9316	91.2763	pu-sc-0004	140301-15-F05	Phenothiazine	92-94-2	N1C2=CC=CC=C2SC2=C1C=CC=C2	first-generation typical antipsychotic	Other
P12B05	P12	5159	B05	0.3533	0.8731	0.40465	-3.3785	51.6792	0.727	0.8973	0.9661	90.0867	pu-sc-0003	140301-11-A03	Tacrolimus	109581-93-3	CO[C@@H]1CC(CC[C@H]1O)\C=C(/C)[C@H]1OC(=O)[C@@H]2CCCCN2C(=O)C(=O)[C@]2(O)O[C@@H]([C@H](C[C@H]2C)OC)[C@H](C[C@@H](C)C\C(C)=C\[C@@H](CC=C)C(=O)C[C@H](O)[C@H]1C)OC	FK506, immunosuppressant mTOR, potential antifungal (no candida activity)	mTOR
P12J11	P12	5159	J11	0.2149	0.8349	0.257396	-5.18425	79.3065	0.7916	0.8922	0.95	98.0917	pu-sc-0003	140301-11-E06	Candesartan Cilextil	139481-59-7	CCOC1=NC2=C(N1CC1=CC=C(C=C1)C1=C(C=CC=C1)C1=NN=NN1)C(=CC=C2)C(=O)OC(C)OC(=O)OC1CCCCC1	angiotensin 1 receptor antagonist - blood pressure	Other
P12K07	P12	5159	K07	0.2075	0.836	0.248206	-5.29695	81.0308	0.7745	0.875	0.932	95.9727	pu-sc-0003	140301-09-F04	Methylbenzethonium	1320-44-1, 25155-18-4 [anhydrous]	[Cl-].CC1=C(OCCOCC[N+](C)(C)CC2=CC=CC=C2)C=CC(=C1)C(C)(C)CC(C)(C)C	cationic suface-active agent - targets fungi, sensitive to light	Antifungal
P13A14	P13	5152	A14	0.2232	0.7566	0.295004	-3.22092	70.4376	0.8146	0.8985	0.9579	100.942	pu-tm-0001	TM-L42 M27302-A7	Irbesartan	138402-11-6	CCCCC1=NC2(CCCC2)C(=O)N1Cc1ccc(cc1)c1ccccc1c1n[nH]nn1	Angiotensin 2 receptor blcoker	Other
P13H15	P13	5152	H15	0.2629	0.8654	0.30379	-3.1416	68.7026	0.8152	0.8959	0.9539	101.016	pu-tm-0001	TM-L42 M27303-D8	Ropivacaine	98717-15-8	Cl.CCCN1CCCC[C@H]1C(=O)Nc1c(C)cccc1C	Sodium Channel inhibitor, local anesthetic of amide type	Other
P13H16	P13	5152	H16	0.1428	0.8967	0.159251	-4.44652	97.2451	0.8664	0.9565	1.0182	107.361	pu-tm-0001	TM-L42 M27304-D8	Methylene Blue	7220-79-3	O.O.O.[Cl-].CN(C)c1ccc2nc3cc\c(cc3sc2c1)=[N+](/C)C	Microtubule Associated inhibitorTau aggregation	Other
P13H17	P13	5152	H17	0.1757	0.8667	0.202723	-4.05405	88.6606	0.8179	0.9023	0.9606	101.351	pu-tm-0001	TM-L42 M27303-D9	Sunitinib Malate	341031-54-7	O[C@@H](CC(O)=O)C(O)=O.CCN(CC)CCNC(=O)c1c(C)[nH]c(\C=C2/C(=O)Nc3ccc(F)cc23)c1C	tyrosine kinase inhibitor, antineoplastic	Antineoplastic
P13I06	P13	5152	I06	0.2267	0.8008	0.283092	-3.32846	72.7899	0.8379	0.9188	0.9793	103.829	pu-tm-0001	TM-L42 M27302-E3	Zafirlukast	107753-78-6	Cc1ccccc1S(=O)(=O)NC(=O)c1cc(c(cc1)Cc1cn(c2c1cc(cc2)NC(=O)OC1CCCC1)C)OC	leukotriene receptor antagonist, sulfone	Other
P13I15	P13	5152	I15	0.0762	0.833	0.0914766	-5.05839	110.629	0.8386	0.9205	0.975	103.916	pu-tm-0001	TM-L42 M27301-E8	Rofecoxib	162011-90-7	CS(=O)(=O)c1ccc(cc1)C1=C(C(=O)OC1)c1ccccc1	COX inhibitorCOX-2 - NSAID, sulfone	NSAID
P13I17	P13	5152	I17	0.074	0.8305	0.089103	-5.07982	111.097	0.8463	0.9181	0.9801	104.87	pu-tm-0001	TM-L42 M27301-E9	Milnacipran	101152-94-7	Cl.C1[C@@H]([C@@]1(C(=O)N(CC)CC)c1ccccc1)CN	serotonin and norepinephrine reuptake inhibitor	Other
P13J15	P13	5152	J15	0.2243	0.8596	0.260935	-3.5285	77.1652	0.8318	0.9131	0.9739	103.073	pu-tm-0001	TM-L42 M27303-E8	Sulindac	38194-50-2	CC1=C(CC(O)=O)c2cc(F)ccc2C\1=C/c1ccc(cc1)S(C)=O	COX inhibitor (NSAID) - monocarboxylate	NSAID
P13J16	P13	5152	J16	0.0717	0.8131	0.088181	-5.08814	111.279	0.8367	0.9119	0.9751	103.68	pu-tm-0001	TM-L42 M27304-E8	Imiquimod	99011-02-6	CC(C)Cn1cnc2c1c1ccccc1nc2N	TLR7/8 agonist, immune modulator	Other
P13J17	P13	5152	J17	0.2305	0.8742	0.26367	-3.50381	76.6253	0.8404	0.9173	0.9826	104.139	pu-tm-0001	TM-L42 M27303-E9	Taurine	107-35-7	NCCS(=O)(=O)O	LDL inhibitor, organic acid (sulfone)	Other
P14B08	P14	5151	B08	0.3628	0.8165	0.444336	-3.13983	46.4713	0.7799	0.893	0.9507	96.6419	pu-ac-0004	LOPAC rack16-A04	Tamoxifen Citrate	n/a	OC(=O)CC(O)(CC(O)=O)C(O)=O.CC\C(=C(/C1=CC=CC=C1)C1=CC=C(OCCN(C)C)C=C1)C1=CC=CC=C1	PKC inhibitor, anti-estrogen, anti-neoplastic - estrogen-like	Estrogen
P14D16	P14	5151	D16	0.286	0.84	0.340476	-4.43061	65.5736	0.7351	0.8786	0.95	91.0905	pu-ac-0004	LOPAC rack16-B08	U0126	n/a	N\C(SC1=CC=CC=C1N)=C(/C#N)\C(\C#N)=C(\N)SC1=C(N)C=CC=C1	MEK1/MEK2 inhibitor	mTOR
P14G19	P14	5151	G19	0.2177	0.8165	0.266626	-5.34843	79.1565	0.7753	0.8789	0.9377	96.0719	pu-ac-0004	LOPAC rack13-D10	Quercetin	n/a	OC1=CC(O)=C2C(OC(=C(O)C2=O)C2=CC(O)=C(O)C=C2)=C1	Known MCT1 inhibitor, PI3-K and PDE inhibitor (flavanoid)	Natural Product
P14H15	P14	5151	H15	0.2366	0.7851	0.301363	-4.91671	72.7675	0.7347	0.8725	0.9353	91.0409	pu-ac-0004	LOPAC rack15-D8	TCPK	n/a	CC1=CC=C(C=C1)S(=O)(=O)N[C@@H](CC1=CC=CC=C1)C(=O)CCl	Blocks LPS- or cytokine-induced activation of nuclear factor kB (NFkB). Sulfone, interesting structure	NFKB
P14K05	P14	5151	K05	0.3412	0.7935	0.429994	-3.31807	49.1091	0.762	0.892	0.9541	94.4238	pu-ac-0004	LOPAC rack13-F3	Phloretin	n/a	OC1=CC=C(CCC(=O)C2=C(O)C=C(O)C=C2O)C=C1	Ca2+ ChannelL-Type, dihydrochalcone a natural phenol	Natural Product
P15F14	P15	5158	F14	0.1847	0.7771	0.237679	-6.43113	84.979	0.7584	0.8726	0.927	93.9777	pu-sc-0002	140301-08-C07	Seratrodast	112665-43-7	CC1=C(C)C(=O)C(C(CCCCCC(O)=O)C2=CC=CC=C2)=C(C)C1=O	carboxylic acid - Thx-antagonist, antiasthmatic, antiinflammatory	Monocarboxylate
P15F15	P15	5158	F15	0.302	0.8448	0.357481	-4.82484	63.7525	0.7715	0.8893	0.9469	95.601	pu-sc-0002	140301-07-C08	Flunisolide	77326-96-6, 3385-03-3	CC1(C)O[C@@H]2CC3C4C[C@H](F)C5=CC(=O)C=CC5(C)C4C(O)CC3(C)[C@@]2(O1)C(=O)CO	Glucocorticoid receptor agonist - antiinflammatory	Other
P15H10	P15	5158	H10	0.3362	0.8018	0.419307	-3.99589	52.7983	0.7482	0.8733	0.9299	92.7138	pu-sc-0002	140301-08-D05	Diclazuril	101831-37-2	ClC1=CC=C(C=C1)C(C#N)C1=C(Cl)C=C(C=C1Cl)N1N=CC(=O)NC1=O	antiprotozoal - no antifungal activity	Other
P15H19	P15	5158	H19	0.3502	0.7714	0.45398	-3.53099	46.6549	0.7281	0.8523	0.8964	90.223	pu-sc-0002	140301-07-D10	Carprofen	53716-49-7	CC(C(O)=O)C1=CC2=C(C=C1)C1=CC(Cl)=CC=C1N2	antinflammatory, analgesic (NSAID), monocarboxylate	NSAID
P15H21	P15	5158	H21	0.3041	0.7669	0.396531	-4.30125	56.8335	0.7456	0.866	0.9088	92.3916	pu-sc-0002	140301-07-D11	Ciprofibrate	52214-84-3	CC(C)(OC1=CC=C(C=C1)C1CC1(Cl)Cl)C(O)=O	Carboxylic acid; antihyperlipidemic	Monocarboxylate
P16E19	P16	5156	E19	0.5557	0.8355	0.665111	-3.32631	19.5836	0.844	0.9243	0.9874	104.585	pu-tm-0005	TM-L42 M27317-C10	AHU377	149709-62-6	CCOC(=O)[C@H](C)C[C@@H](Cc1ccc(cc1)-c1ccccc1)NC(=O)CCC(O)=O	NEP inhibitor, monocarboxylate	Monocarboxylate
P16G09	P16	5156	G09	0.4476	0.8364	0.535151	-6.85504	40.3583	0.8334	0.9137	0.9839	103.271	pu-tm-0005	TM-L42 M27317-D5	Netupitant	290297-26-6	Cc1ccccc1c1cc(ncc1N(C)C(=O)C(C)(C)c1cc(cc(c1)C(F)(F)F)C(F)(F)F)N1CCN(CC1)C	Netupitant is a specific neurokinin 1 (NK1) receptor antagonist (Ki: 0.95 nM).	Other
P17O15	P17	5168	O15	0.2343	0.8309	0.281983	-4.81524	77.8546	0.7858	0.8818	0.9396	97.373	pu-sl-0003	L1900-01-h08	GSK1070916	942918-07-2	C1=CN=C2C(=C1C3=CN(N=C3C4=CC=C(C=C4)NC(N(C)C)=O)CC)C=C(N2)C5=CC=CC(=C5)CN(C)C	Aurora Kinase, antitumor activity	Antineoplastic
P17P21	P17	5168	P21	0.336	0.901	0.372919	-3.80505	61.5199	0.7746	0.9061	0.9635	95.9851	pu-sl-0003	L2300-05-h11	SR-33805	n/a	C1(=C(C(C)C)C2C=CC=CC(N1C)=2)S(C3C=CC(=CC=3)OCCCN(CCC4=CC(=C(C=C4)OC)OC)C)(=O)=O.C(C(O)=O)(O)=O	L-type Ca2+ Channel Inhibitor - very potent	Other
P18I10	P18	5165	I10	0.2046	0.8938	0.22891	-3.44782	84.2918	0.7275	0.8997	0.9503	90.1487	pu-sl-0001	L2300-02-e05	GSK2126458	1086062-66-9	C1(C(=CC(=CC=1)F)F)S(=O)(=O)NC2C(=NC=C(C=2)C3C=C4C(=CC=NC(=CC=3)4)C5C=NN=CC=5)OC	PI3K, very potent mTORC1/2 inhibitor (sulfone)	mTOR
P18J22	P18	5165	J22	0.2126	0.8959	0.237303	-3.37715	82.5642	0.8371	0.9154	0.9694	103.73	pu-sl-0001	L2300-04-e11	YM155	781661-94-7, 753440-91-4 (FREE BASE)	C1(=CC=C2C(=C1)C(C3=C(C2=O)N(C(N3CC4=NC=CN=C4)C)CCOC)=O).[Br-]	YM155 is a potent IAP (inhibitor of apoptosis proteins) inhibitor for survivin with IC50 of 0.54 nM.	Antineoplastic
P18K18	P18	5165	K18	0.1402	0.7721	0.181583	-3.84633	94.034	0.7339	0.8546	0.8998	90.9418	pu-sl-0001	L2300-02-f09	Itraconazole	84625-61-6	C1=CC(=CC=C1N2CCN(CC2)C3=CC=C(C=C3)N4C(N(N=C4)C(CC)C)=O)OC[C@@H]5O[C@@](OC5)(CN6C=NC=N6)C7=CC=C(C=C7Cl)Cl	Antifungal, unknown light sensitivity	Antifungal
P18N17	P18	5165	N17	0.1465	0.946	0.154863	-4.07131	99.5343	0.8013	0.892	0.9461	99.2937	pu-sl-0001	L2300-03-g09	Salinomycin	53003-10-4	C1[C@H]([C@@]2(O[C@@]([C@@H]1C)([C@@H](C(=O)[C@@H]([C@@H](O)[C@H]([C@@]3(O[C@](CC[C@H]3C)([C@H](C(=O)O)CC)[H])[H])C)C)CC)[H])O[C@]4([C@@H](C=C2)O)CC[C@](O4)([C@@]5(O[C@H]([C@](CC5)(CC)O)C)[H])C)C	Antimicrobial (gram negative bacteria), K+ ionophore antibiotic	Other
P19B03	P19	5167	B03	0.2643	0.7615	0.347078	-3.31398	63.5702	0.7484	0.875	0.9267	92.7385	pu-sl-0002	L1200-03-a02	Honokiol	35354-74-6	C1(=C(C=C(C=C1)C2=CC(=CC=C2O)CC=C)CC=C)O	MEK,AktPI3K/Akt/mTOR	mTOR
P19C06	P19	5167	C06	0.2646	0.7721	0.342702	-3.35696	64.3959	0.8122	0.8948	0.9535	100.644	pu-sl-0002	L1200-02-b03	Genistein	446-72-0	C1(=CC2=C(C(=C1)O)C(C(=CO2)C3=CC=C(C=C3)O)=O)O	Protein Tyrosine Kinase inhibitor/ Isoflavone	Natural Product
P19D11	P19	5167	D11	0.2581	0.7937	0.325186	-3.529	67.7008	0.8233	0.9004	0.9609	102.02	pu-sl-0002	L1200-03-b06	A-769662	844499-71-4	C1(=CC=C(C=C1)C2=CSC3=C2C(=C(C(N3)=O)C#N)O)C4=CC=CC=C4O	AMPKPI3K/Akt/mTOR - AMPK activator	mTOR
P19F16	P19	5167	F16	0.1169	0.9237	0.126556	-5.47989	105.178	0.7897	0.9473	1.0006	97.8563	pu-sl-0002	L1200-04-c08	GZD824	1421783-64-3	C1(=CC(=CC(=C1C)C#CC2=CC3=C(N=C2)NN=C3)C(NC4=CC(=C(C=C4)CN5CCN(CC5)C)C(F)(F)F)=O).CS(=O)(=O)O.CS(=O)(=O)O	Bcr-AblAngiogenesis (highly modified chalcone)	Antineoplastic
P19N16	P19	5167	N16	0.1972	0.8545	0.230778	-4.45625	85.5135	0.7819	0.9197	0.985	96.8897	pu-sl-0002	L1200-04-g08	Skepinone-L	1221485-83-1	C12C(C(C3C(CC1)=CC=C(C=3)OC[C@@H](CO)O)=O)=CC=C(C=2)NC4C(=CC(=CC=4)F)F	p38 MAPK inhibitor	Other
P20I08	P20	5157	I08	0.3796	0.8002	0.474381	-3.22595	46.9386	0.801	0.8973	0.9599	99.2565	pu-sc-0001	140301-02-E04	Dienestrol	84-17-3, 13029-44-2 [//E,E//]	C\C=C(\C(=C\C)\C1=CC=C(O)C=C1)/C1=CC=C(O)C=C1	estrogen	Estrogen
P20I09	P20	5157	I09	0.1586	0.829	0.191315	-6.52254	94.9054	0.7683	0.892	0.9542	95.2045	pu-sc-0001	140301-01-E05	Benzethonium	121-54-0	[Cl-].CC(C)(C)CC(C)(C)C1=CC=C(OCCOCC[N+](C)(C)CC2=CC=CC=C2)C=C1	antiinfective (topical)	Antifungal

## Sheet: Primary Screen - all
Index	Plate	Number	Well	Day1	Day2	Fraction	Z-score	Source	Drug	Name	CAS	SMILES	Target	NOTES	Percent	Offtarget	Offtarget_sub	Group	Final Selected
P01A03	P01	5150	A03	0.5245	0.8146	0.643874	-0.2325	pu-ac-0003	LOPAC rack9-A2	ML-7	n/a	Cl.IC1=C2C=CC=C(C2=CC=C1)S(=O)(=O)N1CCCNCC1	PhosphorylationMLCK	Selective myosin light chain kinase (MLCK) inhibitor	3.41715	NO	0.3788		NO
P01A04	P01	5150	A04	0.5599	0.8312	0.673604	0.158916	pu-ac-0003	LOPAC rack10-A2	TMPH hydrochloride	n/a	Cl.CCCCCCC(=O)OC1CC(C)(C)NC(C)(C)C1	CholinergicNicotinic	Potent inhibitor of neuronal nicotinic receptors. Subtype specific (alpha3/4 and beta 2/4 combinations).	-2.34672	NO	0.4142		NO
P01A05	P01	5150	A05	0.5765	0.8308	0.693909	0.426246	pu-ac-0003	LOPAC rack9-A3	3-Isobutyl-1-methylxanthine	n/a	CC(C)CN1C2=C(NC=N2)C(=O)N(C)C1=O	AdenosinePhosphodiesterase	Potent phosphodiesterase inhibitor; more active than theophylline at adenosine receptors	-6.28334	NO	0.4308		NO
P01A06	P01	5150	A06	0.3998	0.7794	0.512959	-1.95609	pu-ac-0003	LOPAC rack10-A3	SC-236	n/a	NS(=O)(=O)C1=CC=C(C=C1)N1N=C(C=C1C1=CC=C(Cl)C=C1)C(F)(F)F	LipidsCOX-2	SC-236 is a COX-2 inhibitor.	28.7982	NO	0.2541		NO
P01A07	P01	5150	A07	0.56	0.8314	0.673563	0.158367	pu-ac-0003	LOPAC rack9-A4	Iproniazid phosphate	n/a	OP(O)(O)=O.CC(C)NNC(=O)C1=CC=NC=C1	NeurotransmissionMAO	Monoamine oxidase inhibitor	-2.33864	NO	0.4143		NO
P01A08	P01	5150	A08	0.5716	0.8294	0.689173	0.363886	pu-ac-0003	LOPAC rack10-A4	4-Methylpyrazole hydrochloride	n/a	Cl.CC1=CNN=C1	BiochemistryAlcohol dehydrogenase	Alcohol dehydrogenase inhibitor	-5.36505	NO	0.4259		NO
P01A09	P01	5150	A09	0.5716	0.8326	0.686524	0.329014	pu-ac-0003	LOPAC rack9-A5	m-Iodobenzylguanidine hemisulfate	n/a	OS(O)(=O)=O.NC(=N)NCC1=CC=CC(I)=C1.NC(=N)NCC1=CC=CC(I)=C1	Apoptosis	Antitumor agent which inhibits ADP ribosylation; induces changes in the mitochondrial membrane potential, activation of caspase-3 and DNA fragmentation	-4.85153	NO	0.4259		NO
P01A10	P01	5150	A10	0.5225	0.84	0.622024	-0.520176	pu-ac-0003	LOPAC rack10-A5	PD-161570	n/a	CCN(CC)CCCCNC1=NC=C2C=C(C(NC(=O)NC(C)(C)C)=NC2=N1)C1=C(Cl)C=CC=C1Cl	Tyrosine kinaseFGF-1	PD-161570 is an inhibitor of human FGF-1 receptor tyrosine kinase.	7.65339	NO	0.3768		NO
P01A11	P01	5150	A11	0.5673	0.8238	0.688638	0.356844	pu-ac-0003	LOPAC rack9-A6	Imetit dihydrobromide	n/a	Br.Br.NC(=N)SCCC1=CNC=N1	HistamineH3	Potent and selective H3 histamine receptor agonist	-5.26135	NO	0.4216		NO
P01A12	P01	5150	A12	0.5668	0.8282	0.684376	0.300728	pu-ac-0003	LOPAC rack10-A6	Molsidomine	n/a	CCOC(=O)[N-]C1=C[N+](=NO1)N1CCOCC1	Nitric Oxide	Vasodilator; converted by the liver to the active metabolite, SIN-1	-4.43501	NO	0.4211		NO
P01A13	P01	5150	A13	0.5682	0.8273	0.686813	0.33281	pu-ac-0003	LOPAC rack9-A7	Agomelatine	n/a	COC1=CC=C2C=CC=C(CCNC(C)=O)C2=C1	MelatoninsMT1/MT2	Agomelatine is an extremely potent agonist at both melatonin receptors (MT1 and MT2), with additional antagonism at 5HT2C	-4.90743	NO	0.4225		NO
P01A14	P01	5150	A14	0.5159	0.8268	0.623972	-0.494528	pu-ac-0003	LOPAC rack10-A7	Metergoline	n/a	CN1C=C2C[C@@H]3[C@H](C[C@@H](CNC(=O)OCC4=CC=CC=C4)CN3C)C3=C2C1=CC=C3	Serotonin5-HT2/5-HT1D	5-HT1/5-HT2 Serotonin receptor antagonist; analgesic; antipyretic	7.27569	NO	0.3702		NO
P01A15	P01	5150	A15	0.562	0.8266	0.679893	0.241716	pu-ac-0003	LOPAC rack9-A8	Kenpaullone	n/a	BrC1=CC2=C(NC3=C2CC(=O)NC2=CC=CC=C32)C=C1	PhosphorylationCDK1, CDK2, CDK5	Potent inhibitor of CDK1/cyclin B, CDK2/cyclin A, CDK2/cyclin E, and CDK5/p25	-3.56601	NO	0.4163		NO
P01A16	P01	5150	A16	0.5786	0.8365	0.691692	0.397046	pu-ac-0003	LOPAC rack10-A8	Meclofenamic acid sodium	n/a	[Na+].CC1=C(Cl)C(NC2=C(C=CC=C2)C([O-])=O)=C(Cl)C=C1	ProstaglandinCOX / 5-Lipoxygenase	Cyclooxygenase and 5-Lipoxygenase inhibitor	-5.85335	NO	0.4329		NO
P01A17	P01	5150	A17	0.5727	0.8265	0.692922	0.413245	pu-ac-0003	LOPAC rack9-A9	LY-367,265	n/a	FC1=CC2=C(C=C1)C(=CN2)C1=CCN(CCN2C3=CC=CC4=C3N(CCC4)S2(=O)=O)CC1	SerotoninReuptake	Inhibits serotonin reuptake; 5-HT2A serotonin receptor antagonist	-6.09189	NO	0.427		NO
P01A18	P01	5150	A18	0.5738	0.8284	0.692661	0.409803	pu-ac-0003	LOPAC rack10-A9	(±)-Metoprolol (+)-tartrate	n/a	OC([C@H](O)C(O)=O)C(O)=O.COCCC1=CC=C(OCC(O)CNC(C)C)C=C1.COCCC1=CC=C(OCC(O)CNC(C)C)C=C1	Adrenoceptorbeta1	Beta1-Adrenoceptor antagonist	-6.04121	NO	0.4281		NO
P01A19	P01	5150	A19	0.5741	0.8326	0.689527	0.368545	pu-ac-0003	LOPAC rack9-A10	Leflunomide	n/a	CC1=C(C=NO1)C(=O)NC1=CC=C(C=C1)C(F)(F)F	Immune System	Immunosuppressive; its metabolite, a malononitrile derivative, inhibits dihydroorotate dehydrogenase (in the de novo pyrimidine synthesis pathway) and several protein tyrosine kinases	-5.43366	NO	0.4284		NO
P01A20	P01	5150	A20	0.5748	0.8315	0.691281	0.391638	pu-ac-0003	LOPAC rack10-A10	SC-58125	n/a	CS(=O)(=O)C1=CC=C(C=C1)N1N=C(C=C1C1=CC=C(F)C=C1)C(F)(F)F	LipidsCOX-2	SC-58125 is a selective cyclooxygenase 2 (COX-2) inhibitor	-5.77372	NO	0.4291		NO
P01A21	P01	5150	A21	0.5802	0.8281	0.70064	0.514858	pu-ac-0003	LOPAC rack9-A11	CP-154526 hydrochloride	n/a	Cl.CCCCN(CC)C1=C2C(C)=CN(C2=NC(C)=N1)C1=C(C)C=C(C)C=C1C	NeurotransmissionCRF1	CP-154526 is a selective, non-peptide antagonist of corticotropin releasing factor receptors (CRF1).	-7.58822	NO	0.4345		NO
P01A22	P01	5150	A22	0.5804	0.8379	0.692684	0.410113	pu-ac-0003	LOPAC rack10-A11	MDL 28170	n/a	CC(C)[C@H](NC(=O)OCC1=CC=CC=C1)C(=O)N[C@@H](CC1=CC=CC=C1)C=O	Cell CycleCalpain I / II	Cell permeable calpain I and II inhibitor	-6.04577	NO	0.4347		NO
P01B03	P01	5150	B03	0.571	0.8533	0.669167	0.100492	pu-ac-0003	LOPAC rac11-A2	Mifepristone	n/a	CC#C[C@]1(O)CC[C@H]2[C@@H]3CCC4=CC(=O)CCC4=C3[C@H](C[C@]12C)C1=CC=C(C=C1)N(C)C	HormoneProgesterone	Progesterone receptor antagonist	-1.48638	NO	0.4253		NO
P01B04	P01	5150	B04	0.5199	0.8254	0.629876	-0.416791	pu-ac-0003	LOPAC rack12-A2	Nitrendipine	n/a	CCOC(=O)C1=C(C)NC(C)=C(C1C1=CC=CC(=C1)[N+]([O-])=O)C(=O)OC	Ca2+ ChannelL-type	Ca2+ channel blocker; antihypertensive	6.13097	NO	0.3742		NO
P01B05	P01	5150	B05	0.5822	0.8626	0.674936	0.17645	pu-ac-0003	LOPAC rac11-A3	Minocycline hydrochloride	n/a	Cl.CC(C)[C@H]1[C@@H]2C[C@@H]3CC4=C(C(O)=CC=C4N(C)C)C(=O)C3=C(O)[C@]2(O)C(=O)C(C(N)=O)=C1O	Cell Cycle	Basement membrane protease inhibitor; inhibits endothelial cell proliferation and angiogenesis.	-2.60493	NO	0.4365		NO
P01B06	P01	5150	B06	0.5746	0.8294	0.69279	0.411507	pu-ac-0003	LOPAC rack12-A3	PHA-543613	n/a	O=C(NC1CN2CCC1CC2)C1=NC=C2OC=CC2=C1	Neurotransmissiona7 nAChR	PHA-543613 is a potent selective a7 nAChR agonist.	-6.06629	NO	0.4289		NO
P01B07	P01	5150	B07	0.5737	0.8453	0.678694	0.225924	pu-ac-0003	LOPAC rac11-A4	(-)-MK-801 hydrogen maleate	n/a	OC(=O)\C=C\C(O)=O.CC12NC(CC3=C1C=CC=C3)C1=C2C=CC=C1	GlutamateNMDA	Less active enantiomer of (+)-MK-801 hydrogen maleate; anticonvulsant; NMDA glutamate receptor antagonist.	-3.33345	NO	0.428		NO
P01B08	P01	5150	B08	0.5734	0.8447	0.678821	0.227595	pu-ac-0003	LOPAC rack12-A4	Olomoucine	n/a	CN1C=NC2=C(NCC3=CC=CC=C3)N=C(NCCO)N=C12	PhosphorylationPK	Potent and selective inhibitor of cdc2, cdk and cyclin-dependent kinases	-3.35807	NO	0.4277		NO
P01B09	P01	5150	B09	0.474	0.822	0.576642	-1.11765	pu-ac-0003	LOPAC rac11-A5	Methiothepin mesylate	n/a	CS(O)(=O)=O.CSC1=CC2=C(SC3=C(CC2N2CCN(C)CC2)C=CC=C3)C=C1	Serotonin5-HT1E, 5-HT1F, 5-HT6	5-HT1 Serotonin receptor antagonist; blocks serotonin autoreceptors	16.4517	NO	0.3283		NO
P01B10	P01	5150	B10	0.5701	0.8385	0.679905	0.241862	pu-ac-0003	LOPAC rack12-A5	Orphenadrine hydrochloride	n/a	Cl.CN(C)CCOC(C1=CC=CC=C1)C1=CC=CC=C1C	CholinergicMuscarinic	Muscarinic acetylcholine receptor antagonist; H1 histamine receptor antagonist	-3.56816	NO	0.4244		NO
P01B11	P01	5150	B11	0.1298	0.7758	0.167311	-6.50677	pu-ac-0003	LOPAC rac11-A6	BLANK	n/a	n/a	n/a	n/a	95.8102	NO	-0.0159	n/a	YES
P01B12	P01	5150	B12	0.5112	0.8101	0.631033	-0.401562	pu-ac-0003	LOPAC rack12-A6	(±)-Octoclothepin maleate	n/a	OC(=O)\C=C/C(O)=O.CN1CCN(CC1)C1CC2=C(SC3=C1C=C(Cl)C=C3)C=CC=C2	DopamineD2	D2 Dopamine receptor antagonist; serotonin receptor antagonist	5.90671	NO	0.3655		NO
P01B13	P01	5150	B13	0.577	0.8409	0.68617	0.324345	pu-ac-0003	LOPAC rac11-A7	ONO-RS-082	n/a	CCCCCC1=CC=C(\C=C\C(=O)NC2=C(C=CC(Cl)=C2)C(O)=O)C=C1	Lipidsphospholipase A2	ONO-RS-082 is a reversible phospholipase A2 inhibitor.	-4.78278	NO	0.4313		NO
P01B14	P01	5150	B14	0.5683	0.8284	0.686021	0.322392	pu-ac-0003	LOPAC rack12-A7	O-Phospho-L-serine	n/a	N[C@@H](COP(O)(O)=O)C(O)=O	GlutamateNMDA	Competitive NMDA glutamate receptor antagonist with close structural similarity to L-glutamate	-4.75402	NO	0.4226		NO
P01B15	P01	5150	B15	0.5282	0.8161	0.647225	-0.188392	pu-ac-0003	LOPAC rac11-A8	PD-407824	n/a	OC1=CC=C2NC3=C(C2=C1)C1=C(C(=O)NC1=O)C(=C3)C1=CC=CC=C1	KinaseWee1/Chk1	PD-407824 is a Wee1/Chk1 inhibitor	2.76763	NO	0.3825		NO
P01B16	P01	5150	B16	0.5734	0.8294	0.691343	0.392459	pu-ac-0003	LOPAC rack12-A8	Pancuronium bromide	n/a	[Br-].[Br-].CC(=O)O[C@H]1[C@H](C[C@H]2[C@@H]3CC[C@H]4C[C@H](OC(C)=O)[C@H](C[C@]4(C)[C@H]3CC[C@]12C)[N+]1(C)CCCCC1)[N+]1(C)CCCCC1	Cholinergic	Aminosteroidal neuromuscular blocking agent; skeletal muscle relaxant	-5.7858	NO	0.4277		NO
P01B17	P01	5150	B17	0.5405	0.8095	0.667696	0.0811297	pu-ac-0003	LOPAC rac11-A9	Eprosartan mesylate	n/a	CS(O)(=O)=O.CCCCC1=NC=C(\C=C(/CC2=CC=CS2)C(O)=O)N1CC1=CC=C(C=C1)C(O)=O	AngiotensinsAT 1	Angiotensin II type 1 (AT1) receptor antagonist; anti-hypertensive	-1.20126	NO	0.3948		NO
P01B18	P01	5150	B18	0.5761	0.8408	0.685181	0.311327	pu-ac-0003	LOPAC rack12-A9	Pentolinium di[L(+)-tartrate]	n/a	O[C@H]([C@@H](O)C([O-])=O)C(O)=O.O[C@H]([C@@H](O)C([O-])=O)C(O)=O.C[N+]1(CCCCC[N+]2(C)CCCC2)CCCC1	CholinergicNicotinic	Peripheral ganglionic nicotinic acetylcholine receptor antagonist	-4.59108	NO	0.4304		NO
P01B19	P01	5150	B19	0.559	0.8309	0.672764	0.147858	pu-ac-0003	LOPAC rac11-A10	Nicardipine hydrochloride	n/a	Cl.COC(=O)C1=C(C)NC(C)=C(C1C1=CC=CC(=C1)[N+]([O-])=O)C(=O)OCCN(C)CC1=CC=CC=C1	Ca2+ ChannelL-type	L-type Ca2+ channel antagonist; antihypertensive	-2.18389	NO	0.4133		NO
P01B20	P01	5150	B20	0.5683	0.8267	0.687432	0.340966	pu-ac-0003	LOPAC rack12-A10	Valproic acid sodium	n/a	[Na+].CCCC(CCC)C([O-])=O	Anticonvulsant	Anticonvulsant	-5.02753	NO	0.4226		NO
P01B21	P01	5150	B21	0.5786	0.845	0.684734	0.305441	pu-ac-0003	LOPAC rac11-A11	NF 023	n/a	[Na+].[Na+].[Na+].[Na+].[Na+].[Na+].[O-]S(=O)(=O)C1=CC2=C(C(NC(=O)C3=CC(NC(=O)NC4=CC(=CC=C4)C(=O)NC4=CC=C(C5=C4C(=CC(=C5)S([O-])(=O)=O)S([O-])(=O)=O)S([O-])(=O)=O)=CC=C3)=CC=C2S([O-])(=O)=O)C(=C1)S([O-])(=O)=O	P2 ReceptorP2X1	Potent, selective P2X1 receptor antagonist	-4.5044	NO	0.4329		NO
P01B22	P01	5150	B22	0.577	0.8398	0.687068	0.336178	pu-ac-0003	LOPAC rack12-A11	Pyrilamine maleate	n/a	OC(=O)\C=C/C(O)=O.COC1=CC=C(CN(CCN(C)C)C2=CC=CC=N2)C=C1	HistamineH1	H1 Histamine receptor antagonist	-4.95703	NO	0.4313		NO
P01C03	P01	5150	C03	0.5495	0.814	0.675061	0.178099	pu-ac-0003	LOPAC rack9-B2	AEG 3482	n/a	NS(=O)(=O)C1=NN2C=C(N=C2S1)C1=CC=CC=C1	Heat Shock ProteinsHSP90	AEG3284 is a compound that binds to HSP90, leading to heat shock factor 1 (HSF1) dependent expression of HSP70, an endogenous inhibitor of JNK activity	-2.6292	NO	0.4038		NO
P01C04	P01	5150	C04	0.5693	0.8409	0.677013	0.203789	pu-ac-0003	LOPAC rack10-B2	Lorglumide sodium	n/a	[Na+].CCCCCN(CCCCC)C(=O)C(CCC([O-])=O)NC(=O)C1=CC(Cl)=C(Cl)C=C1	CholecystokininCCK-A	Potent and selective non-peptide cholecystokinin (CCK) receptor antagonist; orally active	-3.00751	NO	0.4236		NO
P01C05	P01	5150	C05	0.5646	0.841	0.671344	0.129151	pu-ac-0003	LOPAC rack9-B3	Idazoxan hydrochloride	n/a	Cl.C1CN=C(N1)C1COC2=CC=CC=C2O1	ImidazolineI1 / I2	I2-imidazoline agonist; I1-imidazoline antagonist; alpha2-Adrenergic antagonist	-1.90842	NO	0.4189		NO
P01C06	P01	5150	C06	0.5658	0.8404	0.673251	0.154262	pu-ac-0003	LOPAC rack10-B3	Linopirdine	n/a	O=C1N(C2=CC=CC=C2C1(CC1=CC=NC=C1)CC1=CC=NC=C1)C1=CC=CC=C1	Cholinergic	Stimulates release of acetylcholine and other neurotransmitters; cognitive enhancer	-2.27818	NO	0.4201		NO
P01C07	P01	5150	C07	0.5812	0.8438	0.688789	0.358829	pu-ac-0003	LOPAC rack9-B4	Fosmidomycin sodium salt hydrate	n/a	O.[Na].ON(CCCP(O)(O)=O)C=O	Arachidonic Acid CascadeDXR	Fosmidomycin is an inhibitor of 1-deoxy-D-xylulose 5-phosphate reductoisomerase (DXR) (MEP synthase)	-5.29058	NO	0.4355		NO
P01C08	P01	5150	C08	0.5694	0.8449	0.673926	0.163149	pu-ac-0003	LOPAC rack10-B4	Nocodazole	n/a	COC(=O)NC1=NC2=CC(=CC=C2N1)C(=O)C1=CC=CS1	Cytoskeleton and ECMbeta-tubulin	Disrupts microtubules by binding to beta-tubulin	-2.40906	NO	0.4237		NO
P01C09	P01	5150	C09	0.481	0.7779	0.618331	-0.568789	pu-ac-0003	LOPAC rack9-B5	S(+)-Ibuprofen	n/a	CC(C)CC1=CC=C(C=C1)[C@H](C)C(O)=O	ProstaglandinCOX	Active enantiomer of Ibuprofen; NSAID	8.36925	NO	0.3353		NO
P01C10	P01	5150	C10	0.5608	0.8381	0.669133	0.100042	pu-ac-0003	LOPAC rack10-B5	Metaproterenol hemisulfate	n/a	OS(O)(=O)=O.CC(C)NCC(O)C1=CC(O)=CC(O)=C1.CC(C)NCC(O)C1=CC(O)=CC(O)=C1	Adrenoceptorbeta2	beta2-Adrenoceptor agonist	-1.47975	NO	0.4151		NO
P01C11	P01	5150	C11	0.5712	0.8282	0.689689	0.370674	pu-ac-0003	LOPAC rack9-B6	1,5-Isoquinolinediol	n/a	OC1=CC=CC2=C1C=CN=C2O	ApoptosisPARS	Potent inhibitor of Poly(ADP-ribose) synthetase which is activated by nitric oxide; neuroprotective agent	-5.46501	NO	0.4255		NO
P01C12	P01	5150	C12	0.564	0.8385	0.67263	0.146084	pu-ac-0003	LOPAC rack10-B6	Zoledronic acid monohydrate	n/a	O.OC(CN1C=CN=C1)(P(O)(O)=O)P(O)(O)=O	KinaseFPP synthase	Zoledronic acid (zoledronate) is a bisphosphonate bone resorption inhibitor, an inhibitor of farnesyl diphosphate (FPP) synthase	-2.15775	NO	0.4183		NO
P01C13	P01	5150	C13	0.576	0.8307	0.693391	0.419421	pu-ac-0003	LOPAC rack9-B7	Kainic acid	n/a	CC(=C)[C@H]1CN[C@@H]([C@H]1CC(O)=O)C(O)=O	GlutamateKainate	Excitatory amino acid receptor agonist selective for the kainate glutamate receptor subtype; conformationally restricted analog of L-glutamic acid	-6.18284	NO	0.4303		NO
P01C14	P01	5150	C14	0.5784	0.8407	0.687998	0.348419	pu-ac-0003	LOPAC rack10-B7	(-)-cis-(1S,2R)-U-50488 tartrate	n/a	OC(C(O)C(O)=O)C(O)=O.CN([C@@H]1CCCC[C@@H]1N1CCCC1)C(=O)CC1=CC=C(Cl)C(Cl)=C1	NeurotransmissionSigma receptor	Potent sigma receptor ligand.	-5.13729	NO	0.4327		NO
P01C15	P01	5150	C15	0.5635	0.8412	0.669876	0.109834	pu-ac-0003	LOPAC rack9-B8	U-73343	n/a	COC1=CC=C2C3CC[C@]4(C)[C@H](CCC4C3CCC2=C1)NCCCCCCN1C(=O)CCC1=O	G-proteinPLC	Inactive analog of U73122 (Rack 16, Well D06)	-1.62395	NO	0.4178		NO
P01C16	P01	5150	C16	0.5808	0.8432	0.688805	0.359036	pu-ac-0003	LOPAC rack10-B8	Milrinone	n/a	CC1=C(C=C(C#N)C(=O)N1)C1=CC=NC=C1	Cyclic NucleotidesPDE III	Phosphodiesterase III inhibitor	-5.29363	NO	0.4351		NO
P01C17	P01	5150	C17	0.5315	0.8372	0.634854	-0.351255	pu-ac-0003	LOPAC rack9-B9	LY-310,762 hydrochloride	n/a	Cl.CC1(C)C(=O)N(CCN2CCC(CC2)C(=O)C2=CC=C(F)C=C2)C2=C1C=CC=C2	Serotonin5-HT1D	Potent, selective 5-HT 1D serotonin receptor antagonist.	5.1659	NO	0.3858		NO
P01C18	P01	5150	C18	0.5779	0.8454	0.683582	0.290275	pu-ac-0003	LOPAC rack10-B9	6-Methyl-2-(phenylethynyl)pyridine hydrochloride	n/a	Cl.CC1=NC(=CC=C1)C#CC1=CC=CC=C1	GlutamatemGluR5	Highly selective, non-competitive mGluR5 metabotropic glutamate receptor antagonist	-4.28107	NO	0.4322		NO
P01C19	P01	5150	C19	0.5746	0.8347	0.688391	0.353592	pu-ac-0003	LOPAC rack9-B10	VER-3323 hemifumarate salt	n/a	OC(=O)\C=C\C(O)=O.C[C@H](N)CN1CCC2=CC=C(Br)C=C12.C[C@H](N)CN1CCC2=CC=C(Br)C=C12	Serotonin5-HT2C/5-HT2B	5-HT2C/5-HT2B serotonin receptor agonist.	-5.21346	NO	0.4289		NO
P01C20	P01	5150	C20	0.4341	0.8124	0.534343	-1.67456	pu-ac-0003	LOPAC rack10-B10	2-methoxyestradiol	n/a	COC1=CC2=C(CC[C@H]3[C@@H]4CC[C@H](O)[C@@]4(C)CC[C@H]23)C=C1O	HormoneEstrogen	Inhibitor of angiogenesis and endothelial cell proliferation	24.6524	NO	0.2884		NO
P01C21	P01	5150	C21	0.5219	0.8479	0.615521	-0.605794	pu-ac-0003	LOPAC rack9-B11	NNC 55-0396	n/a	Cl.Cl.CC(C)C1=C2C[C@@](CCN(C)CCCC3=NC4=C(N3)C=CC=C4)(CCC2=CC(F)=C1)OC(=O)C1CC1	Ca2+ ChannelT-type	Selective T-type calcium channel inhibitor.	8.91417	NO	0.3762		NO
P01C22	P01	5150	C22	0.4214	0.8129	0.518391	-1.88457	pu-ac-0003	LOPAC rack10-B11	Myricetin	n/a	OC1=CC(O)=C2C(OC(=C(O)C2=O)C2=CC(O)=C(O)C(O)=C2)=C1	PhosphorylationCasein Kinase II	Casein Kinase II inhibitor	27.7451	NO	0.2757		NO
P01D03	P01	5150	D03	0.5758	0.8544	0.673923	0.163114	pu-ac-0003	LOPAC rack11-B2	L-alpha-Methyl-p-tyrosine	n/a	C[C@](N)(CC1=CC=C(O)C=C1)C(O)=O	NeurotransmissionTyrosine hydroxylase	Tyrosine hydroxylase inhibitor	-2.40854	NO	0.4301		NO
P01D04	P01	5150	D04	0.4702	0.8097	0.580709	-1.06411	pu-ac-0003	LOPAC rack12-B2	Nimodipine	n/a	COCCOC(=O)C1=C(C)NC(C)=C(C1C1=CC=CC(=C1)[N+]([O-])=O)C(=O)OC(C)C	Ca2+ ChannelL-type	Potent L-type Ca2+ channel antagonist	15.6633	NO	0.3245		NO
P01D05	P01	5150	D05	0.5412	0.8465	0.639338	-0.292218	pu-ac-0003	LOPAC rack11-B3	Maprotiline hydrochloride	n/a	Cl.CNCCCC12CCC(C3=C1C=CC=C3)C1=C2C=CC=C1	AdrenoceptorReuptake	Selective norepinephrine reuptake inhibitor	4.29654	NO	0.3955		NO
P01D06	P01	5150	D06	0.5168	0.8218	0.628863	-0.430128	pu-ac-0003	LOPAC rack12-B3	NS-1619	n/a	OC1=C(C=C(C=C1)C(F)(F)F)N1C(=O)NC2=C1C=CC(=C2)C(F)(F)F	K+ ChannelCa2+ activated	Selective large conductance Ca2+-activated K+-channel activator	6.32736	NO	0.3711		NO
P01D07	P01	5150	D07	0.5923	0.8539	0.693641	0.42271	pu-ac-0003	LOPAC rack11-B4	2-Methyl-5-hydroxytryptamine maleate	n/a	OC(=O)\C=C/C(O)=O.CC1=C(CCN)C2=C(N1)C=CC(O)=C2	Serotonin5-HT3	5-HT3 Serotonin receptor agonist	-6.23128	NO	0.4466		NO
P01D08	P01	5150	D08	0.5811	0.857	0.678063	0.217617	pu-ac-0003	LOPAC rack12-B4	Oleic Acid	n/a	CCCCCCC\C=C/CCCCCCCCC(O)=O	PhosphorylationPKC	Activates protein kinase C in hepatocytes; uncouples oxidative phosphorylation	-3.21113	NO	0.4354		NO
P01D09	P01	5150	D09	0.586	0.8552	0.68522	0.311842	pu-ac-0003	LOPAC rack11-B5	Nemadipine-A	n/a	CCOC(=O)C1=C(C)NC(C)=C(C1C1=C(F)C(F)=C(F)C(F)=C1F)C(=O)OCC	Ca2+ ChannelsL-type (alpha1)	An L-type calcium channel alpha1-subunit antagonist.	-4.59866	NO	0.4403		NO
P01D10	P01	5150	D10	0.5258	0.8296	0.633799	-0.365143	pu-ac-0003	LOPAC rack12-B5	TG003	n/a	CCN1\C(SC2=CC=C(OC)C=C12)=C\C(C)=O	Cell CycleClk	Potent, specific, and reversible Cdc2-like kinase (Clk) inhibitor. Competes with ATP.	5.37041	NO	0.3801		NO
P01D11	P01	5150	D11	0.6098	0.8533	0.714637	0.699141	pu-ac-0003	LOPAC rack11-B6	Sivelestat sodium salt hydrate	n/a	[Na+].CC(C)(C)C(=O)OC1=CC=C(C=C1)S(=O)(=O)NC1=CC=CC=C1C(=O)NCC([O-])=O	BiochemistryHNE	Sivelestat is a competitive human neutrophil elastase (HNE) inhibitor (IC50 = 44 nM, Ki = 0.2 µM). It also inhibits leukocyte elastase obtained from rabbit, rat, hamster and mouse (IC50 = 19 to 49 nM)_x000D_.	-10.3019	NO	0.4641		NO
P01D12	P01	5150	D12	0.5891	0.8503	0.692814	0.411827	pu-ac-0003	LOPAC rack12-B6	Progesterone	n/a	CC(=O)[C@H]1CC[C@H]2[C@@H]3CCC4=CC(=O)CC[C@]4(C)[C@H]3CC[C@]12C	HormoneProgesterone	Suppresses ovulation; induces maturation and secretory activity of the uterine endothelium	-6.07101	NO	0.4434		NO
P01D13	P01	5150	D13	0.5832	0.8343	0.699029	0.493649	pu-ac-0003	LOPAC rack11-B7	Neostigmine bromide	n/a	[Br-].CN(C)C(=O)OC1=CC=CC(=C1)[N+](C)(C)C	CholinergicAcetylcholinesterase	Reversible acetylcholinesterase inhibitor.	-7.2759	NO	0.4375		NO
P01D14	P01	5150	D14	0.6364	0.85	0.748706	1.14768	pu-ac-0003	LOPAC rack12-B7	(±)-Propranolol hydrochloride	n/a	Cl.CC(C)NCC(O)COC1=CC=CC2=CC=CC=C12	Adrenoceptorbeta	beta Adrenoceptor antagonist; cardiac depressant (anti-arrhythmic)	-16.9069	NO	0.4907		NO
P01D15	P01	5150	D15	0.584	0.8553	0.682801	0.28	pu-ac-0003	LOPAC rack11-B8	S-Nitrosoglutathione	n/a	N[C@@H](CCC(=O)N[C@H](CSN=O)C(=O)NCC(O)=O)C(O)=O	Nitric Oxide	Nitric oxide donor in vivo	-4.12977	NO	0.4383		NO
P01D16	P01	5150	D16	0.5121	0.8318	0.615653	-0.604055	pu-ac-0003	LOPAC rack12-B8	3-alpha,21-Dihydroxy-5-alpha-pregnan-20-one	n/a	C[C@]12CCC3C(CC[C@H]4C[C@H](O)CC[C@]34C)C1CC[C@@H]2C(=O)CO	GABAGABA-A	Positive allosteric modulator of GABA-A receptors	8.88856	NO	0.3664		NO
P01D17	P01	5150	D17	0.5833	0.8153	0.715442	0.709738	pu-ac-0003	LOPAC rack11-B9	NG-Nitro-L-arginine	n/a	N[C@@H](CCCNC(=N)N[N+]([O-])=O)C(O)=O	Nitric OxideNOS	Potent nitric oxide synthase inhibitor	-10.458	NO	0.4376		NO
P01D18	P01	5150	D18	0.4814	0.8267	0.582315	-1.04297	pu-ac-0003	LOPAC rack12-B9	1-Phenyl-3-(2-thiazolyl)-2-thiourea	n/a	S=C(NC1=NC=CS1)NC1=CC=CC=C1	Dopaminebeta-Hydroxylase	Dopamine beta-hydroxylase inhibitor	15.3518	NO	0.3357		NO
P01D19	P01	5150	D19	0.4783	0.7967	0.600351	-0.805507	pu-ac-0003	LOPAC rack11-B10	Nifedipine	n/a	COC(=O)C1=C(C)NC(C)=C(C1C1=C(C=CC=C1)[N+]([O-])=O)C(=O)OC	Ca2+ ChannelL-type	L-type Ca2+ channel blocker; vasodilator	11.8551	NO	0.3326		NO
P01D20	P01	5150	D20	0.5955	0.8475	0.702655	0.541385	pu-ac-0003	LOPAC rack12-B10	Promethazine hydrochloride	n/a	Cl.CC(CN1C2=C(SC3=C1C=CC=C3)C=CC=C2)N(C)C	HistamineH1	H1 Histamine receptor antagonist; anticholinergic	-7.97884	NO	0.4498		NO
P01D21	P01	5150	D21	0.5729	0.8186	0.699853	0.504502	pu-ac-0003	LOPAC rack11-B11	Nimustine hydrochloride	n/a	CC1=NC(N)=C(CNC(=O)N(CCCl)N=O)C=N1	DNA	Antineoplastic; bifunctional nitrosourea alkylating anticancer agent	-7.43571	NO	0.4272		NO
P01D22	P01	5150	D22	0.378	0.7861	0.480855	-2.37876	pu-ac-0003	LOPAC rack12-B11	Piroxicam	n/a	CN1C(C(=O)NC2=NC=CC=C2)=C(O)C2=CC=CC=C2S1(=O)=O	ProstaglandinCOX	Cyclooxygenase (COX) inhibitor	35.0223	NO	0.2323		NO
P01E03	P01	5150	E03	0.5376	0.8499	0.632545	-0.381658	pu-ac-0003	LOPAC rack9-C2	Ifenprodil tartrate	n/a	OC(C(O)C(O)=O)C(O)=O.CC(C(O)C1=CC=C(O)C=C1)N1CCC(CC2=CC=CC=C2)CC1.CC(C(O)C1=CC=C(O)C=C1)N1CCC(CC2=CC=CC=C2)CC1	GlutamatePolyamine site NMDA	Blocks the polyamine binding site associated with the NMDA glutamate receptor; neuroprotective	5.61361	NO	0.3919		NO
P01E04	P01	5150	E04	0.5672	0.8515	0.666119	0.0603613	pu-ac-0003	LOPAC rack10-C2	Lometrexol hydrate	n/a	NC1=NC(=O)C2=C(NC[C@H](CCC3=CC=C(C=C3)C(=O)N[C@@H](CCC(O)=O)C(O)=O)C2)N1	ApoptosisGARFTase	Lometrexate is a potent inhibitor of GARFTase, but does not interfere with enzymes involved in the synthesis of folate	-0.895432	NO	0.4215		NO
P01E05	P01	5150	E05	0.5969	0.8518	0.700751	0.516323	pu-ac-0003	LOPAC rack9-C3	Rizatriptan benzoate salt	n/a	OC(=O)C1=CC=CC=C1.CN(C)CCC1=CNC2=CC=C(CN3C=NC=N3)C=C12	Neurotransmission5HT-1B/1D	Rizatriptan is a serotonin 5HT-1B/1D-receptor agonist used to treat migraine	-7.60979	NO	0.4512		NO
P01E06	P01	5150	E06	0.5605	0.8469	0.661826	0.00383954	pu-ac-0003	LOPAC rack10-C3	L-741,626	n/a	OC1(CCN(CC2=CNC3=CC=CC=C23)CC1)C1=CC=C(Cl)C=C1	DopamineD2	Selective D2 dopamine receptor antagonist	-0.0631102	NO	0.4148		NO
P01E07	P01	5150	E07	0.5863	0.8566	0.68445	0.301708	pu-ac-0003	LOPAC rack9-C4	L-N6-(1-Iminoethyl)lysine hydrochloride	n/a	Cl.CC(=N)NCCCC[C@@H](N)C(O)=O	Nitric OxideiNOS	Selective inducible nitric oxide synthase (iNOS) inhibitor.	-4.44943	NO	0.4406		NO
P01E08	P01	5150	E08	0.6311	0.8473	0.744837	1.09673	pu-ac-0003	LOPAC rack10-C4	N-omega-Methyl-5-hydroxytryptamine oxalate salt	n/a	OC(=O)C(O)=O.CNCCC1=CNC2=C1C=C(O)C=C2	Serotonin	Serotonin receptor ligand	-16.1568	NO	0.4854		NO
P01E09	P01	5150	E09	0.6005	0.8562	0.701355	0.524269	pu-ac-0003	LOPAC rack9-C5	p-Iodoclonidine hydrochloride	n/a	Cl.ClC1=CC(I)=CC(Cl)=C1N=C1NCCN1	Adrenoceptoralpha2	High affinity alpha2 adrenoceptor agonist	-7.7268	NO	0.4548		NO
P01E10	P01	5150	E10	0.576	0.8347	0.690068	0.375674	pu-ac-0003	LOPAC rack10-C5	Mianserin hydrochloride	n/a	Cl.CN1CCN2C(C1)C1=C(CC3=C2C=CC=C3)C=CC=C1	Serotonin	Serotonin receptor antagonist	-5.53863	NO	0.4303		NO
P01E11	P01	5150	E11	0.5932	0.8518	0.696408	0.459136	pu-ac-0003	LOPAC rack9-C6	Molindone hydrochloride	n/a	Cl.CCC1=C(C)NC2=C1C(=O)C(CN1CCOCC1)CC2	DopamineD2	D2 dopamine receptor antagonist; monoamine oxidase inhibitor	-6.76767	NO	0.4475		NO
P01E12	P01	5150	E12	0.587	0.8486	0.691728	0.39752	pu-ac-0003	LOPAC rack10-C6	Mizoribine	n/a	NC(=O)C1=C(O)N(C=N1)[C@@H]1O[C@H](CO)[C@@H](O)[C@H]1O	DNA MetabolismIMP dehydrogenase	Arrests at G/S; inhibits de novo synthesis of nucleotides by inhibition of inosine monophosphate dehydrogenase	-5.86033	NO	0.4413		NO
P01E13	P01	5150	E13	0.053	0.0525	1.00952	4.58152	pu-ac-0003	LOPAC rack9-C7	Ketoconazole	n/a	CC(=O)N1CCN(CC1)C1=CC=C(OC[C@H]2CO[C@@](CN3C=CN=C3)(O2)C2=C(Cl)C=C(Cl)C=C2)C=C1	Multi-Drug ResistanceCytochrome P450c17	Potent inhibitor of cytochrome P450c17 enzyme; antifungal agent	-67.4726	YES	-0.0927		NO
P01E14	P01	5150	E14	0.5972	0.8494	0.703085	0.547042	pu-ac-0003	LOPAC rack10-C7	Clorgyline hydrochloride	n/a	Cl.CN(CCCOC1=CC=C(Cl)C=C1Cl)CC#C	NeurotransmissionMAO-A	Selective MAO-A inhibitor	-8.06214	NO	0.4515		NO
P01E15	P01	5150	E15	0.6002	0.8612	0.696935	0.466073	pu-ac-0003	LOPAC rack9-C8	L-701,324	n/a	OC1=C(C(=O)NC2=CC(Cl)=CC=C12)C1=CC=C(OC2=CC=CC=C2)C=C1	GlutamateNMDA-Glycine	Selective antagonist at the glycine site of the NMDA glutamate receptor	-6.86982	NO	0.4545		NO
P01E16	P01	5150	E16	0.5729	0.8472	0.676228	0.193452	pu-ac-0003	LOPAC rack10-C8	(±)-alpha-Methyl-4-carboxyphenylglycine	n/a	CC(N)(C(O)=O)C1=CC=C(C=C1)C(O)=O	GlutamateMetabotropic	Competitive metabotropic glutamate receptor antagonist	-2.85529	NO	0.4272		NO
P01E17	P01	5150	E17	0.5908	0.8566	0.689703	0.370871	pu-ac-0003	LOPAC rack9-C9	Olvanil	n/a	CCCCCCCC\C=C/CCCCCCCC(=O)NCC1=CC(OC)=C(O)C=C1	NeurotransmissionVanilloid receptor	Vanilloid receptor agonist	-5.46791	NO	0.4451		NO
P01E18	P01	5150	E18	0.5828	0.8578	0.679412	0.235383	pu-ac-0003	LOPAC rack10-C9	Mibefradil dihydrochloride	n/a	Cl.Cl.COCC(=O)O[C@]1(CCN(C)CCCC2=NC3=C(N2)C=CC=C3)CCC2=C(C=CC(F)=C2)[C@@H]1C(C)C	Ca2+ ChannelT-type	T-type Ca2+ channel blocker	-3.47274	NO	0.4371		NO
P01E19	P01	5150	E19	0.5872	0.8543	0.687346	0.339838	pu-ac-0003	LOPAC rack9-C10	Lidocaine hydrochloride	n/a	Cl.CCN(CC)CC(=O)NC1=C(C)C=CC=C1C	Na+ Channel	Anti-arrhythmic; local anesthetic	-5.01092	NO	0.4415		NO
P01E20	P01	5150	E20	0.5906	0.8481	0.69638	0.458774	pu-ac-0003	LOPAC rack10-C10	Cysteamine hydrochloride	n/a	Cl.NCCS	Somatostatin	Induces duodenal ulcers in rats, potent depletion of prolactin concentrations in pituitary tissue in vivo and in vitro and depletion of somatostatin concentrations.	-6.76234	NO	0.4449		NO
P01E21	P01	5150	E21	0.0517	0.9374	0.0551526	-7.98341	pu-ac-0003	LOPAC rack9-C11	Ro 90-7501	n/a	NC1=CC=C(C=C1)C1=NC2=C(N1)C=C(C=C2)C1=NC2=CC(N)=CC=C2N1	Inhibits amyloid beta42 (Abeta42) fibril formation.	Inhibits amyloid beta42 (Abeta42) fibril formation.	117.555	YES	-0.094	Other	NO
P01E22	P01	5150	E22	0.5864	0.8497	0.690126	0.376433	pu-ac-0003	LOPAC rack10-C11	NG-Monomethyl-L-arginine acetate	n/a	CC(O)=O.CNC(=N)NCCC[C@H](N)C(O)=O	Nitric OxideNOS	Nitric oxide synthase inhibitor; blocks formation of endothelium-derived relaxing factor (EDRF)	-5.54981	NO	0.4407		NO
P01F03	P01	5150	F03	0.56	0.8661	0.646577	-0.196923	pu-ac-0003	LOPAC rack11-C2	SB-215505	n/a	CC1=C(Cl)C=C2N(CCC2=C1)C(=O)NC1=C2C=CC=CC2=NC=C1	Serotonin5-HT2B	Selective 5-HT2B serotonin receptor antagonist; 100-fold higher affinity at 2B versus 2C.	2.89325	NO	0.4143		NO
P01F04	P01	5150	F04	0.5645	0.8901	0.634198	-0.35989	pu-ac-0003	LOPAC rack12-C2	Nisoxetine hydrochloride	n/a	Cl.CNCCC(OC1=C(OC)C=CC=C1)C1=CC=CC=C1	AdrenoceptorReuptake	Potent and selective norepinephrine reuptake blocker	5.29306	NO	0.4188		NO
P01F05	P01	5150	F05	0.5884	0.863	0.681808	0.266918	pu-ac-0003	LOPAC rack11-C3	H-8 dihydrochloride	n/a	Cl.Cl.CNCCNS(=O)(=O)C1=CC=CC2=CN=CC=C12	PhosphorylationPKA, PKG	Potent inhibitor of cAMP- and cGMP-dependent protein kinase	-3.93712	NO	0.4427		NO
P01F06	P01	5150	F06	0.58	0.8205	0.706886	0.597091	pu-ac-0003	LOPAC rack12-C3	CP-66713	n/a	NC1=NC2=CC=C(Cl)C=C2N2C(=NN=C12)C1=CC=CC=C1	Purinergicsadenosine A2	CP-66713 is an adenosine A2 receptor antagonist	-8.79915	NO	0.4343		NO
P01F07	P01	5150	F07	0.584	0.8356	0.698899	0.491936	pu-ac-0003	LOPAC rack11-C4	alpha-Methyl-5-hydroxytryptamine maleate	n/a	OC(=O)\C=C/C(O)=O.CC(N)CC1=CNC2=C1C=C(O)C=C2	Serotonin5-HT2	5-HT2 Serotonin receptor agonist	-7.25067	NO	0.4383		NO
P01F08	P01	5150	F08	0.5885	0.814	0.722973	0.808886	pu-ac-0003	LOPAC rack12-C4	Oxymetazoline hydrochloride	n/a	Cl.CC1=CC(=C(O)C(C)=C1CC1=NCCN1)C(C)(C)C	Adrenoceptoralpha2A	Partial alpha2A adrenoceptor agonist; agonist at serotonin 5-HT1A, 5-HT1B and 5-HT1D receptors and a mixed agonist-antagonist at 5-HT2C receptors	-11.918	NO	0.4428		NO
P01F09	P01	5150	F09	0.5893	0.8468	0.695914	0.452637	pu-ac-0003	LOPAC rack11-C5	Moclobemide	n/a	ClC1=CC=C(C=C1)C(=O)NCCN1CCOCC1	NeurotransmissionMAO	Reversible monoamine oxidase A inhibitor (MAOI); antidepressant.	-6.67196	NO	0.4436		NO
P01F10	P01	5150	F10	0.5763	0.8108	0.710779	0.648351	pu-ac-0003	LOPAC rack12-C5	Ofloxacin	n/a	CC1COC2=C3N1C=C(C(O)=O)C(=O)C3=CC(F)=C2N1CCN(C)CC1	AntibioticDNA Synthesis	Fluorinated quinolone antibacterial; interferes with DNA synthesis	-9.55399	NO	0.4306		NO
P01F11	P01	5150	F11	0.5836	0.8491	0.687316	0.339438	pu-ac-0003	LOPAC rack11-C6	p-MPPF dihydrochloride	n/a	Cl.Cl.COC1=C(C=CC=C1)N1CCN(CCN(C(=O)C2=CC=C(F)C=C2)C2=NC=CC=C2)CC1	Serotonin5-HT1A	Selective 5-HT1A serotonin receptor antagonist	-5.00503	NO	0.4379		NO
P01F12	P01	5150	F12	0.5833	0.8922	0.653777	-0.102122	pu-ac-0003	LOPAC rack12-C6	Topotecan hydrochloride hydrate	n/a	O.Cl.CC[C@@]1(O)C(=O)OCC2=C1C=C1N(CC3=C1N=C1C=CC(O)=C(CN(C)C)C1=C3)C2=O	Apoptosis and Cell Cycletopoisomerase I	._x000D_._x000D_Topetecan is a topoisomerase I inhibitor and an apoptosis inducer. It is a potent antineoplastic agent	1.49725	NO	0.4376		NO
P01F13	P01	5150	F13	0.5941	0.8561	0.693961	0.426924	pu-ac-0003	LOPAC rack11-C7	CR 2249	n/a	CC1(C)CCC(CC1)NC(=O)[C@@H](N)CCC(O)=O	GlutamateNMDA-Glycine	Facilitates glycine action at NMDA glutamate receptors	-6.29332	NO	0.4484		NO
P01F14	P01	5150	F14	0.5643	0.8258	0.683337	0.287057	pu-ac-0003	LOPAC rack12-C7	SKF-525A hydrochloride	n/a	Cl.CCCC(C(=O)OCCN(CC)CC)(C1=CC=CC=C1)C1=CC=CC=C1	Multi-Drug ResistanceMicrosomal oxidation	Inhibitor of microsomal drug metabolism	-4.23369	NO	0.4186		NO
P01F15	P01	5150	F15	0.5961	0.8392	0.710319	0.642292	pu-ac-0003	LOPAC rack11-C8	NCS-382	n/a	[Na+].OC1C(CC([O-])=O)CCCC2=C1C=CC=C2	GABAgamma-Hydroxybutyrate	gamma-Hydroxybutyrate receptor antagonist	-9.46477	NO	0.4504		NO
P01F16	P01	5150	F16	0.5903	0.8207	0.719264	0.760056	pu-ac-0003	LOPAC rack12-C8	Pirfenidone	n/a	CC1=CN(C(=O)C=C1)C1=CC=CC=C1	Immune System	Inhibitor of collagen production and fibroblast proliferation	-11.1989	NO	0.4446		NO
P01F17	P01	5150	F17	0.583	0.841	0.693222	0.417199	pu-ac-0003	LOPAC rack11-C9	Naphazoline hydrochloride	n/a	Cl.C(C1=NCCN1)C1=CC2=C(C=CC=C2)C=C1	Adrenoceptoralpha	alpha-Adrenoceptor agonist; imidazoline receptor agonist; vasoconstrictor	-6.15012	NO	0.4373		NO
P01F18	P01	5150	F18	0.5839	0.8236	0.708961	0.624405	pu-ac-0003	LOPAC rack12-C9	Mitiglinide calcium	n/a	C.[O-]C(=O)[C@H](CC(=O)N1C[C@H]2CCCC[C@H]2C1)CC1=CC=CC=C1	Ion channelsKATP	Mitiglinide is a drug for the treatment of type 2 diabetes. It is a highly selective KATP channel antagonist	-9.20136	NO	0.4382		NO
P01F19	P01	5150	F19	0.5783	0.8524	0.678437	0.222545	pu-ac-0003	LOPAC rack11-C10	Naloxone hydrochloride	n/a	Cl.OC1=CC=C2CC3N(CC=C)CCC45[C@@H](OC1=C24)C(=O)CC[C@@]35O	Opioid	Opioid receptor antagonist	-3.2837	NO	0.4326		NO
P01F20	P01	5150	F20	0.5663	0.8136	0.696042	0.454325	pu-ac-0003	LOPAC rack12-C10	Praziquantel	n/a	O=C(C1CCCCC1)N1CC2N(CCC3=CC=CC=C23)C(=O)C1	AntibioticCa2+ Ionophore	Ca2+ Ionophore; anthelmintic	-6.69683	NO	0.4206		NO
P01F21	P01	5150	F21	0.492	0.8259	0.595714	-0.866565	pu-ac-0003	LOPAC rack11-C11	Norcantharidin	n/a	O=C1OC(=O)C2C3CCC(O3)C12	PhosphorylationPP2A	Demethylated form of cantharidin with antitumor properties; potent inhibitor of the serine/threonine protein phosphatase 2A (PP2A)	12.7542	NO	0.3463		NO
P01F22	P01	5150	F22	0.5689	0.8129	0.69984	0.504326	pu-ac-0003	LOPAC rack12-C11	3-n-Propylxanthine	n/a	CCCN1C2=C(NC=N2)C(=O)NC1=O	AdenosineA1 > A2	Weak competitive antagonist at both A1 and A2 adenosine receptors	-7.43313	NO	0.4232		NO
P01G03	P01	5150	G03	0.5634	0.8543	0.659487	-0.0269454	pu-ac-0003	LOPAC rack9-D2	Isotharine mesylate	n/a	CS(O)(=O)=O.CCC(NC(C)C)C(O)C1=CC=C(O)C(O)=C1	Adrenoceptorbeta	beta-Adrenoceptor agonist; bronchodilator	0.390219	NO	0.4177		NO
P01G04	P01	5150	G04	0.5758	0.8583	0.670861	0.122798	pu-ac-0003	LOPAC rack10-D2	cis(+/-)-8-OH-PBZI hydrobromide	n/a	Br.CCCN1CC[C@H]2[C@@H]1CCC1=CC=C(O)C=C21	DopamineD3	D3 dopamine receptor agonist	-1.81486	NO	0.4301		NO
P01G05	P01	5150	G05	0.573	0.8521	0.672456	0.143801	pu-ac-0003	LOPAC rack9-D3	(-)-Isoproterenol hydrochloride	n/a	Cl.CC(C)NC[C@H](O)C1=CC=C(O)C(O)=C1	Adrenoceptorbeta	beta-Adrenoceptor agonist; increases cytosolic cAMP	-2.12414	NO	0.4273		NO
P01G06	P01	5150	G06	0.5527	0.8549	0.646508	-0.197821	pu-ac-0003	LOPAC rack10-D3	L-703,606 oxalate salt hydrate	n/a	OC(=O)C(O)=O.IC1=C(CNC2C3CCN(CC3)C2C(C2=CC=CC=C2)C2=CC=CC=C2)C=CC=C1	TachykininNK1	Potent and selective non-peptide NK-1 tachykinin receptor antagonist	2.90649	NO	0.407		NO
P01G07	P01	5150	G07	0.5857	0.8505	0.688654	0.35705	pu-ac-0003	LOPAC rack9-D4	3-Iodo-L-tyrosine	n/a	N[C@@H](CC1=CC=C(O)C(I)=C1)C(O)=O	NeurotransmissionTyrosine hydroxylase	Tyrosine hydroxylase inhibitor	-5.26439	NO	0.44		NO
P01G08	P01	5150	G08	0.5989	0.865	0.69237	0.405977	pu-ac-0003	LOPAC rack10-D4	Moxonidine hydrochloride	n/a	Cl.COC1=C(NC2=NCCN2)C(Cl)=NC(C)=N1	Adrenoceptoralpha2A	Selective alpha2A adrenoreceptor agonist; imidazoline binding site agonist; antihypertensive	-5.98487	NO	0.4532		NO
P01G09	P01	5150	G09	0.5337	0.8341	0.639851	-0.285465	pu-ac-0003	LOPAC rack9-D5	R(+)-IAA-94	n/a	C[C@]1(CC2=CC(OCC(O)=O)=C(Cl)C(Cl)=C2C1=O)C1CCCC1	Cl- Channel	Potent Cl- channel inhibitor	4.19711	NO	0.388		NO
P01G10	P01	5150	G10	0.6005	0.8543	0.702915	0.544805	pu-ac-0003	LOPAC rack10-D5	Mevastatin	n/a	CC[C@H](C)C(=O)O[C@H]1CCC=C2C=C[C@H](C)[C@H](CC[C@@H]3C[C@@H](O)CC(=O)O3)[C@@H]12	AntibioticRas, Rho	Antibiotic; inhibits post-translational prenylation of proteins such as Ras and geranylgeranylation of Rho	-8.0292	NO	0.4548		NO
P01G11	P01	5150	G11	0.5818	0.8445	0.688928	0.360666	pu-ac-0003	LOPAC rack9-D6	IB-MECA	n/a	CNC(=O)[C@H]1O[C@H](C(O)[C@H]1O)N1C=NC2=C1N=CN=C2NCC1=CC(I)=CC=C1	AdenosineA3	Selective A3 adenosine receptor agonist	-5.31763	NO	0.4361		NO
P01G12	P01	5150	G12	0.5807	0.8575	0.677201	0.20627	pu-ac-0003	LOPAC rack10-D6	S-Methylisothiourea hemisulfate	n/a	CSC(N)=N.CSC(N)=N.OS(O)(=O)=O	Nitric OxideiNOS	Selective inducle nitric oxide synthase inhibitor	-3.04403	NO	0.435		NO
P01G13	P01	5150	G13	0.572	0.857	0.667445	0.0778186	pu-ac-0003	LOPAC rack9-D7	Ketorolac tris salt	n/a	NC(CO)(CO)CO.OC(=O)C1CCN2C1=CC=C2C(=O)C1=CC=CC=C1	ProstaglandinCOX	Non-steroidal anti-inflammatory (NSAID) drug	-1.1525	NO	0.4263		NO
P01G14	P01	5150	G14	0.5921	0.8728	0.678391	0.221941	pu-ac-0003	LOPAC rack10-D7	L-DOPS	n/a	N[C@@H]([C@H](O)C1=CC(O)=C(O)C=C1)C(O)=O	Adrenergics	L-DOPS is a norepinephrine precursor in vivo	-3.2748	NO	0.4464		NO
P01G15	P01	5150	G15	0.5659	0.8615	0.656878	-0.0613038	pu-ac-0003	LOPAC rack9-D8	loxoprofen	n/a	CC(C(O)=O)C1=CC=C(CC2CCCC2=O)C=C1	ProstaglandinCOX	Non-steroidal anti-inflammatory (NSAID) drug; analgesic	0.896171	NO	0.4202		NO
P01G16	P01	5150	G16	0.5998	0.8744	0.685956	0.321534	pu-ac-0003	LOPAC rack10-D8	1-Methylhistamine dihydrochloride	n/a	Cl.Cl.CN1C=NC(CCN)=C1	Histamine	Histamine metabolite that crosses the blood-brain barrier	-4.74138	NO	0.4541		NO
P01G17	P01	5150	G17	0.5941	0.8502	0.698777	0.490327	pu-ac-0003	LOPAC rack9-D9	Lomefloxacin hydrochloride	n/a	Cl.CCN1C=C(C(O)=O)C(=O)C2=CC(F)=C(N3CCNC(C)C3)C(F)=C12	AntibioticDNA Gyrase	DNA gyrase inhibitor	-7.22698	NO	0.4484		NO
P01G18	P01	5150	G18	0.5823	0.8577	0.678909	0.228751	pu-ac-0003	LOPAC rack10-D9	Ro 61-8048	n/a	COC1=CC=C(C=C1OC)S(=O)(=O)NC1=NC(=CS1)C1=CC=CC(=C1)[N+]([O-])=O	NeuroscienceKMO	Ro 61-8048 is an inhibitor of kynurenine 3-monooxygenase (KMO) that increases kynurenic acid levels and reduces extracellular glutamate in the brain	-3.37509	NO	0.4366		NO
P01G19	P01	5150	G19	0.5906	0.8555	0.690357	0.379469	pu-ac-0003	LOPAC rack9-D10	Lidocaine N-ethyl bromide quaternary salt	n/a	[Br-].CC[N+](CC)(CC)CC(=O)NC1=C(C)C=CC=C1C	Na+ Channel	Quaternary lidocaine derivative which blocks both fast, Na+-dependent action potentials and voltage-dependent, non-inactivating Na+ conductance	-5.59452	NO	0.4449		NO
P01G20	P01	5150	G20	0.6034	0.859	0.702445	0.538618	pu-ac-0003	LOPAC rack10-D10	alpha,beta-Methylene adenosine 5'-triphosphate dilithium	n/a	[Li+].[Li+].NC1=NC=NC2=C1N=CN2[C@@H]1O[C@H](COP(O)(=O)CP(O)(=O)OP([O-])([O-])=O)[C@H](O)C1O	P2 ReceptorP2X > P2Y	P2 receptor agonist that is more potent than ATP at the P2X subtype	-7.93809	NO	0.4577		NO
P01G21	P01	5150	G21	0.5782	0.8458	0.683613	0.290688	pu-ac-0003	LOPAC rack9-D11	Loratadine	n/a	CCOC(=O)N1CCC(CC1)=C1C2=C(CCC3=CC=CN=C13)C=C(Cl)C=C2	HistamineH1	H1 Histamine receptor antagonist	-4.28715	NO	0.4325		NO
P01G22	P01	5150	G22	0.5962	0.8575	0.695277	0.44425	pu-ac-0003	LOPAC rack10-D11	MK-912	n/a	Cl.CN1CCC2(CCN3CCC4=C(OC5=CC=CC=C45)C3C2)N(C)C1=O	Adrenoceptoralpha2A	Selective alpha2A adrenoreceptor agonist	-6.54846	NO	0.4505		NO
P01H03	P01	5150	H03	0.5684	0.864	0.65787	-0.0482325	pu-ac-0003	LOPAC rack11-D2	1-Methylimidazole	n/a	CN1C=CN=C1	ProstaglandinCOX	Anti-inflammatory; prostaglandin H synthase inhibitor; antithyroid drug	0.703687	NO	0.4227		NO
P01H04	P01	5150	H04	0.5741	0.8662	0.66278	0.0164059	pu-ac-0003	LOPAC rack12-D2	Nylidrin hydrochloride	n/a	Cl.CC(CCC1=CC=CC=C1)NC(C)C(O)C1=CC=C(O)C=C1	Adrenoceptorbeta	beta Adrenoceptor agonist; peripheral vasodilator	-0.248158	NO	0.4284		NO
P01H05	P01	5150	H05	0.5753	0.8602	0.668798	0.095636	pu-ac-0003	LOPAC rack11-D3	Proglumide	n/a	CCCN(CCC)C(=O)C(CCC(O)=O)NC(=O)C1=CC=CC=C1	Cholecystokinin	Selective cholecystokinin receptor antagonist	-1.41488	NO	0.4296		NO
P01H06	P01	5150	H06	0.6007	0.8618	0.697029	0.467323	pu-ac-0003	LOPAC rack12-D3	NBQX disodium	n/a	[Na+].[Na+].NS(=O)(=O)C1=CC=CC2=C1C(=CC1=C2N=C([O-])C([O-])=N1)[N+]([O-])=O	GlutamateAMPA/kainate	Neuroprotective AMPA/kainate glutamate receptor antagonist; water soluble salt of NBQX	-6.88823	NO	0.455		NO
P01H07	P01	5150	H07	0.5948	0.8594	0.692111	0.402565	pu-ac-0003	LOPAC rack11-D4	Metolazone	n/a	CC1NC2=CC(Cl)=C(C=C2C(=O)N1C1=C(C)C=CC=C1)S(=O)ON	Ion PumpNa+/Cl- transporter	Diuretic; antihypertensive	-5.93462	NO	0.4491		NO
P01H08	P01	5150	H08	0.5951	0.8623	0.690131	0.376501	pu-ac-0003	LOPAC rack12-D4	Sodium Oxamate	n/a	[Na+].NC(=O)C([O-])=O	BiochemistryLactate Dehydrogenase	Competitive lactate dehydrogenase inhibitor	-5.5508	NO	0.4494		NO
P01H09	P01	5150	H09	0.5945	0.8653	0.687045	0.33587	pu-ac-0003	LOPAC rack11-D5	X80	n/a	CC1=NN(C(=O)\C1=C/C1=CC=C(O1)C1=CC=C(Cl)C(=C1)C(O)=O)C1=CC=CC(=C1)C(O)=O	ApoptosisXPA protein	X80 is an inhibitor of xeroderma pigmentosum group A protein (XPA protein) required for the removal of all types of DNA lesions repaired by nucleotide excision repair Including both transcription coup_x000D_led and global genomic nucleotide excision repair	-4.95249	NO	0.4488		NO
P01H10	P01	5150	H10	0.6101	0.8664	0.704178	0.56144	pu-ac-0003	LOPAC rack12-D5	Oxotremorine sesquifumarate salt	n/a	OC(=O)\C=C\C(O)=O.OC(=O)\C=C\C(O)=O.OC(=O)\C=C\C(O)=O.O=C1CCCN1CC#CCN1CCCC1.O=C1CCCN1CC#CCN1CCCC1	CholinergicM2	Muscarinic acetylcholine receptor agonist with preference for the M2 receptor	-8.27417	NO	0.4644		NO
P01H11	P01	5150	H11	0.6077	0.8678	0.700277	0.510073	pu-ac-0003	LOPAC rack11-D6	Levetiracetam	n/a	CC[C@H](N1CCCC1=O)C(N)=O	Neurotransmission	Anticonvulsant; antiepileptic; exact mechanism of action is unclear but may be related to a synaptic vesicle protein.	-7.51775	NO	0.462		NO
P01H12	P01	5150	H12	0.5062	0.8443	0.59955	-0.816059	pu-ac-0003	LOPAC rack12-D6	Piceatannol	n/a	OC1=CC(\C=C\C2=CC=C(O)C(O)=C2)=CC(O)=C1	PhosphorylationSyk / Lck	Non-receptor kinase Syk and Lck inhibitor	12.0105	NO	0.3605		NO
P01H13	P01	5150	H13	0.5544	0.8616	0.643454	-0.238033	pu-ac-0003	LOPAC rack11-D7	S-(4-Nitrobenzyl)-6-thioinosine	n/a	OC[C@H]1O[C@H](C(O)[C@H]1O)N1C=NC2=C1N=CN=C2SCC1=CC=C(C=C1)[N+]([O-])=O	AdenosineUptake	Potent adenosine uptake inhibitor	3.49863	NO	0.4087		NO
P01H14	P01	5150	H14	0.5367	0.8518	0.630077	-0.414145	pu-ac-0003	LOPAC rack12-D7	Picrotoxin	n/a	CC(=C)[C@@H]1[C@H]2OC(=O)[C@@H]1[C@]1(O)C[C@H]3O[C@]33C(=O)O[C@H]2[C@]13C.CC(C)(O)[C@@H]1[C@H]2OC(=O)[C@@H]1[C@]1(O)C[C@H]3O[C@]33C(=O)O[C@H]2[C@]13C	GABAGABA-C	GABA-C receptor antagonist; powerful, nonspecific CNS stimulant isolated from Anamirta cocculin	6.092	NO	0.391		NO
P01H15	P01	5150	H15	0.4724	0.8291	0.569774	-1.20807	pu-ac-0003	LOPAC rack11-D8	Nalidixic acid sodium	n/a	[Na+].CCN1C=C(C([O-])=O)C(=O)C2=CC=C(C)N=C12	AntibioticDNA Gyrase	Inhibits bacterial DNA polymerase (DNA gyrase)	17.7832	NO	0.3267		NO
P01H16	P01	5150	H16	0.5362	0.8643	0.620386	-0.541734	pu-ac-0003	LOPAC rack12-D8	1,3-Dimethyl-8-phenylxanthine	n/a	CN1C2=C(NC(=N2)C2=CC=CC=C2)C(=O)N(C)C1=O	AdenosineA1	Selective A1 adenosine receptor antagonist	7.97084	NO	0.3905		NO
P01H17	P01	5150	H17	0.5861	0.8534	0.686782	0.332412	pu-ac-0003	LOPAC rack11-D9	3-Nitropropionic acid	n/a	OC(=O)CC[N+]([O-])=O	Cell Stress	Mitochondrial inhibitor; excitotoxin shown to cause brain lesions similar to those of Huntington's disease	-4.90156	NO	0.4404		NO
P01H18	P01	5150	H18	0.6126	0.8646	0.708536	0.618811	pu-ac-0003	LOPAC rack12-D9	Cisplatin	n/a	[NH3+][Pt++]([NH3+])([Cl-])[Cl-]	DNA	Induces intrastrand DNA crosslinks; effects are regulated by kinases, phosphatases and Ca2+/calmodulin	-9.11899	NO	0.4669		NO
P01H19	P01	5150	H19	0.6022	0.8582	0.701701	0.528829	pu-ac-0003	LOPAC rack11-D10	7-Nitroindazole	n/a	[O-][N+](=O)C1=CC=CC2=C1NN=C2	Nitric OxidenNOS	Selective inhibitor of brain nitric oxide synthase	-7.79395	NO	0.4565		NO
P01H20	P01	5150	H20	0.5825	0.8593	0.677877	0.215172	pu-ac-0003	LOPAC rack12-D10	Propafenone hydrochloride	n/a	Cl.CCCNCC(O)COC1=CC=CC=C1C(=O)CCC1=CC=CC=C1	K+ ChannelhKv1.5	Blocks hKv1.5 and ATP-sensitive K+ channels; beta-adrenoceptor antagonist	-3.17513	NO	0.4368		NO
P01H21	P01	5150	H21	0.5875	0.8604	0.682822	0.280271	pu-ac-0003	LOPAC rack11-D11	Noscapine hydrchloride	n/a	Cl.COC1=C(OC)C2=C(C=C1)[C@H](OC2=O)[C@@H]1N(C)CCC2=C1C(OC)=C1OCOC1=C2	Opioid	Antitussive; naturally occurring opium alkaloid	-4.13375	NO	0.4418		NO
P01H22	P01	5150	H22	0.5893	0.8708	0.676734	0.200119	pu-ac-0003	LOPAC rack12-D11	Phenylephrine hydrochloride	n/a	Cl.CNC[C@H](O)C1=CC=CC(O)=C1	Adrenoceptoralpha1	alpha1 Adrenoceptor agonist; mydriatic; decongestant	-2.95347	NO	0.4436		NO
P01I03	P01	5150	I03	0.3583	0.8171	0.438502	-2.93636	pu-ac-0003	LOPAC rack9-E2	Isoliquiritigenin	n/a	OC1=CC=C(\C=C\C(=O)C2=C(O)C=C(O)C=C2)C=C1	Cyclic NucleotidesGuanylyl cyclase	Soluble guanylyl cyclase activator and aldose reductase inhibitor	43.2334	NO	0.2126		NO
P01I04	P01	5150	I04	0.5671	0.867	0.654095	-0.0979435	pu-ac-0003	LOPAC rack10-E2	BW 723C86	n/a	Cl.CC(N)CC1=CNC2=CC=C(OCC3=CC=CS3)C=C12	Serotonin5-HT2B	5-HT2B serotonin receptor agonist.	1.43572	NO	0.4214		NO
P01I05	P01	5150	I05	0.5888	0.8759	0.672223	0.140728	pu-ac-0003	LOPAC rack9-E3	1-(5-Isoquinolinylsulfonyl)-2-methylpiperazine dihydrochloride	n/a	Cl.Cl.CC1CNCCN1S(=O)(=O)C1=CC=CC2=CN=CC=C12	PhosphorylationPKA / PKC	Inhibitor of cyclic nucleotide dependent protein kinase (PKA) and protein kinase C (PKC)	-2.07889	NO	0.4431		NO
P01I06	P01	5150	I06	0.5951	0.8666	0.686707	0.331416	pu-ac-0003	LOPAC rack10-E3	Metoclopramide hydrochloride	n/a	Cl.CCN(CC)CCNC(=O)C1=C(OC)C=C(N)C(Cl)=C1	DopamineD2	5-HT3 Serotonin receptor antagonist; D2 dopamine receptor antagonist; anti-emetic	-4.88691	NO	0.4494		NO
P01I07	P01	5150	I07	0.5872	0.8712	0.674013	0.164293	pu-ac-0003	LOPAC rack9-E4	Cibenzoline succinate	n/a	OC(=O)CCC(O)=O.C1C(C2=NCCN2)C1(C1=CC=CC=C1)C1=CC=CC=C1	K+ ChannelsATP-sensitive	Blocks ATP-sensitive K channels in heart and pancreatic cells; class IA antiarrhythmic drug.	-2.42591	NO	0.4415		NO
P01I08	P01	5150	I08	0.6019	0.8571	0.702252	0.536078	pu-ac-0003	LOPAC rack10-E4	CP-101537	n/a	CC(C)(C)OC(=O)NC1[C@H]2CNC[C@@H]12	Cytoskeleton and Extracellular MatrixMMP	CP-101537 is a MMP inhibitor, candidate drug for myocardial infarction therapy, and antibacterial.	-7.90069	NO	0.4562		NO
P01I09	P01	5150	I09	0.5789	0.8613	0.672124	0.139419	pu-ac-0003	LOPAC rack9-E5	Indatraline hydrochloride	n/a	Cl.CN[C@@H]1C[C@H](C2=CC=CC=C12)C1=CC=C(Cl)C(Cl)=C1	DopamineReuptake	Potent inhibitor of dopamine, norepinephrine and serotonin reuptake	-2.05962	NO	0.4332		NO
P01I10	P01	5150	I10	0.5986	0.8494	0.704733	0.568741	pu-ac-0003	LOPAC rack10-E5	8-Methoxymethyl-3-isobutyl-1-methylxanthine	n/a	COCC1=NC2=C(N1)N(CC(C)C)C(=O)N(C)C2=O	Cyclic NucleotidesPDE I	Selective inhibitor of Ca2+-calmodulin-dependent phosphodiesterase (PDE I)	-8.38168	NO	0.4529		NO
P01I11	P01	5150	I11	0.6078	0.8641	0.703391	0.551074	pu-ac-0003	LOPAC rack9-E6	Aurothioglucose	n/a	OCC1O[C@H](S[Au])[C@@H](O)C(O)[C@@H]1O	Phosphorylationrac1	Potent PKC iota - Par6 interaction inhibitor; Disrupts a rac1 signaling pathway required for growth of a cancer cell line.	-8.12153	NO	0.4621		NO
P01I12	P01	5150	I12	0.0883	0.7745	0.114009	-7.20853	pu-ac-0003	LOPAC rack10-E6	MG 624	n/a	[I-].CC[N+](CC)(CC)CCOC1=CC=C(\C=C\C2=CC=CC=C2)C=C1	a7 neuronal nAChR antagonist	Nicotinic acetylcholine receptor antagonist; selectively inhibits alpha-bungarotoxin sensitive receptors that contain the alpha7 subunit	106.144	YES	-0.0574	Other	NO
P01I13	P01	5150	I13	0.554	0.8627	0.64217	-0.254939	pu-ac-0003	LOPAC rack9-E7	Ketoprofen	n/a	CC(C(O)=O)C1=CC=CC(=C1)C(=O)C1=CC=CC=C1	ProstaglandinCOX-1	COX-1 selective non-steroidal anti-inflammatory (NSAID) drug	3.74758	NO	0.4083		NO
P01I14	P01	5150	I14	0.364	0.7989	0.455626	-2.71091	pu-ac-0003	LOPAC rack10-E7	Meloxicam sodium	n/a	CN1C(C(=O)NC2=NC=C(C)S2)=C(O[Na])C2=CC=CC=C2S1(=O)=O	ProstaglandinCOX-2	Non-steroidal anti-inflammatory drug (NSAID) that shows 300-fold selectivity for cyclooxygenase-2 (COX-2) vs. cyclooxygenase-1 (COX-1).	39.9134	NO	0.2183		NO
P01I15	P01	5150	I15	0.566	0.8721	0.649008	-0.16491	pu-ac-0003	LOPAC rack9-E8	Labetalol hydrochloride	n/a	Cl.CC(CCC1=CC=CC=C1)NCC(O)C1=CC=C(O)C(=C1)C(N)=O	Adrenoceptorbeta	Competitive beta-adrenoceptor antagonist	2.42184	NO	0.4203		NO
P01I16	P01	5150	I16	0.6061	0.8605	0.704358	0.563807	pu-ac-0003	LOPAC rack10-E8	Moxisylyte hydrochloride	n/a	Cl.CC(C)C1=CC(OC(C)=O)=C(C)C=C1OCCN(C)C	Adrenoceptoralpha1	alpha1-Adrenoceptor antagonist	-8.30903	NO	0.4604		NO
P01I17	P01	5150	I17	0.709	0.8637	0.820887	2.09799	pu-ac-0003	LOPAC rack9-E9	Lamotrigine	n/a	NC1=NC(N)=C(N=N1)C1=CC=CC(Cl)=C1Cl	Anticonvulsant	Anticonvulsant	-30.9009	NO	0.5633		NO
P01I18	P01	5150	I18	0.5947	0.8509	0.698907	0.492042	pu-ac-0003	LOPAC rack10-E9	(S)-MAP4 hydrochloride	n/a	Cl.CC(C)(CCP(O)(O)=O)C(O)=O	GlutamatemGluR4,6,7	Selective mGluR4,6,7 metabotropic glutamate receptor antagonist	-7.25223	NO	0.449		NO
P01I19	P01	5150	I19	0.5915	0.8722	0.67817	0.219027	pu-ac-0003	LOPAC rack9-E10	4-Amidinophenylmethanesulfonyl fluoride hydrochloride	n/a	Cl.NC(=N)C1=CC=C(CS(F)(=O)=O)C=C1	BiochemistrySerine protease	Irreversible inhibitor of serine proteases with lysine or arginine substrate specificities	-3.2319	NO	0.4458		NO
P01I20	P01	5150	I20	0.5989	0.8643	0.692931	0.41336	pu-ac-0003	LOPAC rack10-E10	Methoxamine hydrochloride	n/a	Cl.COC1=CC=C(OC)C(=C1)C(O)C(C)N	Adrenoceptoralpha1	alpha1 Adrenoceptor agonist	-6.09358	NO	0.4532		NO
P01I21	P01	5150	I21	0.5976	0.8629	0.692548	0.408326	pu-ac-0003	LOPAC rack9-E11	(-)-Tetramisole hydrochloride	n/a	Cl.C1CN2C[C@@H](N=C2S1)C1=CC=CC=C1	Phosphorylation	Inhibits multiple mammalian alkaline phosphatases	-6.01946	NO	0.4519		NO
P01I22	P01	5150	I22	0.5948	0.8592	0.692272	0.404686	pu-ac-0003	LOPAC rack10-E11	(±)-3-(3,4-dihydroxyphenyl)-2-methyl-DL-alanine	n/a	CC(N)(CC1=CC(O)=C(O)C=C1)C(O)=O	NeurotransmissionL-aromatic amino acid decarboxylase	L-aromatic amino acid decarboxylase inhibitor; antihypertensive	-5.96585	NO	0.4491		NO
P01J03	P01	5150	J03	0.5798	0.8697	0.666667	0.0675764	pu-ac-0003	LOPAC rack11-E2	Mecamylamine hydrochloride	n/a	Cl.CNC1(C)C2CCC(C2)C1(C)C	CholinergicNicotinic	Nicotinic acetylcholine receptor antagonist	-1.00168	NO	0.4341		NO
P01J04	P01	5150	J04	0.4579	0.8694	0.526685	-1.77537	pu-ac-0003	LOPAC rack12-E2	SB 242084 dihydrochloride hydrate	n/a	Cl.Cl.CC1=CC2=C(C=C1Cl)N(CC2)C(=O)NC1=CN=C(OC2=CC=CN=C2C)C=C1	Serotonin5-HT2c	Selective 5-HT2c serotonin receptor antagonist; crosses the blood-brain barrier	26.1371	NO	0.3122		NO
P01J05	P01	5150	J05	0.5913	0.8806	0.671474	0.130868	pu-ac-0003	LOPAC rack11-E3	Fenobam	n/a	CN1CC(=O)N=C1NC(=O)NC1=CC(Cl)=CC=C1	GlutamatemGluR5	Potent, selective, noncompetitive glutamate mGluR5 receptor antagonist	-1.9337	NO	0.4456		NO
P01J06	P01	5150	J06	0.5783	0.8501	0.680273	0.246712	pu-ac-0003	LOPAC rack12-E3	NS 2028	n/a	BrC1=CC=C2OCC3=NOC(=O)N3C2=C1	Cyclic NucleotidesGuanylate cyclase	Specific soluble guanylyl cyclase inhibitor	-3.63957	NO	0.4326		NO
P01J07	P01	5150	J07	0.5945	0.875	0.679429	0.235595	pu-ac-0003	LOPAC rack11-E4	DFB	n/a	FC1=CC(\C=N\N=C\C2=CC(F)=CC=C2)=CC=C1	GlutamatemGluR5	Positive allosteric modulator of the mGluR5 metabotropic glutamate receptor.	-3.47588	NO	0.4488		NO
P01J08	P01	5150	J08	0.5804	0.8776	0.661349	-0.00243271	pu-ac-0003	LOPAC rack12-E4	Oxybutynin Chloride	n/a	Cl.CCN(CC)CC#CCOC(=O)C(O)(C1CCCCC1)C1=CC=CC=C1	CholinergicMuscarinic	Muscarinic acetylcholine receptor antagonist	0.0292532	NO	0.4347		NO
P01J09	P01	5150	J09	0.4589	0.8749	0.524517	-1.80392	pu-ac-0003	LOPAC rack11-E5	ZM 39923 hydrochloride	n/a	Cl.CC(C)N(CCC(=O)C1=CC2=CC=CC=C2C=C1)CC1=CC=CC=C1	PhosphorylationJNK-3	Janus kinase 3 (JNK-3) inhibitor.	26.5574	NO	0.3132		NO
P01J10	P01	5150	J10	0.591	0.8812	0.670676	0.120367	pu-ac-0003	LOPAC rack12-E5	Trandolapril	n/a	CCOC(=O)[C@H](CCC1=CC=CC=C1)N[C@@H](C)C(=O)N1[C@H]2CCCC[C@@H]2C[C@H]1C(O)=O	NeurotransmissionACE	Angiotensin coverting enzyme (ACE) inhibitor.	-1.77905	NO	0.4453		NO
P01J11	P01	5150	J11	0.5568	0.8695	0.640368	-0.278662	pu-ac-0003	LOPAC rack11-E6	Niflumic acid	n/a	OC(=O)C1=CC=CN=C1NC1=CC=CC(=C1)C(F)(F)F	ProstaglandinCOX-2	Selective prostaglandin H synthase 2 (PGHS-2) inhibitor	4.09693	NO	0.4111		NO
P01J12	P01	5150	J12	0.4514	0.8461	0.533507	-1.68556	pu-ac-0003	LOPAC rack12-E6	Pentamidine isethionate	n/a	OCCOS(=O)=O.OCCOS(=O)=O.NC(=N)C1=CC=C(OCCCCCOC2=CC=C(C=C2)C(N)=N)C=C1	GlutamateNMDA	NMDA glutamate receptor antagonist; neuroprotective agent; antimicrobial agent prescribed for the treatment of AIDS-associated Pneumocystis carinii pneumonia	24.8145	NO	0.3057		NO
P01J13	P01	5150	J13	0.6026	0.88	0.684773	0.305954	pu-ac-0003	LOPAC rack11-E7	Naltrexone hydrochloride	n/a	Cl.OC1=CC=C2CC3N(CC4CC4)CCC45[C@@H](OC1=C24)C(=O)CC[C@@]35O	Opioid	Opioid receptor antagonist with greater potency and longer duration of action than its N-allyl congener, naloxone	-4.51196	NO	0.4569		NO
P01J14	P01	5150	J14	0.5846	0.8866	0.659373	-0.0284516	pu-ac-0003	LOPAC rack12-E7	LP44	n/a	Cl.CSC1=C(C=CC=C1)N1CCN(CCCCCC(=O)NC2CCCC3=CC=CC=C23)CC1	Serotonin5-HT7	A high affinity 5-HT7 receptor agonist.	0.4124	NO	0.4389		NO
P01J15	P01	5150	J15	0.4196	0.8579	0.489101	-2.27019	pu-ac-0003	LOPAC rack11-E8	Gossypol	n/a	CC(C)C1=C(O)C(O)=C(C=O)C2=C(O)C(=C(C)C=C12)C1=C(O)C2=C(C=O)C(O)=C(O)C(C(C)C)=C2C=C1C	Apoptosis	Natural product from cotton seeds with a variety of cell biological activities. Proapoptotic, antimalarial, PKC inhibition.	33.4236	NO	0.2739		NO
P01J16	P01	5150	J16	0.614	0.8822	0.695987	0.453602	pu-ac-0003	LOPAC rack12-E8	PRE-084	n/a	Cl.O=C(OCCN1CCOCC1)C1(CCCCC1)C1=CC=CC=C1	Opioidsigma1	Potent and highly selective sigma1 receptor agonist	-6.68618	NO	0.4683		NO
P01J17	P01	5150	J17	0.6384	0.8739	0.730518	0.908227	pu-ac-0003	LOPAC rack11-E9	NG-Nitro-L-arginine methyl ester hydrochloride	n/a	Cl.COC(=O)[C@@H](N)CCCNC(=N)N[N+]([O-])=O	Nitric OxideNOS	Competitive inhibitor of nitric oxide synthase	-13.3808	NO	0.4927		NO
P01J18	P01	5150	J18	0.585	0.8699	0.672491	0.144259	pu-ac-0003	LOPAC rack12-E9	Podophyllotoxin	n/a	COC1=CC(=CC(OC)=C1OC)[C@H]1[C@@H]2C(COC2=O)[C@@H](O)C2=C1C=C1OCOC1=C2	Cytoskeleton and ECM	Antineoplastic glucoside; inhibitor of microtubule assembly	-2.13088	NO	0.4393		NO
P01J19	P01	5150	J19	0.5957	0.8716	0.683456	0.288616	pu-ac-0003	LOPAC rack11-E10	PMEG hydrate	n/a	O.NC1=CC2=C(N=CN2CCOCP(O)(O)=O)C(=O)N1	Apoptosis and Cell CycleDNA polymerase	potent inhibition of the nuclear DNA polymerases resulting in inhibition of DNA synthesis and/or DNA repair	-4.25664	NO	0.45		NO
P01J20	P01	5150	J20	0.3969	0.8462	0.469038	-2.53434	pu-ac-0003	LOPAC rack12-E10	5alpha-Pregnan-3alpha-ol-11,20-dione	n/a	CC(=O)[C@H]1CC[C@H]2[C@@H]3CC[C@H]4C[C@H](O)CC[C@]4(C)[C@H]3C(=O)C[C@]12C	GABAGABA-A	Neurosteroid that acts as a positive allosteric modulator of the GABA-A receptor; anesthetic	37.3133	NO	0.2512		NO
P01J21	P01	5150	J21	0.6058	0.8764	0.691237	0.391059	pu-ac-0003	LOPAC rack11-E11	T0070907	n/a	[O-][N+](=O)C1=CC(C(=O)NC2=CC=NC=C2)=C(Cl)C=C1	Gene RegulationPPAR gamma	T0070907 is very similar in structure and activity to the PPARgamma antagonist GW9662. T0070907 is more potent and has higher selectivity for PPAR-gamma over all other subtypes (about 800-fold)	-5.76519	NO	0.4601		NO
P01J22	P01	5150	J22	0.544	0.864	0.62963	-0.42004	pu-ac-0003	LOPAC rack12-E11	Perphenazine	n/a	OCCN1CCN(CCCN2C3=CC=CC=C3SC3=C2C=C(Cl)C=C3)CC1	DopamineD2	D2 dopamine receptor antagonist; sigma receptor agonist; phenothiazine antipsychotic	6.17882	NO	0.3983		NO
P01K03	P01	5150	K03	0.498	0.8188	0.608207	-0.702082	pu-ac-0003	LOPAC rack9-F2	(±)-Ibuprofen	n/a	CC(C)CC1=CC=C(C=C1)C(C)C(O)=O	ProstaglandinCOX	Anti-inflammatory and analgesic; non-selective COX inhibitor	10.3321	NO	0.3523		NO
P01K04	P01	5150	K04	0.5964	0.8719	0.684023	0.296089	pu-ac-0003	LOPAC rack10-F2	Levallorphan tartrate	n/a	OC(C(O)C(O)=O)C(O)=O.OC1=CC=C2C[C@@H]3C4CCCC[C@]4(CCN3CC=C)C2=C1	Opioid	Opioid receptor antagonist.	-4.36669	NO	0.4507		NO
P01K05	P01	5150	K05	0.5031	0.8337	0.603454	-0.764654	pu-ac-0003	LOPAC rack9-F3	Indomethacin	n/a	COC1=CC2=C(C=C1)N(C(=O)C1=CC=C(Cl)C=C1)C(C)=C2CC(O)=O	ProstaglandinCOX	Anti-inflammatory; antipyretic and analgesic; blocks prostaglandin biosynthesis by inhibiting prostaglandin cyclooxygenase	11.2535	NO	0.3574		NO
P01K06	P01	5150	K06	0.6038	0.8655	0.697631	0.475248	pu-ac-0003	LOPAC rack10-F3	R(-)-Me5	n/a	I.CC(C)C(N)COC1=C(C)C=CC=C1C	Na+ Channel	Potent sodium channel antagonist	-7.00493	NO	0.4581		NO
P01K07	P01	5150	K07	0.5977	0.8717	0.685672	0.31779	pu-ac-0003	LOPAC rack9-F4	Ivermectin	n/a	CC[C@@H](C)[C@H]1O[C@]2(CC[C@@H]1C)C[C@@H]1C[C@@H](C\C=C(C)\[C@@H](O[C@H]3C[C@H](OC)[C@@H](O[C@H]4C[C@H](OC)[C@@H](O)[C@H](C)O4)[C@H](C)O3)[C@@H](C)\C=C\C=C3/CO[C@@H]4[C@H](O)C(C)=C[C@@H](C(=O)O1)[C@]34O)O2	Cholinergicalpha7 nACh	Positive allosteric modulator of alpha7 neuronal nicotinic acetylcholine receptor; also modulates glutamate-GABA-activated chloride channels	-4.68625	NO	0.452		NO
P01K08	P01	5150	K08	0.5868	0.8633	0.679717	0.239397	pu-ac-0003	LOPAC rack10-F4	BIO	n/a	O\N=C1\C(\NC2=CC=CC=C\12)=C1\C(=O)NC2=C1C=CC(Br)=C2	PhosphorylationGSK-3alpha/beta	Potent, selective, reversible, and ATP-competitive glycogen synthase kinase 3alpha/beta (GSK-3alpha/beta) inhibitor.	-3.53186	NO	0.4411		NO
P01K09	P01	5150	K09	0.5977	0.8622	0.693227	0.417256	pu-ac-0003	LOPAC rack9-F5	Iofetamine hydrochloride	n/a	Cl.CC(C)NC(C)CC1=CC=C(I)C=C1	Neurotransmission	Reference standard; radio-iodinated iofetamine is used to image brain blood flow	-6.15095	NO	0.452		NO
P01K10	P01	5150	K10	0.5949	0.859	0.692549	0.408341	pu-ac-0003	LOPAC rack10-F5	MK-886	n/a	[Na+].CC(C)C1=CC=C2N(CC3=CC=C(Cl)C=C3)C(CC(C)(C)C([O-])=O)=C(SC(C)(C)C)C2=C1	Leukotriene	Potent and specific inhibitor of leukotriene biosynthesis	-6.01967	NO	0.4492		NO
P01K11	P01	5150	K11	0.5675	0.8562	0.662812	0.0168329	pu-ac-0003	LOPAC rack9-F6	3-(1H-Imidazol-4-yl)propyl di(p-fluorophenyl)methyl ether hydrochloride	n/a	Cl.FC1=CC=C(C=C1)C(OCCCC1=CNC=N1)C1=CC=C(F)C=C1	HistamineH3	H3 Histamine receptor antagonist	-0.254447	NO	0.4218		NO
P01K12	P01	5150	K12	0.63	0.8518	0.73961	1.02793	pu-ac-0003	LOPAC rack10-F6	N-Methyl-D-aspartic acid	n/a	CN[C@H](CC(O)=O)C(O)=O	GlutamateNMDA	NMDA glutamate receptor agonist	-15.1435	NO	0.4843		NO
P01K13	P01	5150	K13	0.46	0.8315	0.553217	-1.42606	pu-ac-0003	LOPAC rack9-F7	K 185	n/a	CCCC(=O)NCCC1=C2N(CCCC3=C2C=CC=C3)C2=CC=C(OC)C=C12	Melatonin	Melatonin receptor antagonist	20.9932	NO	0.3143		NO
P01K14	P01	5150	K14	0.4501	0.8354	0.538784	-1.61609	pu-ac-0003	LOPAC rack10-F7	Morin	n/a	OC1=CC=C(C(O)=C1)C1=C(O)C(=O)C2=C(O)C=C(O)C=C2O1	Cell StressAntioxidant	Flavonoid with anti-oxidant properties; oxyradical scavenger	23.7914	NO	0.3044		NO
P01K15	P01	5150	K15	0.4557	0.8487	0.536939	-1.64038	pu-ac-0003	LOPAC rack9-F8	L-162,313	n/a	CCCCOC(=O)NS(=O)(=O)C1=C(C=C(CC(C)C)S1)C1=CC=C(CN2C(CC)=NC3=C(C)C=C(C)N=C23)C=C1	NeurotransmissionAT1	Non-peptide AT1 angiotensin II receptor agonist	24.1491	NO	0.31		NO
P01K16	P01	5150	K16	0.5939	0.8808	0.674273	0.167724	pu-ac-0003	LOPAC rack10-F8	S-Methyl-L-thiocitrulline acetate	n/a	CC(O)=O.CSC(=N)NCCC[C@H](N)C(O)=O	Nitric OxideNOS	Potent inhibitor of NOS; more potent than L-thiocitrulline	-2.47643	NO	0.4482		NO
P01K17	P01	5150	K17	0.5964	0.864	0.690278	0.378432	pu-ac-0003	LOPAC rack9-F9	alpha-Lobeline hydrochloride	n/a	Cl.CN1[C@H](C[C@H](O)C2=CC=CC=C2)CCC[C@@H]1CC(=O)C1=CC=CC=C1	CholinergicNicotinic	Neuronal nicotinic acetylcholine receptor agonist	-5.57925	NO	0.4507		NO
P01K18	P01	5150	K18	0.5954	0.8643	0.688881	0.360045	pu-ac-0003	LOPAC rack10-F9	(±)-Methoxyverapamil hydrochloride	n/a	Cl.COC1=CC=C(CCN(C)CCCC(C#N)(C(C)C)C2=CC(OC)=C(OC)C(OC)=C2)C=C1OC	Ca2+ ChannelL-type	L-type Ca2+ channel antagonist	-5.30848	NO	0.4497		NO
P01K19	P01	5150	K19	0.5742	0.8609	0.666976	0.0716543	pu-ac-0003	LOPAC rack9-F10	LE 300	n/a	CN1CCC2=C(CC3=CC=CC=C3CC1)NC1=CC=CC=C21	DopamineD1	Potent, selective D1 dopamine receptor antagonist	-1.06173	NO	0.4285		NO
P01K20	P01	5150	K20	0.4749	0.8524	0.557133	-1.37451	pu-ac-0003	LOPAC rack10-F10	Mitoxantrone	n/a	Cl.Cl.OCCNCCNC1=CC=C(NCCNCCO)C2=C1C(=O)C1=C(O)C=CC(O)=C1C2=O	DNA Metabolism	DNA synthesis inhibitor	20.234	NO	0.3292		NO
P01K21	P01	5150	K21	0.418	0.7861	0.531739	-1.70884	pu-ac-0003	LOPAC rack9-F11	L-655,708	n/a	CCOC(=O)C1=C2[C@@H]3CCCN3C(=O)C3=CC(OC)=CC=C3N2C=N1	BenzodiazepineGABA-A	Selective ligand for the benzodiazepine site of GABA-A receptors which contain the alpha5 subunit	25.1572	NO	0.2723		NO
P01K22	P01	5150	K22	0.5796	0.8668	0.668666	0.0939032	pu-ac-0003	LOPAC rack10-F11	MRS 2159	n/a	[Na+].[Na+].[Na+].CC1=C(O)C(C=O)=C(COP([O-])([O-])=O)C(\N=N\C2=CC=C(C=C2)C([O-])=O)=N1	P2 ReceptorP2X1	P2X1 receptor antagonist	-1.38936	NO	0.4339		NO
P01L03	P01	5150	L03	0.5825	0.8704	0.669233	0.101357	pu-ac-0003	LOPAC rack11-F2	Methapyrilene hydrochloride	n/a	Cl.CN(C)CCN(CC1=CC=CS1)C1=NC=CC=C1	HistamineH1	H1 Histamine receptor antagonist	-1.49913	NO	0.4368		NO
P01L04	P01	5150	L04	0.5959	0.8707	0.684392	0.30094	pu-ac-0003	LOPAC rack12-F2	Naltriben methanesulfonate	n/a	CS(O)(=O)=O.OC1=CC=C2CC3N(CC4CC4)CCC45[C@@H](OC1=C24)C1=C(C[C@@]35O)C2=C(O1)C=CC=C2	Opioiddelta2	Highly selective delta2 opioid receptor antagonist	-4.43813	NO	0.4502		NO
P01L05	P01	5150	L05	0.583	0.859	0.678696	0.225952	pu-ac-0003	LOPAC rack11-F3	(±)-Muscarine chloride	n/a	[Cl-].C[C@@H]1O[C@H](C[N+](C)(C)C)C[C@H]1O	CholinergicMuscarinic	Muscarinic acetylcholine receptor agonist	-3.33388	NO	0.4373		NO
P01L06	P01	5150	L06	0.6333	0.8725	0.725845	0.846702	pu-ac-0003	LOPAC rack12-F3	(±)-Octopamine hydrochloride	n/a	Cl.NCC(O)C1=CC=C(O)C=C1	Adrenoceptoralpha	Neurotransmitter	-12.4749	NO	0.4876		NO
P01L07	P01	5150	L07	0.5837	0.8607	0.678169	0.219011	pu-ac-0003	LOPAC rack11-F4	L-alpha-Methyl DOPA	n/a	C[C@](N)(CC1=CC(O)=C(O)C=C1)C(O)=O	BiochemistryAromatic amino acid decarboxylase	L-aromatic amino acid decarboxylase inhibitor; antihypertensive	-3.23166	NO	0.438		NO
P01L08	P01	5150	L08	0.6264	0.8732	0.717361	0.735006	pu-ac-0003	LOPAC rack12-F4	Oxiracetam	n/a	NC(=O)CN1CC(O)CC1=O	Nootropic	Nootropic agent, improves learning and memory, and prevents impairment of cognitive functions	-10.8301	NO	0.4807		NO
P01L09	P01	5150	L09	0.5873	0.8717	0.673741	0.160714	pu-ac-0003	LOPAC rack11-F5	3-Morpholinosydnonimine hydrochloride	n/a	Cl.[NH-]C1=C[N+](=NO1)N1CCOCC1	Nitric Oxide	Nitric oxide donor	-2.3732	NO	0.4416		NO
P01L10	P01	5150	L10	0.5873	0.873	0.672738	0.147505	pu-ac-0003	LOPAC rack12-F5	SB 216763	n/a	CN1C=C(C2=CC=CC=C12)C1=C(C(=O)NC1=O)C1=C(Cl)C=C(Cl)C=C1	PhosphorylationGSK-3	Potent, selective, cell permeable inhibitor of glycogen synthetase kinase-3 (GSK-3).	-2.17869	NO	0.4416		NO
P01L11	P01	5150	L11	0.5709	0.8597	0.664069	0.0333747	pu-ac-0003	LOPAC rack11-F6	Nimesulide	n/a	CS(=O)(=O)NC1=C(OC2=CC=CC=C2)C=C(C=C1)[N+]([O-])=O	ProstaglandinCOX-2	Highly selective COX-2 inhibitor	-0.498036	NO	0.4252		NO
P01L12	P01	5150	L12	0.3934	0.8117	0.484662	-2.32864	pu-ac-0003	LOPAC rack12-F6	TBB	n/a	BrC1=C2NN=NC2=C(Br)C(Br)=C1Br	PhosphorylationCasein kinase 2	Highly selective, ATP/GTP-competitive inhibitor of casein kinase 2 (CK2).	34.2842	NO	0.2477		NO
P01L13	P01	5150	L13	0.5925	0.8731	0.678616	0.224903	pu-ac-0003	LOPAC rack11-F7	S-Nitroso-N-acetylpenicillamine	n/a	CC(=O)N[C@H](C(O)=O)C(C)(C)SN=O	Nitric Oxide	Nitric oxide donor; activates soluble guanylyl cyclase	-3.31842	NO	0.4468		NO
P01L14	P01	5150	L14	0.5952	0.8678	0.685872	0.320432	pu-ac-0003	LOPAC rack12-F7	Pentoxifylline	n/a	CN1C=NC2=C1C(=O)N(CCCCC(C)=O)C(=O)N2C	Cyclic NucleotidesPDE	Inhibits synthesis of tumor necrosis factor alpha (TNF-alpha); phosphodiesterase inhibitor	-4.72515	NO	0.4495		NO
P01L15	P01	5150	L15	0.6344	0.8546	0.742336	1.06381	pu-ac-0003	LOPAC rack11-F8	5-Nitro-2-(3-phenylpropylamino)benzoic acid	n/a	OC(=O)C1=C(NCCCC2=CC=CC=C2)C=CC(=C1)[N+]([O-])=O	Cl- Channel	Potent Cl- channel blocker	-15.6719	NO	0.4887		NO
P01L16	P01	5150	L16	0.594	0.8783	0.676306	0.194491	pu-ac-0003	LOPAC rack12-F8	MTEP hydrochloride	n/a	Cl.CC1=NC(=CS1)C#CC1=CC=CN=C1	Excitatory Amino AcidsmGluR5	MTEP is a potent and highly selective antagonist for mGluR5.	-2.87058	NO	0.4483		NO
P01L17	P01	5150	L17	0.5825	0.8651	0.673333	0.155337	pu-ac-0003	LOPAC rack11-F9	(±)-Normetanephrine hydrochloride	n/a	Cl.COC1=C(O)C=CC(=C1)C(O)CN	AdrenoceptorNorepinephrine	Norepinephrine metabolite	-2.29401	NO	0.4368		NO
P01L18	P01	5150	L18	0.5889	0.8628	0.682545	0.276628	pu-ac-0003	LOPAC rack12-F9	NU2058	n/a	NC1=NC(OCC2CCCCC2)=C2N=CNC2=N1	Cell CycleCdk2	Selective cyclin-dependent kinase-2 (CDK2) inhibitor. _x000D_.	-4.08012	NO	0.4432		NO
P01L19	P01	5150	L19	0.5833	0.8596	0.678571	0.22431	pu-ac-0003	LOPAC rack11-F10	CI-976	n/a	CCCCCCCCCCC(C)(C)C(=O)NC1=C(OC)C=C(OC)C=C1OC	Lipid SignalingACAT	Potent and selective acyl coenzyme A: cholesterol acyltransferase inhibitor.	-3.3097	NO	0.4376		NO
P01L20	P01	5150	L20	0.5854	0.8641	0.677468	0.209782	pu-ac-0003	LOPAC rack12-F10	PNU-282987	n/a	Cl.ClC1=CC=C(C=C1)C(=O)N[C@H]1CN2CCC1CC2	CholinergicNicotinic alpha7	Selective alpha7 nicotinic acetylcholine receptor (nAChR) agonist.	-3.09575	NO	0.4397		NO
P01L21	P01	5150	L21	0.6006	0.8659	0.693614	0.422351	pu-ac-0003	LOPAC rack11-F11	Naltrindole hydrochloride	n/a	Cl.OC1=CC=C2CC3N(CC4CC4)CCC45[C@@H](OC1=C24)C1=C(C[C@@]35O)C2=C(N1)C=CC=C2	Opioiddelta	Highly selective, non-peptide delta opioid receptor antagonist that is active when administered peripherally	-6.22598	NO	0.4549		NO
P01L22	P01	5150	L22	0.5779	0.8604	0.671664	0.133374	pu-ac-0003	LOPAC rack12-F11	Pentylenetetrazole	n/a	C1CCN2N=NN=C2CC1	NeurotransmissionCNS	Non-specific CNS stimulant; convulsant	-1.97059	NO	0.4322		NO
P01M03	P01	5150	M03	0.5766	0.866	0.66582	0.0564279	pu-ac-0003	LOPAC rack9-G2	BLANK	n/a	n/a	n/a	n/a	-0.837511	NO	0.4309		NO
P01M04	P01	5150	M04	0.5591	0.8623	0.648382	-0.17315	pu-ac-0003	LOPAC rack10-G2	Nitisinone	n/a	[O-][N+](=O)C1=CC(=CC=C1C(=O)C1C(=O)CCCC1=O)C(F)(F)F	Cell Stress4-Hydroxyphenylpyruvate oxidase	Nitrisinone is a competitive inhibitor that reversibly inhibits 4-Hydroxyphenylpyruvate oxidase (dioxygenase).	2.54319	NO	0.4134		NO
P01M05	P01	5150	M05	0.5933	0.8799	0.674281	0.167826	pu-ac-0003	LOPAC rack9-G3	Imipramine hydrochloride	n/a	Cl.CN(C)CCCN1C2=C(CCC3=C1C=CC=C3)C=CC=C2	SerotoninReuptake	Tricyclic antidepressant; blocks reuptake of serotonin and norepinephrine	-2.47793	NO	0.4476		NO
P01M06	P01	5150	M06	0.4998	0.8448	0.591619	-0.920472	pu-ac-0003	LOPAC rack10-G3	Dihydrocapsaicin	n/a	COC1=C(O)C=CC(CNC(=O)CCCCCCC(C)C)=C1	Vanilloid	Capsaicin analog	13.548	NO	0.3541		NO
P01M07	P01	5150	M07	0.6008	0.8687	0.691608	0.395947	pu-ac-0003	LOPAC rack9-G4	Imiloxan hydrochloride	n/a	Cl.CCN1C=CN=C1CC1COC2=CC=CC=C2O1	Adrenoceptoralpha2B	Selective alpha2B-adrenoceptor antagonist	-5.83717	NO	0.4551		NO
P01M08	P01	5150	M08	0.5924	0.8715	0.679748	0.239795	pu-ac-0003	LOPAC rack10-G4	MRS 1523	n/a	CCCOC(=O)C1=C(N=C(CC)C(C(=O)SCC)=C1CCC)C1=CC=CC=C1	AdenosineA3	Selective A3 adenosine receptor antagonist in rat	-3.53772	NO	0.4467		NO
P01M09	P01	5150	M09	0.6004	0.8613	0.697086	0.468064	pu-ac-0003	LOPAC rack9-G5	ICI 204,448 hydrochloride	n/a	Cl.CN(C(CN1CCCC1)C1=CC(OCC(O)=O)=CC=C1)C(=O)CC1=CC=C(Cl)C(Cl)=C1	Opioidkappa	kappa Opioid receptor agonist that does not cross the blood brain barrier	-6.89914	NO	0.4547		NO
P01M10	P01	5150	M10	0.5969	0.8709	0.685383	0.313989	pu-ac-0003	LOPAC rack10-G5	Mexiletene hydrochloride	n/a	Cl.CC(N)COC1=C(C)C=CC=C1C	Na+ Channel	Sodium channel blocker	-4.63027	NO	0.4512		NO
P01M11	P01	5150	M11	0.5842	0.8546	0.683595	0.290445	pu-ac-0003	LOPAC rack9-G6	Isonipecotic acid	n/a	OC(=O)C1CCNCC1	GABAGABA-A	GABA-A receptor agonist	-4.28358	NO	0.4385		NO
P01M12	P01	5150	M12	0.6285	0.8603	0.730559	0.908762	pu-ac-0003	LOPAC rack10-G6	alpha-Methyl-DL-tyrosine methyl ester hydrochloride	n/a	Cl.COC(=O)C(C)(N)CC1=CC=C(O)C=C1	NeurotransmissionTyrosine hydroxylase	Tyrosine hydroxylase inhibitor	-13.3887	NO	0.4828		NO
P01M13	P01	5150	M13	0.6003	0.8676	0.691909	0.399905	pu-ac-0003	LOPAC rack9-G7	Ketotifen fumarate	n/a	OC(=O)\C=C\C(O)=O.CN1CCC(CC1)=C1C2=C(SC=C2)C(=O)CC2=CC=CC=C12	HistamineH1	H1 Histamine receptor antagonist	-5.89545	NO	0.4546		NO
P01M14	P01	5150	M14	0.5988	0.8706	0.687802	0.345831	pu-ac-0003	LOPAC rack10-G7	Minoxidil	n/a	NC1=CC(=NC(N)=[N+]1[O-])N1CCCCC1	K+ ChannelATP sensitive	K+ channel activator; antihypertensive	-5.09917	NO	0.4531		NO
P01M15	P01	5150	M15	0.3831	0.8366	0.457925	-2.68065	pu-ac-0003	LOPAC rack9-G8	CyPPA	n/a	CC1=NN(C(C)=C1)C1=NC(NC2CCCCC2)=CC(C)=N1	K+ ChannelsSK3 and SK2	CyPPA is a positive modulator of small conductance Ca2+-activated K2+ channels; selective for SK3 and SK2.	39.4678	NO	0.2374		NO
P01M16	P01	5150	M16	0.5972	0.8813	0.677635	0.211986	pu-ac-0003	LOPAC rack10-G8	Melatonin	n/a	COC1=CC2=C(NC=C2CCNC(C)=O)C=C1	Melatonin	Endogenous neurohormone which controls photo-periodic biological rhythms	-3.12821	NO	0.4515		NO
P01M17	P01	5150	M17	0.601	0.8628	0.696569	0.461265	pu-ac-0003	LOPAC rack9-G9	Loperamide hydrochloride	n/a	Cl.CN(C)C(=O)C(CCN1CCC(O)(CC1)C1=CC=C(Cl)C=C1)(C1=CC=CC=C1)C1=CC=CC=C1	Opioid	Meperidine congener which binds to opioid receptors; Ca2+ channel antagonist	-6.79902	NO	0.4553		NO
P01M18	P01	5150	M18	0.6108	0.8645	0.706536	0.592478	pu-ac-0003	LOPAC rack10-G9	Metrazoline oxalate	n/a	OC(=O)C(O)=O.CC1=CC=CC=C1\C=C\C1=NCCN1	Imidazoline	Potent and selective imidazoline binding site ligand	-8.73122	NO	0.4651		NO
P01M19	P01	5150	M19	0.5487	0.8573	0.640033	-0.283078	pu-ac-0003	LOPAC rack9-G10	Lansoprazole	n/a	CC1=C(OCC(F)(F)F)C=CN=C1CS(=O)C1=NC2=C(N1)C=CC=C2	Ion PumpH+ pump	Gastric proton pump inhibitor	4.16195	NO	0.403		NO
P01M20	P01	5150	M20	0.6017	0.8713	0.690577	0.382376	pu-ac-0003	LOPAC rack10-G10	O-Methylserotonin hydrochloride	n/a	Cl.COC1=CC2=C(NC=C2CCN)C=C1	Serotonin	Nonselective serotonin receptor agonist that lacks affinity for the 5-HT3 receptor	-5.63732	NO	0.456		NO
P01M21	P01	5150	M21	0.4689	0.8429	0.556294	-1.38556	pu-ac-0003	LOPAC rack9-G11	LY-294,002 hydrochloride	n/a	Cl.O=C1C=C(OC2=C(C=CC=C12)C1=CC=CC=C1)N1CCOCC1	PhosphorylationPI3K	Specific phosphatidylinositol 3-kinase (PI3K) inhibitor.	20.3967	NO	0.3232		NO
P01M22	P01	5150	M22	0.4958	0.8558	0.579341	-1.08212	pu-ac-0003	LOPAC rack10-G11	GR 127935 hydrochloride hydrate	n/a	Cl.COC1=CC=C(NC(=O)C2=CC=C(C=C2)C2=C(C)C=C(C=C2)C2=NOC(C)=N2)C=C1N1CCN(C)CC1	Serotonin5-HT1B/1D	Selective 5-HT1B/1D serotonin receptor antagonist.	15.9285	NO	0.3501		NO
P01N03	P01	5150	N03	0.5854	0.8619	0.679197	0.232548	pu-ac-0003	LOPAC rack11-G2	Memantine hydrochloride	n/a	Cl.CC12CC3CC(C)(C1)CC(N)(C3)C2	GlutamateNMDA	Antagonist of NMDA glutamate receptors; stimulates dopamine release	-3.43101	NO	0.4397		NO
P01N04	P01	5150	N04	0.5836	0.8554	0.682254	0.272792	pu-ac-0003	LOPAC rack12-G2	Naftopidil dihydrochloride	n/a	Cl.Cl.COC1=C(C=CC=C1)N1CCN(CC(O)COC2=CC=CC3=C2C=CC=C3)CC1	Adrenoceptoralpha1	alpha1 Adrenoceptor antagonist; antihypertensive	-4.02363	NO	0.4379		NO
P01N05	P01	5150	N05	0.6031	0.871	0.692423	0.406669	pu-ac-0003	LOPAC rack11-G3	Methoctramine tetrahydrochloride	n/a	Cl.Cl.Cl.Cl.COC1=C(CNCCCCCCNCCCCCCCCNCCCCCCNCC2=C(OC)C=CC=C2)C=CC=C1	CholinergicM2	Selective M2 muscarinic acetylcholine receptor antagonist	-5.99506	NO	0.4574		NO
P01N06	P01	5150	N06	0.587	0.8683	0.676034	0.190899	pu-ac-0003	LOPAC rack12-G3	N-Oleoylethanolamine	n/a	CCCCCCCC\C=C/CCCCCCCC(=O)NCCO	SphingolipidCeramidase	Ceramidase inhibitor; inhibits sphingolipid signaling pathway	-2.81769	NO	0.4413		NO
P01N07	P01	5150	N07	0.5945	0.8651	0.687204	0.337961	pu-ac-0003	LOPAC rack11-G4	Methysergide maleate	n/a	OC(=O)\C=C/C(O)=O.CC[C@@H](CO)NC(=O)[C@H]1CN(C)[C@@H]2CC3=CN(C)C4=C3C(=CC=C4)C2=C1	Serotonin	Serotonin receptor antagonist; antimigraine	-4.98328	NO	0.4488		NO
P01N08	P01	5150	N08	0.5812	0.8647	0.672141	0.139645	pu-ac-0003	LOPAC rack12-G4	Ouabain	n/a	C[C@@H]1O[C@@H](O[C@H]2C[C@@H](O)[C@]3(CO)[C@H]4[C@H](O)C[C@]5(C)[C@H](CC[C@]5(O)[C@@H]4CC[C@]3(O)C2)C2=CC(=O)OC2)[C@H](O)[C@H](O)[C@H]1O	Ion PumpNa+/K+ ATPase	Blocks movement of the H5 and H6 transmembrane domains of Na+-K+ ATPases	-2.06293	NO	0.4355		NO
P01N09	P01	5150	N09	0.5803	0.8694	0.667472	0.0781761	pu-ac-0003	LOPAC rack11-G5	PF-573228	n/a	CS(=O)(=O)C1=CC=CC(CNC2=C(C=NC(NC3=CC4=C(NC(=O)CC4)C=C3)=N2)C(F)(F)F)=C1	Kinase/Phosphatase	PF-573228 is a focal adhesion kinase (FAK) inhibitor; Non-receptor tyrosine kinase inhibitor	-1.15777	NO	0.4346		NO
P01N10	P01	5150	N10	0.5065	0.817	0.619951	-0.547465	pu-ac-0003	LOPAC rack12-G5	Oxaprozin	n/a	OC(=O)CCC1=NC(=C(O1)C1=CC=CC=C1)C1=CC=CC=C1	Prostaglandin	Non-steroidal anti-inflammatory drug (NSAID)	8.05524	NO	0.3608		NO
P01N11	P01	5150	N11	0.5866	0.8743	0.670937	0.123795	pu-ac-0003	LOPAC rack11-G6	Nialamide	n/a	O=C(CCNNC(=O)C1=CC=NC=C1)NCC1=CC=CC=C1	NeurotransmissionMAO	Monoamine oxidase inhibitor	-1.82954	NO	0.4409		NO
P01N12	P01	5150	N12	0.3978	0.802	0.49601	-2.17923	pu-ac-0003	LOPAC rack12-G6	Parthenolide	n/a	C\C1=C\CC[C@@]2(C)O[C@@H]2[C@H]2OC(=O)C(=C)[C@@H]2CC1	Serotonin	Inhibits serotonin release from platelets; inhibits production of leukotriene B4 and thromboxane B2	32.0841	NO	0.2521		NO
P01N13	P01	5150	N13	0.6098	0.8889	0.686016	0.322329	pu-ac-0003	LOPAC rack11-G7	Niclosamide	n/a	OC1=C(C=C(Cl)C=C1)C(=O)NC1=C(Cl)C=C(C=C1)[N+]([O-])=O	AntibioticProtonophore	Protonophoric anthelmintic; uncouples oxidative phosphorylation	-4.75309	NO	0.4641		NO
P01N14	P01	5150	N14	0.5802	0.8887	0.652864	-0.114148	pu-ac-0003	LOPAC rack12-G7	Pimozide	n/a	FC1=CC=C(C=C1)C(CCCN1CCC(CC1)N1C(=O)NC2=C1C=CC=C2)C1=CC=C(F)C=C1	DopamineD2	Ca2+ channel antagonist; antipsychotic; D2 dopamine receptor antagonist	1.67434	NO	0.4345		NO
P01N15	P01	5150	N15	0.5672	0.8935	0.634807	-0.351878	pu-ac-0003	LOPAC rack11-G8	AMN082	n/a	Cl.Cl.C(CNC(C1=CC=CC=C1)C1=CC=CC=C1)NC(C1=CC=CC=C1)C1=CC=CC=C1	GlutamatemGluR7	Selective allosteric mGluR7 receptor agonist.	5.17507	NO	0.4215		NO
P01N16	P01	5150	N16	0.602	0.8771	0.686353	0.326757	pu-ac-0003	LOPAC rack12-G8	AS605240	n/a	O=C1NC(=O)\C(S1)=C\C1=CC=C2N=CC=NC2=C1	BiochemistryP13K	AS605240 is a potent and selective PI3K inhibitor	-4.81829	NO	0.4563		NO
P01N17	P01	5150	N17	0.5907	0.8758	0.674469	0.170299	pu-ac-0003	LOPAC rack11-G9	Nortriptyline hydrochloride	n/a	Cl.CNCCC=C1C2=C(CCC3=C1C=CC=C3)C=CC=C2	AdrenoceptorUptake	Tricyclic antidepressant	-2.51435	NO	0.445		NO
P01N18	P01	5150	N18	0.5861	0.8846	0.662559	0.0135008	pu-ac-0003	LOPAC rack12-G9	Palmitoyl-DL-Carnitine chloride	n/a	[Cl-].CCCCCCCCCCCCCCCC(=O)OC(CC(O)=O)C[N+](C)(C)C	PhosphorylationPKC	Long-chain acylcarnitine; modulator of PKC activation; intermediate in mitochondrial fatty acid oxidation	-0.205378	NO	0.4404		NO
P01N19	P01	5150	N19	0.5813	0.8823	0.658846	-0.0353851	pu-ac-0003	LOPAC rack11-G10	6-Nitroso-1,2-benzopyrone	n/a	O=NC1=CC=C2OC(=O)C=CC2=C1	TranscriptionPARP	Poly(ADP-ribose) polymerase (PARP) ligand which preferentially destabilizes one of the two zinc-fingers inactivating the enzyme	0.514501	NO	0.4356		NO
P01N20	P01	5150	N20	0.6092	0.8794	0.692745	0.410916	pu-ac-0003	LOPAC rack12-G10	Piracetam	n/a	NC(=O)CN1CCCC1=O	GlutamateAMPA	Prototypical nootropic; modulates Na+-flux at AMPA glutamate receptors	-6.05759	NO	0.4635		NO
P01N21	P01	5150	N21	0.5179	0.8365	0.619127	-0.558311	pu-ac-0003	LOPAC rack11-G11	Sertraline hydrochloride	n/a	Cl.CN[C@H]1CC[C@@H](C2=CC=C(Cl)C(Cl)=C2)C2=CC=CC=C12	SerotoninReuptake	Selective serotonin reuptake inhibitor; antidepressant	8.21495	NO	0.3722		NO
P01N22	P01	5150	N22	0.6029	0.8849	0.68132	0.260497	pu-ac-0003	LOPAC rack12-G11	(+)-Pilocarpine hydrochloride	n/a	Cl.CC[C@H]1[C@@H](CC2=CN=CN2C)COC1=O	CholinergicMuscarinic	Cholinergic receptor agonist	-3.84257	NO	0.4572		NO
P01O03	P01	5150	O03	0.5851	0.8691	0.673225	0.153924	pu-ac-0003	LOPAC rack9-H2	(±)-Isoproterenol hydrochloride	n/a	Cl.CC(C)NCC(O)C1=CC=C(O)C(O)=C1	Adrenoceptorbeta	Sympathomimetic amine acting almost exclusively on beta adrenoceptors; bronchodilator	-2.2732	NO	0.4394		NO
P01O04	P01	5150	O04	0.5556	0.8686	0.63965	-0.288116	pu-ac-0003	LOPAC rack10-H2	L-745,870 hydrochloride	n/a	Cl.ClC1=CC=C(C=C1)N1CCN(CC2=CNC3=C2C=CC=N3)CC1	DopamineD4	Selective D4 dopamine receptor antagonist	4.23614	NO	0.4099		NO
P01O05	P01	5150	O05	0.583	0.8702	0.669961	0.110948	pu-ac-0003	LOPAC rack9-H3	Isoxanthopterin	n/a	NC1=NC2=C(N=CC(=O)N2)C(=O)N1	Cell Stress	Product of xanthine oxidase oxidation of pterin, an enzyme involved in reactive oxygen formation.	-1.64035	NO	0.4373		NO
P01O06	P01	5150	O06	0.5291	0.8433	0.627416	-0.449183	pu-ac-0003	LOPAC rack10-H3	(-)-Naproxen sodium	n/a	[Na+].COC1=CC2=C(C=C1)C=C(C=C2)[C@H](C)C([O-])=O	ProstaglandinCOX	COX-1 and COX-2 inhibitor	6.60797	NO	0.3834		NO
P01O07	P01	5150	O07	0.5869	0.8716	0.673359	0.15569	pu-ac-0003	LOPAC rack9-H4	Stevioside	n/a	C[C@@]12CCC[C@](C)([C@H]1CC[C@@]13CC(=C)[C@@](C1)(CC[C@@H]23)OC1OC(CO)C(O)C(O)C1OC1OC(CO)C(O)C(O)C1O)C(=O)OC1OC(CO)C(O)C(O)C1O	Ion ChannelsPAH	Noncaloric natural sweetener; inhibits transepithelial transport of para-aminohippurate (PAH) by interfering with the organic anion transport system.	-2.29922	NO	0.4412		NO
P01O08	P01	5150	O08	0.5765	0.866	0.665704	0.0549074	pu-ac-0003	LOPAC rack10-H4	Famciclovir	n/a	CC(=O)OCC(CCN1C=NC2=CN=C(N)N=C12)COC(C)=O	Immune Cell Signaling	Famciclovir is an antiviral	-0.81512	NO	0.4308		NO
P01O09	P01	5150	O09	0.5766	0.8702	0.662606	0.0141194	pu-ac-0003	LOPAC rack9-H5	SB-525334	n/a	CC1=NC(=CC=C1)C1=C(N=C(N1)C(C)(C)C)C1=CC=C2N=CC=NC2=C1	PhosphorylationAlk5	A potent activin receptor-like kinase (ALK5)/ type I TGF§-receptor kinase inhibitor .	-0.214488	NO	0.4309		NO
P01O10	P01	5150	O10	0.6103	0.8768	0.696054	0.454478	pu-ac-0003	LOPAC rack10-H5	Methylergonovine maleate	n/a	OC(=O)\C=C/C(O)=O.CC[C@@H](CO)NC(=O)[C@H]1CN(C)[C@@H]2CC3=CNC4=C3C(=CC=C4)C2=C1	Dopamine	Dopamine antagonist; ergot alkaloid which interacts with serotonergic, dopaminergic and alpha-adrenergic systems	-6.69908	NO	0.4646		NO
P01O11	P01	5150	O11	0.5764	0.8724	0.660706	-0.0108985	pu-ac-0003	LOPAC rack9-H6	CP-471474	n/a	CC(C)(NS(=O)(=O)C1=CC=C(OC2=CC=C(F)C=C2)C=C1)C(=O)NO	Cytoskeleton and Extracellular Matrix	CP-471474 is a broad spectrum inhibitor of matrix metalloproteinases	0.153919	NO	0.4307		NO
P01O12	P01	5150	O12	0.5929	0.8759	0.676904	0.202354	pu-ac-0003	LOPAC rack10-H6	ML 10302	n/a	COC1=C(C=C(Cl)C(N)=C1)C(=O)OCCN1CCCCC1	Serotonin5-HT4	Potent, selective 5-HT4 serotonin receptor agonist.	-2.98638	NO	0.4472		NO
P01O13	P01	5150	O13	0.5985	0.891	0.671717	0.13407	pu-ac-0003	LOPAC rack9-H7	Kynurenic acid	n/a	OC(=O)C1=NC2=CC=CC=C2C(O)=C1	GlutamateNMDA-Glycine	Excitatory amino acid receptor antagonist; blocks kainic acid-induced neurotoxicity; metabolite of tryptophan	-1.98085	NO	0.4528		NO
P01O14	P01	5150	O14	0.5883	0.8736	0.67342	0.156493	pu-ac-0003	LOPAC rack10-H7	Rufinamide	n/a	NC(=O)C1=CN(CC2=C(F)C=CC=C2F)N=N1	Neurotransmission	Broad-spectrum anticonvulsant.	-2.31103	NO	0.4426		NO
P01O15	P01	5150	O15	0.5327	0.8589	0.620212	-0.544031	pu-ac-0003	LOPAC rack9-H8	beta-Lapachone	n/a	CC1(C)CCC2=C(O1)C1=CC=CC=C1C(=O)C2=O	Apoptosis	Induces apoptosis in HL-60 cells; anticancer agent	8.00467	NO	0.387		NO
P01O16	P01	5150	O16	0.592	0.8929	0.663008	0.0194102	pu-ac-0003	LOPAC rack10-H8	L-Methionine sulfoximine	n/a	CS(=N)(=O)CC[C@H](N)C(O)=O	GlutamateGlutamine synthase	Ornithine decarboxylase activator; glutamine synthetase inhibitor	-0.292399	NO	0.4463		NO
P01O17	P01	5150	O17	0.5391	0.8598	0.627006	-0.454579	pu-ac-0003	LOPAC rack9-H9	Lonidamine	n/a	OC(=O)C1=NN(CC2=CC=C(Cl)C=C2Cl)C2=CC=CC=C12	Cell StressMitochondrial hexokinase	Inhibits the energy metabolism of neoplastic cells by interfering with mitochondrial hexokinase, cellular respiration, and glycolysis; damages cell and mitochondrial membranes	6.68742	NO	0.3934		NO
P01O18	P01	5150	O18	0.5534	0.8767	0.631231	-0.398961	pu-ac-0003	LOPAC rack10-H9	GW9662	n/a	[O-][N+](=O)C1=CC=C(Cl)C(=C1)C(=O)NC1=CC=CC=C1	TranscriptionPPAR-gamma	Irreversible peroxisome proliferator-activated receptor-gamma (PPAR-gamma) inhibitor	5.86841	NO	0.4077		NO
P01O19	P01	5150	O19	0.5881	0.891	0.660045	-0.0196031	pu-ac-0003	LOPAC rack9-H10	L-687,384 hydrochloride	n/a	Cl.C(N1CCC2(CCCC3=CC=CC=C23)CC1)C1=CC=CC=C1	Opioidsigma1	Putative sigma-1 receptor agonist	0.282099	NO	0.4424		NO
P01O20	P01	5150	O20	0.5835	0.8825	0.66119	-0.00452966	pu-ac-0003	LOPAC rack10-H10	Eupatorin	n/a	COC1=C(O)C=C(C=C1)C1=CC(=O)C2=C(O)C(OC)=C(OC)C=C2O1	Cell CycleCYP1A- family	._x000D_Eupatorin acts as an antiproliferative in cells expressing the CYP1A- family. It induces G2/M block follow by apoptosis in cells expressing the CYP1A- family	0.0601321	NO	0.4378		NO
P01O21	P01	5150	O21	0.59	0.8838	0.667572	0.0794931	pu-ac-0003	LOPAC rack9-H11	Loxapine succinate	n/a	OC(=O)CCC(O)=O.CN1CCN(CC1)C1=NC2=C(OC3=C1C=C(Cl)C=C3)C=CC=C2	Dopamine	Dibenzoxazepine antipsychotic agent	-1.17716	NO	0.4443		NO
P01O22	P01	5150	O22	0.5852	0.8852	0.661094	-0.00579757	pu-ac-0003	LOPAC rack10-H11	2,6-Difluoro-4-[2-(phenylsulfonylamino)ethylthio]phenoxyacetamide	n/a	NC(=O)COC1=C(F)C=C(SCCNS(=O)(=O)C2=CC=CC=C2)C=C1F	GlutamateAMPA	Selective, high affinity AMPA ionotropic glutamate receptor agonist; reduces ischemia-induced performance deficits in rats.	0.0788031	NO	0.4395		NO
P01P03	P01	5150	P03	0.5957	0.8771	0.67917	0.232191	pu-ac-0003	LOPAC rack11-H2	JW74	n/a	COC1=CC=C(C=C1)N1C(SCC2=NC(=NO2)C2=CC=C(C)C=C2)=NN=C1C1=CC=NC=C1	Transcriptionb-catenin/GSK-3b/AXIN/APC /CK1	JW74 is an efficient and specific inhibitor of the canonical Wnt signaling in vitro and in vivo	-3.42575	NO	0.45		NO
P01P04	P01	5150	P04	0.5768	0.8437	0.683655	0.291243	pu-ac-0003	LOPAC rack12-H2	Bisoprolol hemifumarate salt	n/a	OC(=O)\C=C\C(O)=O.CC(C)NCC(O)COC1=CC=C(COCCOC(C)C)C=C1.CC(C)NCC(O)COC1=CC=C(COCCOC(C)C)C=C1	AdrenoceptorBeta1	Cardioselective Beta1-adrenoceptor antagonist. Actual molecular weight is 383.48	-4.29533	NO	0.4311		NO
P01P05	P01	5150	P05	0.6045	0.879	0.687713	0.344669	pu-ac-0003	LOPAC rack11-H3	(+)-MK-801 hydrogen maleate	n/a	OC(=O)\C=C/C(O)=O.C[C@]12N[C@H](CC3=C1C=CC=C3)C1=C2C=CC=C1	GlutamateNMDA	Highly potent and selective non-competitive NMDA glutamate receptor antagonist	-5.08207	NO	0.4588		NO
P01P06	P01	5150	P06	0.573	0.8544	0.670646	0.119968	pu-ac-0003	LOPAC rack12-H3	Oxolinic acid	n/a	CCN1C=C(C(O)=O)C(=O)C2=CC3=C(OCO3)C=C12	AntibioticDNA Gyrase	Quinolone antibacterial; DNA gyrase inhibitor	-1.77319	NO	0.4273		NO
P01P07	P01	5150	P07	0.6145	0.8804	0.697978	0.479813	pu-ac-0003	LOPAC rack11-H4	Ethopropazine hydrochloride	n/a	Cl.CCN(CC)C(C)CN1C2=C(SC3=C1C=CC=C3)C=CC=C2	NeurotransmissionButyrylcholinesterase	Butyrylcholinesterase inhibitor; antiparkinsonian	-7.07215	NO	0.4688		NO
P01P08	P01	5150	P08	0.5532	0.8443	0.655217	-0.0831612	pu-ac-0003	LOPAC rack12-H4	ODQ	n/a	O=C1ON=C2C=NC3=C(C=CC=C3)N12	Cyclic NucleotidesNO-sensitive guanylyl cyclase	Potent and selective NO-sensitive guanylyl cyclase inhibitor	1.21804	NO	0.4075		NO
P01P09	P01	5150	P09	0.6179	0.8846	0.698508	0.486786	pu-ac-0003	LOPAC rack11-H5	S15535	n/a	C1C(CC2=C1C=CC=C2)N1CCN(CC1)C1=CC=CC2=C1OCCO2	Serotonin5-HT1A	Potent, orally active, partial 5-HT1A receptor agonist.	-7.17484	NO	0.4722		NO
P01P10	P01	5150	P10	0.5923	0.855	0.692749	0.410961	pu-ac-0003	LOPAC rack12-H5	Oxotremorine methiodide	n/a	[I-].C[N+](C)(C)CC#CCN1CCCC1=O	CholinergicMuscarinic	Nonselective muscarinic acetylcholine receptor agonist	-6.05826	NO	0.4466		NO
P01P11	P01	5150	P11	0.5842	0.8506	0.686809	0.332768	pu-ac-0003	LOPAC rack11-H6	Nomifensine maleate	n/a	OC(=O)\C=C/C(O)=O.CN1CC(C2=CC=CC=C2)C2=CC=CC(N)=C2C1	DopamineReuptake	Dopamine reuptake inhibitor; antidepressant	-4.90681	NO	0.4385		NO
P01P12	P01	5150	P12	0.6153	0.8909	0.69065	0.383331	pu-ac-0003	LOPAC rack12-H6	Pindolol	n/a	CC(C)NCC(O)COC1=CC=CC2=C1C=CN2	Adrenoceptorbeta	Nonselective beta adrenoceptor antagonist; vasodilator	-5.65139	NO	0.4696		NO
P01P13	P01	5150	P13	0.6106	0.8914	0.68499	0.308814	pu-ac-0003	LOPAC rack11-H7	NAN-190 hydrobromide	n/a	Br.COC1=CC=CC=C1N1CCN(CCCCN2C(=O)C3=CC=CC=C3C2=O)CC1	Serotonin5-HT1A	Potent 5-HT1A serotonin receptor antagonist that lacks TFMPP-like stimulus properties	-4.55407	NO	0.4649		NO
P01P14	P01	5150	P14	0.5877	0.8507	0.690843	0.385872	pu-ac-0003	LOPAC rack12-H7	L-Glutamic acid, N-phthaloyl-	n/a	OC(=O)CCC(N1C(=O)C2=CC=CC=C2C1=O)C(O)=O	GlutamateNMDA	Selective NMDA glutamate receptor agonist	-5.6888	NO	0.442		NO
P01P15	P01	5150	P15	0.6187	0.8968	0.689897	0.373425	pu-ac-0003	LOPAC rack11-H8	Nordihydroguaiaretic acid from Larrea divaricata (creosote bush)	n/a	C[C@H](CC1=CC(O)=C(O)C=C1)[C@@H](C)CC1=CC=C(O)C(O)=C1	LeukotrieneLipoxygenase	Lipoxygenase inhibitor	-5.50552	NO	0.473		NO
P01P16	P01	5150	P16	0.597	0.8582	0.695642	0.449056	pu-ac-0003	LOPAC rack12-H8	Papaverine hydrochloride	n/a	Cl.COC1=CC=C(CC2=NC=CC3=C2C=C(OC)C(OC)=C3)C=C1OC	Cyclic NucleotidesPDE	Phosphodiesterase inhibitor	-6.61924	NO	0.4513		NO
P01P17	P01	5150	P17	0.6333	0.9212	0.687473	0.341504	pu-ac-0003	LOPAC rack11-H9	NADPH tetrasodium	n/a	[Na+].[Na+].[Na+].[Na+].NC(=O)C1=CN(C=CC1)C1OC(COP([O-])(=O)OP([O-])(=O)OC[C@H]2O[C@H](C(OP([O-])([O-])=O)[C@H]2O)N2C=NC3=C2N=CN=C3N)C(O)C1O	Nitric Oxide	Cofactor for many enzymes, including nitric oxide synthase	-5.03546	NO	0.4876		NO
P01P18	P01	5150	P18	0.6168	0.897	0.687625	0.343512	pu-ac-0003	LOPAC rack12-H9	R(-)-N6-(2-Phenylisopropyl)adenosine	n/a	C[C@H](CC1=CC=CC=C1)NC1=NC=NC2=C1N=CN2[C@@H]1O[C@H](CO)[C@H](O)C1O	AdenosineA1	A1 Adenosine receptor agonist	-5.06503	NO	0.4711		NO
P01P19	P01	5150	P19	0.6053	0.8796	0.688154	0.350468	pu-ac-0003	LOPAC rack11-H10	Nilutamide	n/a	CC1(C)NC(=O)N(C1=O)C1=CC=C(C(=C1)C(F)(F)F)[N+]([O-])=O	HormoneAndrogen	Antiandrogen	-5.16745	NO	0.4596		NO
P01P20	P01	5150	P20	0.606	0.885	0.684746	0.3056	pu-ac-0003	LOPAC rack12-H10	Phosphomycin disodium	n/a	[Na+].[Na+].CC1OC1P([O-])([O-])=O	AntibioticCell wall synthesis	Antibiotic; interferes with cell wall synthesis	-4.50674	NO	0.4603		NO
P01P21	P01	5150	P21	0.6152	0.8983	0.684849	0.306961	pu-ac-0003	LOPAC rack11-H11	NO-711 hydrochloride	n/a	Cl.OC(=O)C1=CCCN(CCON=C(C2=CC=CC=C2)C2=CC=CC=C2)C1	GABAUptake	Potent and selective GABA uptake inhibitor.	-4.52678	NO	0.4695		NO
P01P22	P01	5150	P22	0.628	0.8875	0.707606	0.606565	pu-ac-0003	LOPAC rack12-H11	Pilocarpine nitrate	n/a	O[N+]([O-])=O.CC[C@H]1[C@@H](CC2=CN=CN2C)COC1=O	CholinergicMuscarinic	Nonselective muscarinic acetylcholine receptor agonist	-8.93867	NO	0.4823		NO
P02A03	P02	5149	A03	0.5465	0.8348	0.654648	0.173334	pu-ac-0002	LOPAC rack 5-A2	Cyclothiazide	n/a	NS(=O)(=O)C1=C(Cl)C=C2NC(NS(=O)(=O)C2=C1)C1CC2CC1C=C2	GlutamateAMPA	Blocks the rapid desensitization of AMPA glutamate receptors	-3.08314	NO	0.405		NO
P02A04	P02	5149	A04	0.5292	0.8255	0.641066	0.0198133	pu-ac-0002	LOPAC rack 6-A2	PD 169316	n/a	FC1=CC=C(C=C1)C1=C(NC(=N1)C1=CC=C(C=C1)N(=O)=O)C1=CC=NC=C1	Phosphorylationp38 MAP kinase	Potent, cell permeable and selective p38 MAP kinase inhibitor; nM potency	-0.354768	NO	0.3877		NO
P02A05	P02	5149	A05	0.5396	0.8343	0.64677	0.0842851	pu-ac-0002	LOPAC rack 5-A3	(±)-CPP	n/a	OC(=O)C1CN(CCCP(O)(O)=O)CCN1	GlutamateNMDA	Potent and selective NMDA glutamate receptor antagonist; anticonvulsant	-1.50056	NO	0.3981		NO
P02A06	P02	5149	A06	0.5158	0.8025	0.642741	0.0387509	pu-ac-0002	LOPAC rack 6-A3	Disopyramide	n/a	CC(C)N(CCC(C(N)=O)(C1=CC=CC=C1)C1=NC=CC=C1)C(C)C	Na+ Channel	Sodium channel blocker; class IA antiarrhythmic	-0.691327	NO	0.3743		NO
P02A07	P02	5149	A07	0.5476	0.8298	0.659918	0.232905	pu-ac-0002	LOPAC rack 5-A4	CGS-21680 hydrochloride	n/a	Cl.CCNC(=O)[C@H]1O[C@H](C(O)[C@H]1O)N1C=NC2=C1N=C(NCCC1=CC=C(CCC(O)=O)C=C1)N=C2N	AdenosineA2a	A2a adenosine receptor agonist.	-4.14183	NO	0.4061		NO
P02A08	P02	5149	A08	0.2019	0.7507	0.268949	-4.18638	pu-ac-0002	LOPAC rack 6-A4	Bisdemethoxycurcumin	n/a	OC1=CC=C(\C=C\C(=O)CC(=O)\C=C\C2=CC=C(O)C=C2)C=C1	Ion Channels	Ion Channels, similar in appearance to double chalcone	74.3976	NO	0.0604	NFKB	NO
P02A09	P02	5149	A09	0.5427	0.8328	0.651657	0.139528	pu-ac-0002	LOPAC rack 5-A5	CGS-15943	n/a	NC1=NC2=CC=C(Cl)C=C2C2=NC(=NN12)C1=CC=CO1	AdenosineA1	Highly potent, non-selective A1 adenosine receptor antagonist	-2.48234	NO	0.4012		NO
P02A10	P02	5149	A10	0.5115	0.8007	0.638816	-0.00561943	pu-ac-0002	LOPAC rack 6-A5	Diazoxide	n/a	CC1=NC2=CC=C(Cl)C=C2S(=O)(=O)N1	K+ ChannelATP-sensitive	Activator of ATP-dependent K+ channels in both vascular smooth muscle and pancreatic beta-cells; antihypertensive	0.0972218	NO	0.37		NO
P02A11	P02	5149	A11	0.5446	0.8256	0.659641	0.229779	pu-ac-0002	LOPAC rack 5-A6	Chloro-IB-MECA	n/a	CNC(=O)[C@H]1O[C@H]([C@H](O)[C@@H]1O)N1C=NC2=C1N=C(Cl)N=C2NCC1=CC=C(I)C=C1	AdenosineA3	A3 adenosine receptor agonist	-4.08627	NO	0.4031		NO
P02A12	P02	5149	A12	0.5175	0.8259	0.626589	-0.143825	pu-ac-0002	LOPAC rack 6-A6	Doxycycline hydrochloride	n/a	Cl.C[C@@H]1[C@H]2[C@H](O)[C@H]3[C@H](N(C)C)C(O)=C(C(N)=O)C(=O)[C@@]3(O)C(O)=C2C(=O)C2=C(O)C=CC=C12	AntibioticProtein synthesis	6-deoxytetracycline antibiotic; interferes with protein synthesis	2.55341	NO	0.376		NO
P02A13	P02	5149	A13	0.5436	0.8385	0.648301	0.101588	pu-ac-0002	LOPAC rack 5-A7	Debrisoquin sulfate	n/a	[O-]S([O-])(=O)=O.[NH3+]C(=N)N1CCC2=CC=CC=C2C1.[NH3+]C(=N)N1CCC2=CC=CC=C2C1	Neurotransmission	Antihypertensive; metabolized to tetrahydroisoquinoline (TIQ) which may play a role in the induction of Parkinson's Disease	-1.80806	NO	0.4021		NO
P02A14	P02	5149	A14	0.3698	0.7719	0.479078	-1.81121	pu-ac-0002	LOPAC rack 6-A7	Celecoxib	n/a	CC1=CC=C(C=C1)C1=CC(=NN1C1=CC=C(C=C1)S(N)(=O)=O)C(F)(F)F	LipidsCOX-2	Celecoxib is a non-steroidal, anti-inflammatory drug (NSAID) and a cyclooxygenase-2 (COX-2) selective inhibitor.	32.1861	NO	0.2283		NO
P02A15	P02	5149	A15	0.534	0.8224	0.649319	0.113101	pu-ac-0002	LOPAC rack 5-A8	Diltiazem hydrochloride	n/a	Cl.COC1=CC=C(C=C1)[C@@H]1SC2=C(C=CC=C2)N(CCN(C)C)C(=O)[C@@H]1OC(C)=O	Ca2+ ChannelL-type	Ca2+ channel antagonist selective for slow, or L-type, channels; stimulates 1,4-dihydropyridine binding to Ca2+ channels; coronary vasodilator	-2.01267	NO	0.3925		NO
P02A16	P02	5149	A16	0.5419	0.8236	0.657965	0.21083	pu-ac-0002	LOPAC rack 6-A8	4-DAMP methiodide	n/a	[I-].C[N+]1(C)CCC(CC1)OC(=O)C(C1=CC=CC=C1)C1=CC=CC=C1	CholinergicM3	M3 muscarinic acetylcholine receptor antagonist.	-3.7495	NO	0.4004		NO
P02A17	P02	5149	A17	0.557	0.8357	0.666507	0.307385	pu-ac-0002	LOPAC rack 5-A9	(S)-3,5-Dihydroxyphenylglycine	n/a	N[C@H](C(O)=O)C1=CC(O)=CC(O)=C1	GlutamatemGluR1	Group I metabotropic glutamate receptor (mGluR1) agonist	-5.46547	NO	0.4155		NO
P02A18	P02	5149	A18	0.55	0.8131	0.676424	0.419475	pu-ac-0002	LOPAC rack 6-A9	Eletriptan hydrobromide	n/a	Br.CN1CCC[C@@H]1CC1=CNC2=CC=C(CCS(=O)(=O)C3=CC=CC=C3)C=C12	Serotonin5-HT1B/1D	Eletriptan hydrobromide is a serotonin 5-HT1B/1D receptor agonist; second generation anti-migraine drug.	-7.45753	NO	0.4085		NO
P02A19	P02	5149	A19	0.5463	0.8306	0.657717	0.208029	pu-ac-0002	LOPAC rack 5-A10	Phenytoin sodium	n/a	[Na+].[O-]C1=NC(=O)C(N1)(C1=CC=CC=C1)C1=CC=CC=C1	Anticonvulsant	Anticonvulsant; anti-epileptic	-3.69974	NO	0.4048		NO
P02A20	P02	5149	A20	0.5418	0.806	0.672208	0.371829	pu-ac-0002	LOPAC rack 6-A10	Anisotropine methyl bromide	n/a	[Br-].CCCC(CCC)C(=O)OC1CC2CCC(C1)[N+]2(C)C	Muscarinic	is a muscarinic antagonist and antispasmodic	-6.61078	NO	0.4003		NO
P02A21	P02	5149	A21	0.5377	0.8153	0.659512	0.228314	pu-ac-0002	LOPAC rack 5-A11	Daphnetin	n/a	OC1=CC=C2C=CC(=O)OC2=C1O	PhosphorylationPK	Protein kinase (PK) inhibitor	-4.06023	NO	0.3962		NO
P02A22	P02	5149	A22	0.5406	0.7966	0.678634	0.444462	pu-ac-0002	LOPAC rack 6-A11	Enoximone	n/a	CSC1=CC=C(C=C1)C(=O)C1=C(C)NC(=O)N1	Cyclic NucleotidesPDE III	Selective phosphodiesterase III (PDE III) inhibitor	-7.90161	NO	0.3991		NO
P02B03	P02	5149	B03	0.489	0.8183	0.59758	-0.471724	pu-ac-0002	LOPAC rack7-A2	SB 415286	n/a	OC1=CC=C(NC2=C(C(=O)NC2=O)C2=C(C=CC=C2)N(=O)=O)C=C1Cl	PhosphorylationGSK-3	Competitive glycogen synthase kinase-3 (GSK-3) inhibitor.	8.38081	NO	0.3475		NO
P02B04	P02	5149	B04	0.513	0.8381	0.612099	-0.307615	pu-ac-0002	LOPAC rack8-A2	Isoguvacine hydrochloride	n/a	Cl.OC(=O)C1=CCNCC1	GABAGABA-A, GABA-C	GABA-A receptor agonist	5.46428	NO	0.3715		NO
P02B05	P02	5149	B05	0.5352	0.8472	0.631728	-0.0857377	pu-ac-0002	LOPAC rack7-A3	Staurosporine aglycone	n/a	O=C1NCC2=C3C(NC4=C3C=CC=C4)=C3NC4=C(C=CC=C4)C3=C12	PhosphorylationPKC	K-252c is a PKC inhibitor active at submicromolar concentrations. _x000D_.	1.52108	NO	0.3937		NO
P02B06	P02	5149	B06	0.5339	0.835	0.639401	0.000995458	pu-ac-0002	LOPAC rack8-A3	Paliperidone	n/a	CC1=C(CCN2CCC(CC2)C2=NOC3=C2C=CC(F)=C3)C(=O)N2CCCC(O)C2=N1	Neurotransmission	Atypical antipsychotic; active metabolite of risperidone.	-0.0203377	NO	0.3924		NO
P02B07	P02	5149	B07	0.5102	0.8254	0.618125	-0.239504	pu-ac-0002	LOPAC rack7-A4	(-)-Physostigmine	n/a	CNC(=O)OC1=CC2=C(C=C1)N(C)[C@H]1N(C)CC[C@@]21C	CholinergicCholinesterase	Cholinesterase inhibitor	4.2538	NO	0.3687		NO
P02B08	P02	5149	B08	0.5378	0.8325	0.646006	0.0756522	pu-ac-0002	LOPAC rack8-A4	MHPG piperazine	n/a	C1CNCCN1.COC1=CC(=CC=C1O)C(O)CO.COC1=CC(=CC=C1O)C(O)CO	Adrenoceptor	Norepinephrine metabolite	-1.34713	NO	0.3963		NO
P02B09	P02	5149	B09	0.5023	0.8222	0.610922	-0.320918	pu-ac-0002	LOPAC rack7-A5	S-(-)-Eticlopride hydrochloride	n/a	Cl.CCN1CC[C@@H](CNC(=O)C2=C(O)C(CC)=CC(Cl)=C2OC)C1	DopamineD2	Potent and selective D2 dopamine receptor antagonist	5.70069	NO	0.3608		NO
P02B10	P02	5149	B10	0.5174	0.8137	0.635861	-0.0390225	pu-ac-0002	LOPAC rack8-A5	DL-threo-beta-hydroxyaspartic acid	n/a	N[C@@H]([C@H](O)C(O)=O)C(O)=O	GlutamateTransport	Glutamate transport inhibitor	0.69086	NO	0.3759		NO
P02B11	P02	5149	B11	0.5228	0.8217	0.636242	-0.0347149	pu-ac-0002	LOPAC rack7-A6	UCL 2077	n/a	C(NC(C1=CC=CC=C1)(C1=CC=CC=C1)C1=CC=CC=C1)C1=CC=CN=C1	Ion ChannelssAHP	Slow afterhyperpolarization (sAHP) channel blocker.	0.614305	NO	0.3813		NO
P02B12	P02	5149	B12	0.53	0.8252	0.642268	0.0334052	pu-ac-0002	LOPAC rack8-A6	17alpha-hydroxyprogesterone	n/a	CC(=O)[C@@]1(O)CC[C@H]2[C@@H]3CCC4=CC(=O)CC[C@]4(C)[C@H]3CC[C@]12C	HormoneProgesterone	Metabolite of progesterone	-0.596322	NO	0.3885		NO
P02B13	P02	5149	B13	0.5111	0.8148	0.62727	-0.136124	pu-ac-0002	LOPAC rack7-A7	Fenofibrate	n/a	CC(C)OC(=O)C(C)(C)OC1=CC=C(C=C1)C(=O)C1=CC=C(Cl)C=C1	TranscriptionPPAR-alpha	PPAR-alpha receptor agonist; lipid regulating drug	2.41654	NO	0.3696		NO
P02B14	P02	5149	B14	0.5533	0.844	0.655569	0.183744	pu-ac-0002	LOPAC rack8-A7	L-Histidine hydrochloride	n/a	Cl.N[C@@H](CC1=CNC=N1)C(O)=O	Histamine	Histamine precursor	-3.26813	NO	0.4118		NO
P02B15	P02	5149	B15	0.5375	0.8265	0.650333	0.124559	pu-ac-0002	LOPAC rack7-A8	Forskolin	n/a	CC(=O)OC1C(O)C2C(C)(C)CCC(O)C2(C)C2(O)C(=O)CC(C)(OC12C)C=C	Cyclic NucleotidesAdenylate cyclase	Activates adenylate cyclase; antihypertensive and vasodilator; isolated from Coleus forskohlii	-2.2163	NO	0.396		NO
P02B16	P02	5149	B16	0.5339	0.8297	0.643486	0.047163	pu-ac-0002	LOPAC rack8-A8	L-Hyoscyamine	n/a	CN1C2CCC1CC(C2)OC(=O)C(CO)C1=CC=CC=C1	Cholinergic	Competitive antagonist at post-ganglionic synapses and on smooth muscle	-0.840826	NO	0.3924		NO
P02B17	P02	5149	B17	0.5455	0.8425	0.647478	0.0922875	pu-ac-0002	LOPAC rack7-A9	Fexofenadine hydrochloride	n/a	CC(C)(C(O)=O)C1=CC=C(C=C1)C(O)CCCN1CCC(CC1)C(O)(C1=CC=CC=C1)C1=CC=CC=C1	HistamineH1	H1 Histamine receptor antagonist	-1.64278	NO	0.404		NO
P02B18	P02	5149	B18	0.5144	0.8184	0.628543	-0.121734	pu-ac-0002	LOPAC rack8-A9	4-Hydroxybenzhydrazide	n/a	NNC(=O)C1=CC=C(O)C=C1	Biochemistry	Phenylalanine ammonia-lyase inhibitor; used to measure reducing sugar levels	2.16081	NO	0.3729		NO
P02B19	P02	5149	B19	0.5456	0.8337	0.654432	0.170895	pu-ac-0002	LOPAC rack7-A10	N-(3,3-Diphenylpropyl)glycinamide	n/a	NC(=O)CNCCC(C1=CC=CC=C1)C1=CC=CC=C1	GlutamateNMDA	NMDA glutamate receptor open channel blocker.	-3.03978	NO	0.4041		NO
P02B20	P02	5149	B20	0.5228	0.8351	0.626033	-0.150113	pu-ac-0002	LOPAC rack8-A10	R-(+)-7-Hydroxy-DPAT hydrobromide	n/a	Br.CCCN(CCC)[C@@H]1CCC2=CC=C(O)C=C2C1	DopamineD3	Selective D3 dopamine receptor agonist; active enantiomer of (±)-7-hydroxy-DPAT	2.66516	NO	0.3813		NO
P02B21	P02	5149	B21	0.5228	0.8239	0.634543	-0.0539184	pu-ac-0002	LOPAC rack7-A11	L-Canavanine	n/a	NC(CCONC(N)=N)C(O)=O	Cell StressiNOS	Naturally occurring L-amino acid. Selective inhibitor of inducible nitric oxide synthase (iNOS).	0.95559	NO	0.3813		NO
P02B22	P02	5149	B22	0.5439	0.8355	0.650987	0.131959	pu-ac-0002	LOPAC rack8-A11	Iodoacetamide	n/a	NC(=O)CI	Biochemistry	Alkylating reagent for cysteine and histidine residues in proteins; irreversible protein inhibitor	-2.34782	NO	0.4024		NO
P02C03	P02	5149	C03	0.5177	0.8294	0.624186	-0.170987	pu-ac-0002	LOPAC rack 5-B2	N6-Cyclohexyladenosine	n/a	OC[C@H]1O[C@H]([C@H](O)[C@@H]1O)N1C=NC2=C1N=CN=C2NC1CCCCC1	AdenosineA1	Selective A1 adenosine receptor agonist	3.03612	NO	0.3762		NO
P02C04	P02	5149	C04	0.5022	0.8318	0.603751	-0.401975	pu-ac-0002	LOPAC rack 6-B2	Disopyramide phosphate	n/a	OP(O)(O)=O.CC(C)N(CCC(C(N)=O)(C1=CC=CC=C1)C1=NC=CC=C1)C(C)C	K+ Channel	K+ channel modulator; anti-arrhythmic; cardiac depressant	7.14124	NO	0.3607		NO
P02C05	P02	5149	C05	0.5085	0.8176	0.621942	-0.196351	pu-ac-0002	LOPAC rack 5-B3	CGS-12066A maleate	n/a	OC(=O)\C=C/C(O)=O.CN1CCN(CC1)C1=NC2=C(C=CC(=C2)C(F)(F)F)N2C=CC=C12	Serotonin5-HT1B	5-HT1B Serotonin receptor agonist	3.4869	NO	0.367		NO
P02C06	P02	5149	C06	0.4542	0.8088	0.561573	-0.878733	pu-ac-0002	LOPAC rack 6-B3	Daidzein	n/a	OC1=CC=C(C=C1)C1=COC2=C(C=CC(O)=C2)C1=O	Cell CycleAldehyde dehydrogenase	Isoflavonoid cytostatic agent that arrests the cell cycle at G1; inhibitor of mitochondrial aldehyde dehydrogenase	15.6142	NO	0.3127		NO
P02C07	P02	5149	C07	0.5014	0.8253	0.607537	-0.359183	pu-ac-0002	LOPAC rack 5-B4	Y-27632 dihydrochloride	n/a	Cl.Cl.CC(N)[C@H]1CC[C@@H](CC1)C(=O)NC1=CC=NC=C1	PhosphorylationROCK	Highly potent, cell-permeable, and selective Rho-associated coiled-coil forming protein serine/threonine kinase (ROCK) inhibitor. Also inhibits ROCK-II with equal potency. The inhibition is competitiv_x000D_e with respect to ATP.	6.38074	NO	0.3599		NO
P02C08	P02	5149	C08	0.3796	0.7586	0.500395	-1.57025	pu-ac-0002	LOPAC rack 6-B4	Imperatorin	n/a	CC(C)=CCOC1=C2OC(=O)C=CC2=CC2=C1OC=C2	Phosphorylationp38 / ERK	A modulator of p38, ERK pathway. Imperatorin increases BMP-2 expression (mRNA) and increases bone density/volume and mineralization in vivo.	27.9037	NO	0.2381		NO
P02C09	P02	5149	C09	0.4966	0.8121	0.611501	-0.314372	pu-ac-0002	LOPAC rack 5-B5	2-Chloro-2-deoxy-D-glucose	n/a	OCC1O[C@H](O)C(Cl)C(O)C1O	BiochemistryGlucose	Analog of 2-fluoro-2-deoxyglucose	5.58436	NO	0.3551		NO
P02C10	P02	5149	C10	0.5159	0.8268	0.623972	-0.173408	pu-ac-0002	LOPAC rack 6-B5	3,4-Dihydroxyphenylacetic acid	n/a	OC(=O)CC1=CC(O)=C(O)C=C1	Dopamine	Product of dopamine degradation by MAO and aldehyde dehydrogenase	3.07915	NO	0.3744		NO
P02C11	P02	5149	C11	0.5277	0.8211	0.642674	0.0379942	pu-ac-0002	LOPAC rack 5-B6	WB-4101 hydrochloride	n/a	Cl.COC1=CC=CC(OC)=C1OCCNCC1COC2=C(O1)C=CC=C2	Adrenoceptoralpha1A	alpha1A Adrenoceptor antagonist	-0.677877	NO	0.3862		NO
P02C12	P02	5149	C12	0.5239	0.8275	0.633112	-0.0700972	pu-ac-0002	LOPAC rack 6-B6	6,7-ADTN hydrobromide	n/a	Br.NC1CCC2=C(C1)C=C(O)C(O)=C2	Dopamine	Dopamine receptor agonist	1.24312	NO	0.3824		NO
P02C13	P02	5149	C13	0.5407	0.8224	0.657466	0.205189	pu-ac-0002	LOPAC rack 5-B7	2',3'-didehydro-3'-deoxythymidine	n/a	CC1=CN([C@@H]2O[C@H](CO)C=C2)C(=O)NC1=O	Immune SystemReverse Transcriptase	Nucleoside analog; inhibits HIV replication in vitro	-3.64926	NO	0.3992		NO
P02C14	P02	5149	C14	0.4863	0.8099	0.600444	-0.439349	pu-ac-0002	LOPAC rack 6-B7	Mephetyl tetrazole	n/a	COC1=CC=C(CCN2N=NN=C2C2(CC2)C2=CC=C(C)C=C2)C=C1	K+ ChannelKv1.5	Potent and selective Kv1.5 potassium channel blocker.	7.80544	NO	0.3448		NO
P02C15	P02	5149	C15	0.5867	0.8232	0.712707	0.829596	pu-ac-0002	LOPAC rack 5-B8	Dextromethorphan hydrobromide monohydrate	n/a	Br.COC1=CC=C2CC3C4CCCCC4(CCN3C)C2=C1	GlutamateNMDA	Allosteric antagonist at NMDA-controlled ion channels	-14.7462	NO	0.4452		NO
P02C16	P02	5149	C16	0.508	0.8222	0.617855	-0.242556	pu-ac-0002	LOPAC rack 6-B8	1,3-Dipropyl-7-methylxanthine	n/a	CCCN1C2=C(N(C)C=N2)C(=O)N(CCC)C1=O	AdenosineA2	Caffeine analog with some selectivity for A2 adenosine receptors	4.30804	NO	0.3665		NO
P02C17	P02	5149	C17	0.0616	0.0674	0.913947	3.1043	pu-ac-0002	LOPAC rack 5-B9	Dequalinium chloride hydrate	n/a	[Cl-].[Cl-].CC1=[N+](CCCCCCCCCC[N+]2=C(C)C=C(N)C3=C2C=CC=C3)C2=C(C=CC=C2)C(N)=C1	K+ Channel	Selective blocker of apamin-sensitive K+ channels	-55.1721	YES	-0.0799		NO
P02C18	P02	5149	C18	0.5703	0.8439	0.675791	0.412323	pu-ac-0002	LOPAC rack 6-B9	D(-)-2-Amino-5-phosphonopentanoic acid	n/a	N[C@H](CCCP(O)(O)=O)C(O)=O	GlutamateNMDA-glycine	Potent and selective antagonist for NMDA receptors	-7.33044	NO	0.4288		NO
P02C19	P02	5149	C19	0.54	0.8387	0.643854	0.0513225	pu-ac-0002	LOPAC rack 5-B10	Doxepin hydrochloride	n/a	Cl.CN(C)CC\C=C1/C2=C(COC3=C1C=CC=C3)C=CC=C2	AdrenoceptorUptake	Antidepressant; antipruritic	-0.914747	NO	0.3985		NO
P02C20	P02	5149	C20	0.5324	0.8231	0.646823	0.084887	pu-ac-0002	LOPAC rack 6-B10	2,4-Diamino-6-pyrimidinone	n/a	NC1=NC(N)=NC(O)=C1	PhosphorylationGTP cyclohydrolase I	Inhibitor of GTP cyclohydrolase I, the rate-limiting enzyme in tetrahydrobiopterin (BH4) biosynthesis; blocks the induction of nitric oxide synthesis	-1.51125	NO	0.3909		NO
P02C21	P02	5149	C21	0.5292	0.8228	0.64317	0.0435919	pu-ac-0002	LOPAC rack 5-B11	DM 235	n/a	CCC(=O)N1CCN(CC1)C(=O)C1=CC=CC=C1	Nootropic	Potent nootropic agent	-0.777361	NO	0.3877		NO
P02C22	P02	5149	C22	0.5462	0.8289	0.658946	0.221913	pu-ac-0002	LOPAC rack 6-B11	Etoposide	n/a	COC1=CC(=CC(OC)=C1O)[C@H]1[C@@H]2[C@H](COC2=O)[C@H](O[C@@H]2O[C@@H]3CO[C@@H](C)O[C@@]3(O)C[C@H]2O)C2=C1C=C1OCOC1=C2	ApoptosisTopo II	Topoisomerase II inhibitor; induces apoptosis; cell cycle inhibitor	-3.94648	NO	0.4047		NO
P02D03	P02	5149	D03	0.5287	0.8439	0.626496	-0.144878	pu-ac-0002	LOPAC rack7-B2	S-Ethylisothiourea hydrobromide	n/a	Br.CCSC(N)=N	Nitric OxideNOS	Inhibitor of iNOS, eNOS, and nNOS	2.57212	NO	0.3872		NO
P02D04	P02	5149	D04	0.5223	0.8314	0.628217	-0.125419	pu-ac-0002	LOPAC rack8-B2	Guvacine hydrochloride	n/a	Cl.OC(=O)C1=CCCNC1	GABAUptake	GABA uptake inhibitor	2.2263	NO	0.3808		NO
P02D05	P02	5149	D05	0.6159	0.8363	0.736458	1.09807	pu-ac-0002	LOPAC rack7-B3	N-Ethylmaleimide	n/a	CCN1C(=O)C=CC1=O	BiochemistryIsocitrate dehydrogenase	Sulfhydryl alkylating agent that inactivates NADP-dependent isocitrate dehydrogenase and many endonucleases	-19.5175	NO	0.4744		NO
P02D06	P02	5149	D06	0.5375	0.8388	0.640796	0.0167655	pu-ac-0002	LOPAC rack8-B3	GR-89696 fumarate	n/a	OC(=O)\C=C\C(O)=O.COC(=O)N1CCN(C(CN2CCCC2)C1)C(=O)CC1=CC=C(Cl)C(Cl)=C1	Opioidkappa	kappa Opioid receptor agonist	-0.300601	NO	0.396		NO
P02D07	P02	5149	D07	0.538	0.8353	0.64408	0.0538807	pu-ac-0002	LOPAC rack7-B4	NBI 27914	n/a	CCCN(CC1CC1)C1=C(Cl)C(NC2=C(Cl)C=C(Cl)C=C2Cl)=NC(C)=N1	NeurotransmissionCRF1	CRF1 corticotropin-releasing factor receptor antagonist.	-0.960212	NO	0.3965		NO
P02D08	P02	5149	D08	0.5376	0.834	0.644604	0.0598078	pu-ac-0002	LOPAC rack8-B4	Hypotaurine	n/a	NCCS(O)=O	Cell StressAntioxidant	Antioxidant that binds hydroxyl radicals; GABA transport inhibitor	-1.06555	NO	0.3961		NO
P02D09	P02	5149	D09	0.4847	0.8252	0.587373	-0.587104	pu-ac-0002	LOPAC rack7-B5	Tamoxifen	n/a	CC\C(=C(/C1=CC=CC=C1)C1=CC=C(OCCN(C)C)C=C1)C1=CC=CC=C1	Antibiotics/PhosphorylationProtein Kinase C	Protein kinase C inhibitor. Induces apoptosis in human malignant glioma cell lines. Tamoxifen and its metabolite 4-hydroxytamoxifen are selective estrogen response modifiers (SERMs) that act as estrog_x000D_en antagonists in mammary gland. Blocks estradiol-stimulated VEGF production in breast tumor cells.	10.4314	NO	0.3432		NO
P02D10	P02	5149	D10	0.5535	0.8274	0.668963	0.335144	pu-ac-0002	LOPAC rack8-B5	Ciproxifan hydrochloride	n/a	Cl.O=C(C1CC1)C1=CC=C(OCCCC2=CNC=N2)C=C1	HistamineH3	H3 histamine receptor antagonist	-5.95882	NO	0.412		NO
P02D11	P02	5149	D11	0.5547	0.8445	0.656838	0.198095	pu-ac-0002	LOPAC rack7-B6	Fluvoxamine maleate	n/a	OC(=O)\C=C/C(O)=O.COCCCC\C(=N/OCCN)C1=CC=C(C=C1)C(F)(F)F	SerotoninReuptake	Selective serotonin reuptake inhibitor	-3.52318	NO	0.4132		NO
P02D12	P02	5149	D12	0.1177	0.7933	0.148368	-5.54936	pu-ac-0002	LOPAC rack8-B6	1,3,5-tris(4-hydroxyphenyl)-4-propyl-1H-pyrazole	n/a	CCCC1=C(N(N=C1C1=CC=C(O)C=C1)C1=CC=C(O)C=C1)C1=CC=C(O)C=C1	HormoneER-alpha	Specific estrogen receptor alpha (ERalpha) agonist	98.6204	NO	-0.0238	Other	YES
P02D13	P02	5149	D13	0.6134	0.8338	0.735668	1.08914	pu-ac-0002	LOPAC rack7-B7	Fenspiride hydrochloride	n/a	Cl.O=C1NCC2(CCN(CCC3=CC=CC=C3)CC2)O1	Adrenoceptoralpha	alpha-Adrenoceptor antagonist; NSAID	-19.3588	NO	0.4719		NO
P02D14	P02	5149	D14	0.5264	0.831	0.633454	-0.0662318	pu-ac-0002	LOPAC rack8-B7	(±)-8-Hydroxy-DPAT hydrobromide	n/a	Br.CCCN(CCC)C1CCC2=C(C1)C(O)=CC=C2	Serotonin5-HT1A	Selective 5-HT1A serotonin receptor agonist	1.17442	NO	0.3849		NO
P02D15	P02	5149	D15	0.5289	0.8334	0.634629	-0.0529443	pu-ac-0002	LOPAC rack7-B8	Famotidine	n/a	NC(N)=NC1=NC(CSCC\C(N)=N\S(N)(=O)=O)=CS1	HistamineH2	H2 Histamine receptor antagonist	0.938278	NO	0.3874		NO
P02D16	P02	5149	D16	0.5231	0.8288	0.631153	-0.0922324	pu-ac-0002	LOPAC rack8-B8	Hydroquinone	n/a	OC1=CC=C(O)C=C1	Leukotriene._x000D_Arachidonate 12-Lipoxygenase	Arachidonate 12-Lipoxygenase inhibitor	1.6365	NO	0.3816		NO
P02D17	P02	5149	D17	0.5687	0.8313	0.684109	0.506349	pu-ac-0002	LOPAC rack7-B9	Formoterol	n/a	OC(=O)\C=C\C(O)=O.C[C@@H](CC1=CC=C(C=O)C=C1)NC[C@@H](O)C1=CC(NCO)=C(O)C=C1.C[C@@H](CC1=CC=C(C=O)C=C1)NC[C@@H](O)C1=CC(NCO)=C(O)C=C1	Adrenoceptorbeta2	beta2-Adrenoceptor agonist	-9.00145	NO	0.4272		NO
P02D18	P02	5149	D18	0.5377	0.8355	0.643567	0.0480796	pu-ac-0002	LOPAC rack8-B9	Hemicholinium-3	n/a	[Br-].[Br-].C[N+]1(C)CCOC(O)(C1)C1=CC=C(C=C1)C1=CC=C(C=C1)C1(O)C[N+](C)(C)CCO1	CholinergicUptake	Potent and selective choline uptake blocker	-0.857116	NO	0.3962		NO
P02D19	P02	5149	D19	0.5155	0.8301	0.62101	-0.206894	pu-ac-0002	LOPAC rack7-B10	Glybenclamide	n/a	COC1=CC=C(Cl)C=C1C(=O)NCCC1=CC=C(C=C1)S(=O)(=O)NC(=O)NC1CCCCC1	K+ ChannelATP-dependent	Antidiabetic agent which blocks pancreatic ATP-dependent K+ channels resulting in an increase in intracellular Ca2+ and consequent insulin secretion	3.67426	NO	0.374		NO
P02D20	P02	5149	D20	0.5215	0.8391	0.621499	-0.201359	pu-ac-0002	LOPAC rack8-B10	Sematilide monohydrochloride monohydrate	n/a	O.Cl.CCN(CC)CCNC(=O)C1=CC=C(NS(C)(=O)=O)C=C1	K+ Channel ModulatorKir	Sematilide monohydrochloride monohydrate is a class III antiarrhythmic; selective delayed rectifier K+ current (IKr) channel blocker.	3.57589	NO	0.38		NO
P02D21	P02	5149	D21	0.527	0.8288	0.635859	-0.0390432	pu-ac-0002	LOPAC rack7-B11	Bezafibrate	n/a	CC(C)(OC1=CC=C(CCNC(=O)C2=CC=C(Cl)C=C2)C=C1)C(O)=O	TranscriptionPPAR	Bezafibrate is a peroxisome proliferator-activated receptor agonist for PPAR-alpha PPAR-delta and PPAR-gamma Lipoprotein lipase (LPL) activator.	0.691228	NO	0.3855		NO
P02D22	P02	5149	D22	0.5487	0.8228	0.666869	0.311477	pu-ac-0002	LOPAC rack8-B11	Loxiglumide	n/a	CCCCCN(CCCOC)C(=O)C(CCC(O)=O)NC(=O)C1=CC=C(Cl)C(Cl)=C1	CholinergicsCCKA	Loxiglumide is a small-molecule antagonist of the cholecystokinin receptor CCKA	-5.53821	NO	0.4072		NO
P02E03	P02	5149	E03	0.5165	0.8433	0.612475	-0.303365	pu-ac-0002	LOPAC rack 5-C2	(S)-(+)-Camptothecin	n/a	CC[C@@]1(O)C(=O)OCC2=C1C=C1N(CC3=CC4=CC=CC=C4N=C13)C2=O	ApoptosisTopoI	DNA topoisomerase I inhibitor	5.38875	NO	0.375		NO
P02E04	P02	5149	E04	0.5065	0.8323	0.608555	-0.347677	pu-ac-0002	LOPAC rack6-C2	Demeclocycline hydrochloride	n/a	Cl.CN(C)[C@H]1[C@@H]2C[C@@H]3[C@H](O)C4=C(Cl)C=CC(O)=C4C(=O)C3=C(O)[C@]2(O)C(=O)C(C(N)=O)=C1O	AntibioticProtein synthesis	Tetracycline antibiotic; interferes with protein synthesis	6.17625	NO	0.365		NO
P02E05	P02	5149	E05	0.5327	0.8439	0.631236	-0.0913007	pu-ac-0002	LOPAC rack 5-C3	2-Cyclooctyl-2-hydroxyethylamine hydrochloride	n/a	Cl.NCC(O)C1CCCCCCC1	NeurotransmissionPNMT	Inhibitor of phenylethanolamine N-methyltransferase (PNMT)	1.61995	NO	0.3912		NO
P02E06	P02	5149	E06	0.5391	0.8086	0.666708	0.309654	pu-ac-0002	LOPAC rack6-C3	Cilnidipine	n/a	COCCOC(=O)C1=C(C)NC(C)=C(C1C1=CC(=CC=C1)N(=O)=O)C(=O)OC\C=C\C1=CC=CC=C1	Ca2+ ChannelsL-type	Slow-acting Ca2+ channel blocker; antihypertensive; vasodilator. Does not inhibit PKC.	-5.5058	NO	0.3976		NO
P02E07	P02	5149	E07	0.5539	0.8326	0.665265	0.293349	pu-ac-0002	LOPAC rack 5-C4	1-(m-Chlorophenyl)-biguanide hydrochloride	n/a	Cl.NC(=N)NC(=N)NC1=CC(Cl)=CC=C1	Serotonin5-HT3	5-HT3 serotonergic receptor agonist	-5.21604	NO	0.4124		NO
P02E08	P02	5149	E08	0.5908	0.8407	0.702748	0.717027	pu-ac-0002	LOPAC rack6-C4	3-deazaadenosine	n/a	OC[C@H]1O[C@H]([C@H](O)[C@@H]1O)N1C=NC2=C1N=CN=C2	Immune System	Antiviral	-12.7456	NO	0.4493		NO
P02E09	P02	5149	E09	0.5659	0.8376	0.675621	0.410401	pu-ac-0002	LOPAC rack 5-C5	Tocainide hydrochloride	n/a	Cl.CC(N)C(=O)NC1=C(C)C=CC=C1C	Na+ Channel	Sodium channel blocker. Class IB antiarrhythmic.	-7.29628	NO	0.4244		NO
P02E10	P02	5149	E10	0.5602	0.8343	0.671461	0.363381	pu-ac-0002	LOPAC rack6-C5	Dantrolene sodium	n/a	[Na+].O=C1CN(\N=C\C2=CC=C(O2)C2=CC=C(C=C2)N(=O)=O)C(=O)[N-]1	Intracellular CalciumRelease	Inhibits intracellular Ca2+ release from the sarcoplasmic reticulum; muscle relaxant.	-6.46065	NO	0.4187		NO
P02E11	P02	5149	E11	0.5547	0.8366	0.663041	0.268204	pu-ac-0002	LOPAC rack 5-C6	DNQX	n/a	[O-][N+](=O)C1=C(C=C2NC(=O)C(=O)NC2=C1)[N+]([O-])=O	GlutamateKainate/quisqualate	Potent, competitive kainate/quisqualate glutamate receptor antagonist	-4.76916	NO	0.4132		NO
P02E12	P02	5149	E12	0.5387	0.8428	0.639179	-0.00151783	pu-ac-0002	LOPAC rack6-C6	R(-)-Apocodeine hydrochloride	n/a	Cl.COC1=C(O)C2=C(C[C@H]3N(C)CCC4=CC=CC2=C34)C=C1	Dopamine	Dopamine receptor agonist; apomorphine metabolite	0.0243284	NO	0.3972		NO
P02E13	P02	5149	E13	0.5594	0.8368	0.668499	0.329901	pu-ac-0002	LOPAC rack 5-C7	Droperidol	n/a	FC1=CC=C(C=C1)C(=O)CCCN1CCC(C=C1)N1C(=O)NC2=C1C=CC=C2	DopamineD1/D2	D1, D2 dopamine receptor antagonist	-5.86563	NO	0.4179		NO
P02E14	P02	5149	E14	0.545	0.8345	0.653086	0.155676	pu-ac-0002	LOPAC rack6-C7	Icilin	n/a	OC1=C(C=CC=C1)N1CC=C(NC1=O)C1=CC(=CC=C1)N(=O)=O	NeurotransmissionCMR1	Potent agonist at the CMR1 cold- and menthol-sensitive receptor.	-2.76932	NO	0.4035		NO
P02E15	P02	5149	E15	0.5296	0.857	0.61797	-0.241254	pu-ac-0002	LOPAC rack 5-C8	Carvedilol	n/a	COC1=C(OCCNCC(O)COC2=CC=CC3=C2C2=C(N3)C=CC=C2)C=CC=C1	Adrenoceptoralpha1/beta	Antihypertensive; cardioprotective	4.28491	NO	0.3881		NO
P02E16	P02	5149	E16	0.5548	0.8493	0.653244	0.157464	pu-ac-0002	LOPAC rack6-C8	Domperidone	n/a	ClC1=CC2=C(C=C1)N(C1CCN(CCCN3C(=O)NC4=C3C=CC=C4)CC1)C(=O)N2	DopamineD2	Peripheral dopamine receptor antagonist that does not cross the blood-brain barrier; anti-emetic	-2.80108	NO	0.4133		NO
P02E17	P02	5149	E17	0.5819	0.851	0.683784	0.50267	pu-ac-0002	LOPAC rack 5-C9	Doxylamine succinate	n/a	OC(=O)CCC(O)=O.CN(C)CCOC(C)(C1=CC=CC=C1)C1=CC=CC=N1	HistamineH1	H1 Histamine receptor antagonist	-8.93607	NO	0.4404		NO
P02E18	P02	5149	E18	0.5686	0.846	0.672104	0.370648	pu-ac-0002	LOPAC rack6-C9	3,7-Dimethyl-1-propargylxanthine	n/a	CN1C=NC2=C1C(=O)N(CC#C)C(=O)N2C	AdenosineA2	A2 adenosine receptor antagonist.	-6.5898	NO	0.4271		NO
P02E19	P02	5149	E19	0.5679	0.8537	0.665222	0.292858	pu-ac-0002	LOPAC rack 5-C10	S(-)-Pindolol	n/a	CC(C)NC[C@H](O)COC1=CC=CC2=C1C=CN2	Adrenergicbeta	Beta adrenergic receptor antagonist; vasodilator. Non-selective 5-HT1 serotonin receptor ligand.	-5.20731	NO	0.4264		NO
P02E20	P02	5149	E20	0.5786	0.8436	0.68587	0.526252	pu-ac-0002	LOPAC rack6-C10	DL-alpha-Difluoromethylornithine hydrochloride	n/a	Cl.NCCCC(N)(C(F)F)C(O)=O	AngiogenesisODC	Selective irreversible ornithine decarboxylase (ODC) inhibitor.	-9.35518	NO	0.4371		NO
P02E21	P02	5149	E21	0.5602	0.8444	0.66343	0.272598	pu-ac-0002	LOPAC rack 5-C11	5,5-Dimethyl-1-pyrroline-N-oxide	n/a	CC1(C)CCC=[N+]1[O-]	Cell StressAntioxidant	Neuroprotective agent	-4.84725	NO	0.4187		NO
P02E22	P02	5149	E22	0.3793	0.8328	0.455452	-2.07827	pu-ac-0002	LOPAC rack6-C11	ET-18-OCH3	n/a	CCCCCCCCCCCCCCCCCCOC[C@H](COP([O-])(=O)OCC[N+](C)(C)C)OC	LipidPIPLC	Phosphoinositide-specific Phospholipase C (PI-PLC) inhibitor	36.9322	NO	0.2378		NO
P02F03	P02	5149	F03	0.5468	0.8575	0.637668	-0.0186001	pu-ac-0002	LOPAC rack7-C2	Epinastine hydrochloride	n/a	Cl.NC1=NCC2N1C1=C(CC3=C2C=CC=C3)C=CC=C1	HistamineH1	Non-sedating H1 histamine receptor antagonist.	0.327914	NO	0.4053		NO
P02F04	P02	5149	F04	0.5547	0.8679	0.639129	-0.00208246	pu-ac-0002	LOPAC rack8-C2	(±)-AMPA hydrobromide	n/a	Br.CC1=C(CC(N)C(O)=O)C(O)=NO1	GlutamateAMPA/kainate	Potent excitatory amino acid that interacts selectively with central AMPA/kainate glutamate receptors	0.034363	NO	0.4132		NO
P02F05	P02	5149	F05	0.5493	0.8504	0.645931	0.0748082	pu-ac-0002	LOPAC rack7-C3	(-)-Epinephrine bitartrate	n/a	OC(C(O)C(O)=O)C(O)=O.CNC[C@H](O)C1=CC=C(O)C(O)=C1	Adrenoceptor	Endogenous hormone and neurotransmitter	-1.33213	NO	0.4078		NO
P02F06	P02	5149	F06	0.568	0.8552	0.664172	0.280991	pu-ac-0002	LOPAC rack8-C3	Gabapentin	n/a	NCC1(CC(O)=O)CCCCC1	Anticonvulsant	Anticonvulsant that may modulate certain types of Ca2+ channel currents; analgesic	-4.99641	NO	0.4265		NO
P02F07	P02	5149	F07	0.4301	0.8156	0.527342	-1.26566	pu-ac-0002	LOPAC rack7-C4	beta-Estradiol	n/a	C[C@]12CC[C@H]3[C@@H](CCC4=C3C=CC(O)=C4)[C@@H]1CC[C@@H]2O	HormoneEstrogen	Major estrogen sectreted by premenopausal ovary	22.4906	NO	0.2886		NO
P02F08	P02	5149	F08	0.5658	0.8681	0.651768	0.140785	pu-ac-0002	LOPAC rack8-C4	Haloperidol	n/a	OC1(CCN(CCCC(=O)C2=CC=C(F)C=C2)CC1)C1=CC=C(Cl)C=C1	DopamineD2/D1	Dopamine receptor antagonist; antipsychotic	-2.50467	NO	0.4243		NO
P02F09	P02	5149	F09	0.5815	0.8529	0.681792	0.48015	pu-ac-0002	LOPAC rack7-C5	erythro-9-(2-Hydroxy-3-nonyl)adenine hydrochloride	n/a	Cl.CCCCCC[C@@H]([C@@H](C)O)N1C=NC2=C1N=CN=C2N	AdenosineAdenosine deaminase	Potent adenosine deaminase inhibitor	-8.53586	NO	0.44		NO
P02F10	P02	5149	F10	0.5754	0.8674	0.663362	0.271831	pu-ac-0002	LOPAC rack8-C5	L-Dopa ethyl ester	n/a	CCOC(=O)[C@@H](N)CC1=CC(O)=C(O)C=C1	Dopaminergics	L-Dopa ethyl ester is a prodrug of levodopa that has greater gastric solubility	-4.83362	NO	0.4339		NO
P02F11	P02	5149	F11	0.0475	0.086	0.552326	-0.983257	pu-ac-0002	LOPAC rack7-C6	Temsirolimus	n/a	CO[C@@H]1C[C@H](C[C@@H](C)C2CC(=O)[C@H](C)\C=C(C)\[C@@H](O)[C@@H](OC)C(=O)[C@H](C)C[C@H](C)\C=C\C=C\C=C(C)\[C@H](C[C@@H]3CC[C@@H](C)[C@@](O)(O3)C(=O)C(=O)N3CCCC[C@@H]3C(=O)O2)OC)CC[C@H]1OC(=O)C(C)(CO)CO	AutophagymTOR	Temsirolimus is a specific inhibitor of mammalian target of rapamycin (mTOR) mTOR Complex 1 (mTORC1).	17.4718	YES	-0.094		NO
P02F12	P02	5149	F12	0.5884	0.8545	0.68859	0.556995	pu-ac-0002	LOPAC rack8-C6	ZD 7114 hydrochloride	n/a	Cl.COCCNC(=O)COC1=CC=C(OCCNC[C@H](O)COC2=CC=CC=C2)C=C1	AdrenergicsBeta-three	ZD 7114 is a selective §3 adrenergic receptor agonist.	-9.90153	NO	0.4469		NO
P02F13	P02	5149	F13	0.5802	0.8518	0.681146	0.472852	pu-ac-0002	LOPAC rack7-C7	Flumazenil	n/a	CCOC(=O)C1=C2CN(C)C(=O)C3=CC(F)=CC=C3N2C=N1	Benzodiazepine	Benzodiazepine receptor antagonist	-8.40615	NO	0.4387		NO
P02F14	P02	5149	F14	0.5736	0.856	0.670093	0.347922	pu-ac-0002	LOPAC rack8-C7	Dopamine hydrochloride	n/a	Cl.NCCC1=CC(O)=C(O)C=C1	Dopamine	Endogenous neurotransmitter	-6.18591	NO	0.4321		NO
P02F15	P02	5149	F15	0.5716	0.8719	0.65558	0.183868	pu-ac-0002	LOPAC rack7-C8	FSCPX	n/a	CCCN1C(=O)N(CCCOC(=O)C2=CC=C(C=C2)S(F)(=O)=O)C2=C(NC(=N2)C2CCCC2)C1=O	AdenosineA1	Irreversible A1 adenosine receptor antagonist	-3.27034	NO	0.4301		NO
P02F16	P02	5149	F16	0.2576	0.802	0.321197	-3.5958	pu-ac-0002	LOPAC rack8-C8	SR 27897 hydrate	n/a	OC(=O)CN1C(=CC2=C1C=CC=C2)C(=O)NC1=NC(=CS1)C1=C(Cl)C=CC=C1	CholecystokininCCK1	Cholecystokinin - CCK1 antagonist, monocarboxylate	63.9018	NO	0.1161	Monocarboxylate	NO
P02F17	P02	5149	F17	0.3885	0.8149	0.476746	-1.83757	pu-ac-0002	LOPAC rack7-C9	Felodipine	n/a	CCOC(=O)C1=C(C)NC(C)=C(C1C1=CC=CC(Cl)=C1Cl)C(=O)OC	Ca2+ ChannelL-type	L-type calcium channel blocker	32.6546	NO	0.247		NO
P02F18	P02	5149	F18	0.5767	0.8491	0.67919	0.450741	pu-ac-0002	LOPAC rack8-C9	BNTX maleate salt hydrate	n/a	OC(=O)\C=C/C(O)=O.OC1=CC=C2C[C@H]3N(CC4CC4)CC[C@@]45[C@@H](OC1=C24)C(=O)\C(C[C@@]35O)=C\C1=CC=CC=C1	Opiodsd1	BNTX is a selective d1 non peptide opioid receptor antagonist. BNTX is used as a tool for the study of various function of opioid receptors including alcohol and drug dependence	-8.0132	NO	0.4352		NO
P02F19	P02	5149	F19	0.5365	0.846	0.634161	-0.0582404	pu-ac-0002	LOPAC rack7-C10	GW2974	n/a	CN(C)C1=NC=C2N=CN=C(NC3=CC4=C(C=C3)N(CC3=CC=CC=C3)N=C4)C2=C1	PhosphorylationEGFR / ErbB-2	Dual EGFR and ErbB-2 receptor tyrosine kinase inhibitor	1.0324	NO	0.395		NO
P02F20	P02	5149	F20	0.5574	0.8463	0.658632	0.218365	pu-ac-0002	LOPAC rack8-C10	ATPO	n/a	CC(C)(C)C1=C(CC(N)C(O)=O)C(OCP(O)(O)=O)=NO1	GlutamateAMPA	Competitive antagonist at GluR1-4 (AMPA-preferring) receptors	-3.88342	NO	0.4159		NO
P02F21	P02	5149	F21	0.4167	0.8152	0.511163	-1.44854	pu-ac-0002	LOPAC rack7-C11	GW5074	n/a	OC1=C(Br)C=C(C=C2C(=O)NC3=C2C=C(I)C=C3)C=C1Br	PhosphorylationRaf1 kinase	cRaf1 kinase inhibitor	25.7407	NO	0.2752		NO
P02F22	P02	5149	F22	0.5429	0.8458	0.641878	0.0289863	pu-ac-0002	LOPAC rack8-C11	Ipratropium bromide	n/a	[Br-].CC(C)[N+]1(C)C2CCC1CC(C2)C(=O)OC(CO)C1=CC=CC=C1	CholinergicMuscarinic	Muscarinic acetylcholine receptor antagonist; bronchodilator	-0.51779	NO	0.4014		NO
P02G03	P02	5149	G03	0.5564	0.8667	0.641975	0.0300913	pu-ac-0002	LOPAC rack 5-D2	Dofetilide	n/a	CN(CCOC1=CC=C(NS(C)(=O)=O)C=C1)CCC1=CC=C(NS(C)(=O)=O)C=C1	Ion ChannelshERG	Dofetilide is a Class III antiarrhythmic and hERG channel blocker. Dofetilide selectively blocks the rapid component of the delayed rectifier outward potassium current (IKr).	-0.537428	NO	0.4149		NO
P02G04	P02	5149	G04	0.5733	0.8802	0.651329	0.135822	pu-ac-0002	LOPAC rack6-D2	Diethylenetriaminepentaacetic acid	n/a	OC(=O)CN(CCN(CC(O)=O)CC(O)=O)CCN(CC(O)=O)CC(O)=O	BiochemistryZn2+-dependent protease	Zinc-dependent proteases carboxypeptidase A and aminopeptidase N inhibitor; chelating agent	-2.41648	NO	0.4318		NO
P02G05	P02	5149	G05	0.5764	0.8588	0.671169	0.36008	pu-ac-0002	LOPAC rack 5-D3	5-Carboxamidotryptamine maleate	n/a	OC(=O)\C=C/C(O)=O.NCCC1=CNC2=C1C=C(C=C2)C(N)=O	Serotonin5-HT7	5-HT7 Serotonin receptor agonist	-6.40198	NO	0.4349		NO
P02G06	P02	5149	G06	0.559	0.8645	0.646617	0.0825533	pu-ac-0002	LOPAC rack6-D3	Dicyclomine hydrochloride	n/a	Cl.CCN(CC)CCOC(=O)C1(CCCCC1)C1CCCCC1	CholinergicMuscarinic	Competitive muscarinic acetylcholine receptor antagonist	-1.46978	NO	0.4175		NO
P02G07	P02	5149	G07	0.568	0.861	0.659698	0.230419	pu-ac-0002	LOPAC rack 5-D4	2-Chloroadenosine triphosphate tetrasodium	n/a	[Na+].[Na+].[Na+].[Na+].NC1=NC(Cl)=NC2=C1N=CN2[C@@H]1O[C@H](COP([O-])(=O)OP([O-])(=O)OP([O-])([O-])=O)[C@H](O)C1O	P2 ReceptorP2Y	P2Y receptor agonist	-4.09764	NO	0.4265		NO
P02G08	P02	5149	G08	0.6402	0.8647	0.740372	1.14231	pu-ac-0002	LOPAC rack6-D4	Cytidine 5'-diphosphocholine sodium salt hydrate	n/a	O.O.[Na+].C[N+](C)(C)CCOP([O-])(=O)OP([O-])(=O)OC[C@H]1O[C@H](C(O)[C@H]1O)N1C=CC(N)=NC1=O	Lipid SignalingPLA2	Neuroprotective in situations of hypoxia and ischemic; cerebral vasodilator; inhibits PLA2 activation.	-20.3038	NO	0.4987		NO
P02G09	P02	5149	G09	0.6063	0.868	0.698502	0.66904	pu-ac-0002	LOPAC rack 5-D5	Cirazoline hydrochloride	n/a	Cl.C(OC1=C(C=CC=C1)C1CC1)C1=NCCN1	Adrenoceptoralpha1A	Selective alpha1 adrenoceptor agonist; non-selective imidazoline binding site ligand	-11.8928	NO	0.4648		NO
P02G10	P02	5149	G10	0.5355	0.856	0.625584	-0.155186	pu-ac-0002	LOPAC rack6-D5	DCEBIO	n/a	CCN1C(=O)NC2=CC(Cl)=C(Cl)C=C12	K+ ChannelhlK1	Increases epithelial chloride secretion through the synergistic activation of a basolateral membrane-located K+ channel (hlK1) and an apical membrane Cl- conductance	2.7553	NO	0.394		NO
P02G11	P02	5149	G11	0.5842	0.8598	0.67946	0.453801	pu-ac-0002	LOPAC rack 5-D6	Dihydroouabain	n/a	C[C@@H]1O[C@@H](O[C@H]2C[C@@H](O)[C@]3(CO)[C@H]4[C@H](O)C[C@]5(C)[C@H](CC[C@]5(O)C4CC[C@]3(O)C2)C2COC(=O)C2)[C@H](O)[C@H](O)[C@H]1O	Ion PumpNa+/K+ Pump	Sodium-potassium pump inhibitor	-8.06757	NO	0.4427		NO
P02G12	P02	5149	G12	0.5821	0.8646	0.673259	0.383707	pu-ac-0002	LOPAC rack6-D6	R(-)-Propylnorapomorphine hydrochloride	n/a	Cl.CCCN1CCC2=CC=CC3=C2[C@H]1CC1=C3C(O)=C(O)C=C1	DopamineD2	Highly potent and selective D2 dopamine receptor agonist	-6.82187	NO	0.4406		NO
P02G13	P02	5149	G13	0.5967	0.8777	0.679845	0.458149	pu-ac-0002	LOPAC rack 5-D7	L-3,4-Dihydroxyphenylalanine methyl ester hydrochloride	n/a	Cl.COC(=O)[C@@H](N)CC1=CC(O)=C(O)C=C1	Dopamine	Precursor to L-DOPA that crosses the blood-brain barrier	-8.14485	NO	0.4552		NO
P02G14	P02	5149	G14	0.5994	0.8756	0.684559	0.511434	pu-ac-0002	LOPAC rack6-D7	(±)-SKF-38393 hydrochloride	n/a	Cl.OC1=CC2=C(C=C1O)C(CNCC2)C1=CC=CC=C1	DopamineD1	D1 Dopamine receptor agonist	-9.09184	NO	0.4579		NO
P02G15	P02	5149	G15	0.5881	0.8668	0.678473	0.442635	pu-ac-0002	LOPAC rack 5-D8	Dihydroergotamine methanesulfonate	n/a	CS(O)(=O)=O.CN1C[C@@H](C[C@H]2[C@H]1CC1=CNC3=CC=CC2=C13)C(=O)N[C@]1(C)O[C@@]2(O)[C@@H]3CCCN3C(=O)[C@H](CC3=CC=CC=C3)N2C1=O	Serotonin	Ergot alkaloid; vasoconstrictor; competitive serotonin receptor antagonist; partial agonist at alpha adrenoceptors and D2 dopamine receptors	-7.86913	NO	0.4466		NO
P02G16	P02	5149	G16	0.5798	0.8593	0.674735	0.400391	pu-ac-0002	LOPAC rack6-D8	Propofol	n/a	CC(C)C1=CC=CC(C(C)C)=C1O	CholinergicMuscarinic	Short acting general anesthetic	-7.11837	NO	0.4383		NO
P02G17	P02	5149	G17	0.5995	0.8571	0.699452	0.67977	pu-ac-0002	LOPAC rack 5-D9	Desipramine hydrochloride	n/a	Cl.CNCCCN1C2=C(CCC3=C1C=CC=C3)C=CC=C2	AdrenoceptorUptake	Antidepressant	-12.0835	NO	0.458		NO
P02G18	P02	5149	G18	0.5873	0.855	0.686901	0.5379	pu-ac-0002	LOPAC rack6-D9	5,7-Dichlorokynurenic acid	n/a	OC(=O)C1=NC2=C(C(O)=C1)C(Cl)=CC(Cl)=C2	GlutamateNMDA-glycine	Potent excitatory amino acid receptor antagonist; active at the strychnine-insensitive glycine binding site of the NMDA glutamate receptor	-9.56219	NO	0.4458		NO
P02G19	P02	5149	G19	0.5815	0.8608	0.675534	0.409423	pu-ac-0002	LOPAC rack 5-D10	(-)-alpha-Methylnorepinephrine	n/a	CC(N)[C@H](O)C1=CC=C(O)C(O)=C1	Adrenoceptor	Active enantiomer; adrenoceptor agonist; vasoconstrictor; antihypertensive	-7.2789	NO	0.44		NO
P02G20	P02	5149	G20	0.5526	0.8475	0.652035	0.143805	pu-ac-0002	LOPAC rack6-D10	SCH-28080	n/a	CC1=C(CC#N)N2C=CC=C(OCC3=CC=CC=C3)C2=N1	Ion ChannelsH+/K+-ATPase	Potent inhibitor of gastric H+ and K+-ATPase.	-2.55834	NO	0.4111		NO
P02G21	P02	5149	G21	0.5898	0.8538	0.690794	0.58191	pu-ac-0002	LOPAC rack 5-D11	2',3'-dideoxycytidine	n/a	NC1=NC(=O)N(C=C1)[C@H]1CC[C@@H](CO)O1	Immune SystemReverse Transcriptase	Nucleoside analog; reverse transcriptase inhibitor; antiviral	-10.3443	NO	0.4483		NO
P02G22	P02	5149	G22	0.527	0.8507	0.61949	-0.224072	pu-ac-0002	LOPAC rack6-D11	Etazolate hydrochloride	n/a	Cl.CCOC(=O)C1=CN=C2N(CC)N=CC2=C1NN=C(C)C	AdenosinePhosphodiesterase	Phosphodiesterase inhibitor	3.97954	NO	0.3855		NO
P02H03	P02	5149	H03	0.5627	0.8823	0.637765	-0.0175009	pu-ac-0002	LOPAC rack7-D2	Edrophonium chloride	n/a	[Cl-].CC[N+](C)(C)C1=CC(O)=CC=C1	CholinergicAcetylcholinesterase	Acetylcholinesterase inhibitor	0.308379	NO	0.4212		NO
P02H04	P02	5149	H04	0.6033	0.8802	0.685412	0.521078	pu-ac-0002	LOPAC rack8-D2	Muscimol hydrobromide	n/a	Br.NCC1=CC(O)=NO1	GABAGABA-A, GABA-C	GABA-A receptor agonist, water soluble	-9.26323	NO	0.4618		NO
P02H05	P02	5149	H05	0.5944	0.8769	0.677842	0.435512	pu-ac-0002	LOPAC rack7-D3	EGTA	n/a	OC(=O)CN(CCOCCOCCN(CC(O)=O)CC(O)=O)CC(O)=O	BiochemistryCarboxypeptidase B	Carboxypeptidase B inhibitor; chelating agent useful for the determination of calcium in the presence of magnesium	-7.74254	NO	0.4529		NO
P02H06	P02	5149	H06	0.6161	0.8769	0.702589	0.715229	pu-ac-0002	LOPAC rack8-D3	DL-Homatropine hydrobromide	n/a	Br.CN1C2CCC1CC(C2)OC(=O)C(O)C1=CC=CC=C1	CholinergicMuscarinic	Muscarinic acetylcholine receptor antagonist	-12.7137	NO	0.4746		NO
P02H07	P02	5149	H07	0.5811	0.8859	0.655943	0.187975	pu-ac-0002	LOPAC rack7-D4	Estrone	n/a	C[C@]12CC[C@H]3[C@@H](CCC4=C3C=CC(O)=C4)[C@@H]1CCC2=O	HormoneEstrogen	Luteolytic estrogen produced by the corpus luteum	-3.34333	NO	0.4396		NO
P02H08	P02	5149	H08	0.5827	0.8698	0.669924	0.346009	pu-ac-0002	LOPAC rack8-D4	Hydralazine hydrochloride	n/a	Cl.NNC1=NN=CC2=C1C=CC=C2	NeurotransmissionMAO-A/B	Non-selective MAO-A/B inhibitor; antihypertensive	-6.1519	NO	0.4412		NO
P02H09	P02	5149	H09	0.5796	0.891	0.650505	0.126506	pu-ac-0002	LOPAC rack7-D5	Sunitinib malate	n/a	O[C@@H](CC(O)=O)C(O)=O.CCN(CC)CCNC(=O)C1=C(C)NC(\C=C2/C(=O)NC3=C2C=C(F)C=C3)=C1C	Tyrosine Kinase	Sunitinib malate is a receptor tyrosine kinase inhibitor, which targets VEGF-R1, VEGF-R2, VEGF-R3, PDGF-Ra, PDGF-R§, KIT, FLT3, CSF-1R, and RET. Sunitinib malate is an anticancer drug.	-2.25091	NO	0.4381		NO
P02H10	P02	5149	H10	0.5992	0.872	0.687156	0.540787	pu-ac-0002	LOPAC rack8-D5	Hydrocortisone	n/a	C[C@]12C[C@H](O)[C@H]3[C@@H](CCC4=CC(=O)CC[C@]34C)[C@@H]1CC[C@]2(O)C(=O)CO	HormoneCortisol	Primary glucocorticoid secreted by the adrenal cortex	-9.6135	NO	0.4577		NO
P02H11	P02	5149	H11	0.5918	0.8804	0.672194	0.371671	pu-ac-0002	LOPAC rack7-D6	Furegrelate sodium	n/a	[Na+].[O-]C(=O)C1=CC2=CC(CC3=CC=CN=C3)=CC=C2O1	PhosphorylationThromboxane synthase	Thromboxane synthetase inhibitor	-6.60796	NO	0.4503		NO
P02H12	P02	5149	H12	0.5853	0.8807	0.664585	0.285658	pu-ac-0002	LOPAC rack8-D6	Histamine dihydrochloride	n/a	Cl.Cl.NCCC1=CNC=N1	Histamine	Endogenous neurotransmitter	-5.07935	NO	0.4438		NO
P02H13	P02	5149	H13	0.5684	0.8685	0.654462	0.171231	pu-ac-0002	LOPAC rack7-D7	Genipin	n/a	COC(=O)C1=CO[C@@H](O)[C@H]2[C@@H]1CC=C2CO	Cell BiologyUCP2	Stimulates insulin secretion in UCP2-dependent manner (Uncoupling protein 2). Genipin is a protein, collagen, gelatin, and chitosan cross-linker.	-3.04575	NO	0.4269		NO
P02H14	P02	5149	H14	0.5887	0.8663	0.679557	0.45489	pu-ac-0002	LOPAC rack8-D7	Hydroxyurea	n/a	NC(=O)NO	DNA MetabolismRibonucleoside reductase	Antineoplastic; inactivates ribonucleoside reductase which blocks the synthesis of deoxynucleotides	-8.08693	NO	0.4472		NO
P02H15	P02	5149	H15	0.6511	0.8877	0.733468	1.06428	pu-ac-0002	LOPAC rack7-D8	NS8593 hydrochloride	n/a	Cl.C1C[C@@H](NC2=NC3=CC=CC=C3N2)C2=C(C1)C=CC=C2	Ca2+ ChannelSK(Ca)	Blocks small conductance Ca2+ activated K+ channels	-18.9169	NO	0.5096		NO
P02H16	P02	5149	H16	0.0443	0.9232	0.0479853	-6.68403	pu-ac-0002	LOPAC rack8-D8	MNS	n/a	[O-][N+](=O)\C=C\C1=CC2=C(OCO2)C=C1	Src and Syk kinase inhibitor; mild similarity to BAY11 compounds	Src and Syk kinase inhibitor; prevents phosphorylation and cytoskeletal association of GPIIb/IIIa and talin.	118.786	YES	-0.0972	SRC	YES
P02H17	P02	5149	H17	0.6039	0.8766	0.688912	0.560633	pu-ac-0002	LOPAC rack7-D9	Fluspirilene	n/a	FC1=CC=C(C=C1)C(CCCN1CCC2(CC1)N(CNC2=O)C1=CC=CC=C1)C1=CC=C(F)C=C1	DopamineD2/D1	Dopamine receptor antagonist; antipsychotic	-9.96619	NO	0.4624		NO
P02H18	P02	5149	H18	0.5785	0.8723	0.663189	0.269881	pu-ac-0002	LOPAC rack8-D9	N-Methylhistaprodifen dioxalate salt	n/a	OC(=O)C(O)=O.OC(=O)C(O)=O.CNCCC1=CNC(CCC(C2=CC=CC=C2)C2=CC=CC=C2)=N1	HistamineH1	H1 histamine receptor agonist.	-4.79896	NO	0.437		NO
P02H19	P02	5149	H19	0.587	0.8682	0.676112	0.415947	pu-ac-0002	LOPAC rack7-D10	Bexarotene	n/a	CC1=CC2=C(C=C1C(=C)C1=CC=C(C=C1)C(O)=O)C(C)(C)CCC2(C)C	Gene RegulationRXR	Bexarotene is a highly selective retinoid X receptor (RXR) agonist	-7.39484	NO	0.4455		NO
P02H20	P02	5149	H20	0.5645	0.8741	0.645807	0.0734032	pu-ac-0002	LOPAC rack8-D10	Ibudilast	n/a	CC(C)C(=O)C1=C2C=CC=CN2N=C1C(C)C	Cyclic NucleotidesPDE IV	Phosphodiesterase IV (PDE IV) inhibitor	-1.30716	NO	0.423		NO
P02H21	P02	5149	H21	0.571	0.8517	0.670424	0.351657	pu-ac-0002	LOPAC rack7-D11	Genistein	n/a	OC1=CC=C(C=C1)C1=COC2=C(C(O)=CC(O)=C2)C1=O	PhosphorylationTyrosine kinase	Cytotoxic inhibitor of tyrosine kinase and topoisomerase II kinase	-6.25228	NO	0.4295		NO
P02H22	P02	5149	H22	0.0863	0.8064	0.107019	-6.01675	pu-ac-0002	LOPAC rack8-D11	Idarubicin	n/a	C[C@@H]1O[C@H](C[C@H](N)[C@@H]1O)O[C@H]1C[C@@](O)(CC2=C(O)C3=C(C(O)=C12)C(=O)C1=C(C=CC=C1)C3=O)C(C)=O	DNA Metabolism	Antineoplastic - toxic DNA analogue	106.927	YES	-0.0552	Antineoplastic	NO
P02I03	P02	5149	I03	0.5652	0.8833	0.639873	0.00632982	pu-ac-0002	LOPAC rack 5-E2	Ebastine	n/a	CC(C)(C)C1=CC=C(C=C1)C(=O)CCCN1CCC(CC1)OC(C1=CC=CC=C1)C1=CC=CC=C1	HistaminergicsH1	Nonsedating histamine H1 receptor antagonist without cardiac side effects at 5X effective dose.	-0.11514	NO	0.4237		NO
P02I04	P02	5149	I04	0.2978	0.7832	0.380235	-2.92847	pu-ac-0002	LOPAC rack6-E2	Diclofenac sodium	n/a	[Na]OC(=O)CC1=C(NC2=C(Cl)C=CC=C2Cl)C=CC=C1	ProstaglandinCOX	Cyclooxygenase inhibitor; anti-inflammatory	52.042	NO	0.1563		NO
P02I05	P02	5149	I05	0.5701	0.881	0.647106	0.0880809	pu-ac-0002	LOPAC rack 5-E3	Cetirizine dihydrochloride	n/a	Cl.Cl.OC(=O)COCCN1CCN(CC1)C(C1=CC=CC=C1)C1=CC=C(Cl)C=C1	HistamineH1	Orally active, non-sedating, and selective H1 histamine receptor antagonist; antihistamine;.	-1.56802	NO	0.4286		NO
P02I06	P02	5149	I06	0.5818	0.8776	0.662944	0.267113	pu-ac-0002	LOPAC rack6-E3	3,4-Dichloroisocoumarin	n/a	ClC1=C(Cl)C2=CC=CC=C2C(=O)O1	BiochemistrySerine Protease	Serine protease inhibitor	-4.74977	NO	0.4403		NO
P02I07	P02	5149	I07	0.5806	0.887	0.654566	0.172409	pu-ac-0002	LOPAC rack 5-E4	(+)-Cyclazocine	n/a	C[C@H]1C2CC3=CC=C(O)C=C3[C@@]1(C)CCN2CC1CC1	Opioid	Sigma opioid receptor antagonist	-3.06669	NO	0.4391		NO
P02I08	P02	5149	I08	0.5854	0.8879	0.659308	0.226015	pu-ac-0002	LOPAC rack6-E4	Danazol	n/a	CC12CC[C@H]3[C@@H](CCC4=CC5=C(CC34C)C=NO5)[C@@H]1CC[C@@]2(O)C#C	Hormone	Anterior pituitary suppressant; weak androgen	-4.01938	NO	0.4439		NO
P02I09	P02	5149	I09	0.5909	0.888	0.665428	0.295186	pu-ac-0002	LOPAC rack 5-E5	CGP 20712A methanesulfonate	n/a	CS(O)(=O)=O.CN1C=C(N=C1C1=CC=C(OCC(O)CNCCOC2=CC(C(N)=O)=C(O)C=C2)C=C1)C(F)(F)F	Adrenoceptorbeta1	Selective beta1-adrenoceptor antagonist	-5.24868	NO	0.4494		NO
P02I10	P02	5149	I10	0.5875	0.8867	0.662569	0.262871	pu-ac-0002	LOPAC rack6-E5	1-Deoxynojirimycin hydrochloride	n/a	Cl.OCC1NCC(O)C(O)C1O	Biochemistryalpha-glucosidase	alpha-glucosidase I-II inhibitor	-4.67438	NO	0.446		NO
P02I11	P02	5149	I11	0.5638	0.8789	0.641484	0.0245338	pu-ac-0002	LOPAC rack 5-E6	Dobutamine hydrochloride	n/a	Cl.CC(CCC1=CC=C(O)C=C1)NCCC1=CC=C(O)C(O)=C1	Adrenoceptorbeta1	beta1 Adrenoceptor agonist	-0.438661	NO	0.4223		NO
P02I12	P02	5149	I12	0.5703	0.8742	0.652368	0.147563	pu-ac-0002	LOPAC rack6-E6	R(-)-2,10,11-Trihydroxyaporphine hybrobromide	n/a	Br.CN1CCC2=CC(O)=CC3=C2[C@H]1CC1=C3C(O)=C(O)C=C1	DopamineD2	D2 dopamine receptor agonist	-2.62512	NO	0.4288		NO
P02I13	P02	5149	I13	0.5896	0.8861	0.665388	0.294731	pu-ac-0002	LOPAC rack 5-E7	1,4-Dideoxy-1,4-imino-D-arabinitol	n/a	Cl.OC[C@H]1NC[C@@H](O)[C@@H]1O	PhosphorylationGlycogen phosphorylase	Allosteric glycogen phosphorylase inhibitor	-5.2406	NO	0.4481		NO
P02I14	P02	5149	I14	0.5403	0.8834	0.611614	-0.313093	pu-ac-0002	LOPAC rack6-E7	GBR-12909 dihydrochloride	n/a	Cl.Cl.FC1=CC=C(C=C1)C(OCCN1CCN(CCCC2=CC=CC=C2)CC1)C1=CC=C(F)C=C1	DopamineReuptake	Selective dopamine reuptake inhibitor	5.56163	NO	0.3988		NO
P02I15	P02	5149	I15	0.5012	0.8615	0.581776	-0.650367	pu-ac-0002	LOPAC rack 5-E8	Diphenyleneiodonium chloride	n/a	[Cl-].[I+]1C2=CC=CC=C2C2=C1C=CC=C2	Nitric OxideeNOS	Endothelial nitric oxide synthase inhibitor	11.5556	NO	0.3597		NO
P02I16	P02	5149	I16	0.5972	0.8862	0.673888	0.390819	pu-ac-0002	LOPAC rack6-E8	Nefiracetam	n/a	CC1=CC=CC(C)=C1NC(=O)CN1CCCC1=O	Neurotransmission	Pyrrolidonetype nootropic agent with various pharmacologic as well as cognition-enhancing effects.	-6.94827	NO	0.4557		NO
P02I17	P02	5149	I17	0.5919	0.8607	0.687696	0.546892	pu-ac-0002	LOPAC rack 5-E9	N-Methyl-1-deoxynojirimycin	n/a	CN1CC(O)C(O)C(O)C1CO	BiochemistryGlucosidase	Interferes with metabolism of N-linked glycoproteins by inhibition of glucosidase	-9.72199	NO	0.4504		NO
P02I18	P02	5149	I18	0.5774	0.8644	0.667978	0.324008	pu-ac-0002	LOPAC rack6-E9	N-Desmethylclozapine	n/a	ClC1=CC2=C(NC3=C(C=CC=C3)C(=N2)N2CCNCC2)C=C1	Cholinergic5-HT2 Serotonin/M1 Muscarinic	Major metabolite of clozapine; potent 5-HT2 serotonin receptor antagonist and a ligand for the cloned 5-HT6 and 5-HT7 serotonin receptors. Also an allosteric potentiator of M1 muscarinic receptors	-5.76091	NO	0.4359		NO
P02I19	P02	5149	I19	0.5855	0.8608	0.680181	0.461948	pu-ac-0002	LOPAC rack 5-E10	Dilazep hydrochloride	n/a	[Cl-].[Cl-].COC1=CC(=CC(OC)=C1OC)C(=O)OCCC[NH+]1CCC[NH+](CCCOC(=O)C2=CC(OC)=C(OC)C(OC)=C2)CC1	AdenosineUptake	Adenosine uptake inhibitor	-8.21238	NO	0.444		NO
P02I20	P02	5149	I20	0.5733	0.8656	0.662315	0.260001	pu-ac-0002	LOPAC rack6-E10	Venlafaxine hydrochloride	n/a	Cl.COC1=CC=C(C=C1)C(CN(C)C)C1(O)CCCCC1	Serotonin5-HT and NE	Dual serotonin and norepinephrine reuptake inhibitor. Antidepressant.	-4.62338	NO	0.4318		NO
P02I21	P02	5149	I21	0.4985	0.8506	0.586057	-0.601978	pu-ac-0002	LOPAC rack 5-E11	Diacylglycerol Kinase Inhibitor II	n/a	FC1=CC=C(C=C1)C(=C1CCN(CCN2C(=S)N=C3C=CC=CC3C2=O)CC1)C1=CC=C(F)C=C1	PhosphorylationDiacylglycerol kinase	Diacylglycerol kinase inhibitor	10.6957	NO	0.357		NO
P02I22	P02	5149	I22	0.5353	0.851	0.629025	-0.116295	pu-ac-0002	LOPAC rack6-E11	7-Cyclopentyl-5-(4-phenoxy)phenyl-7H-pyrrolo[2,3-d]pyrimidin-4-ylamine	n/a	NC1=C2C(=NC=N1)N(C=C2C1=CC=C(OC2=CC=CC=C2)C=C1)C1CCCC1	PhosphorylationIck	Potent and selective Ick (src family tyrosine kinase) inhibitor.	2.06414	NO	0.3938		NO
P02J03	P02	5149	J03	0.5656	0.8728	0.648029	0.0985221	pu-ac-0002	LOPAC rack7-E2	Efaroxan hydrochloride	n/a	Cl.CCC1(CC2=CC=CC=C2O1)C1=NCCN1	Imidazoline I1	I1 Imidazoline binding site antagonist	-1.75358	NO	0.4241		NO
P02J04	P02	5149	J04	0.5743	0.8935	0.642753	0.0388844	pu-ac-0002	LOPAC rack8-E2	Guanabenz acetate	n/a	CC(O)=O.NC(=N)N\N=C\C1=C(Cl)C=CC=C1Cl	Adrenoceptoralpha2	Centrally acting alpha2 adrenoceptor agonist; antihypertensive	-0.693698	NO	0.4328		NO
P02J05	P02	5149	J05	0.5807	0.8843	0.656678	0.196277	pu-ac-0002	LOPAC rack7-E3	(±)-Epinephrine hydrochloride	n/a	Cl.CNCC(O)C1=CC(O)=C(O)C=C1	Adrenoceptor	Adrenoceptor agonist	-3.49088	NO	0.4392		NO
P02J06	P02	5149	J06	0.6106	0.8847	0.690177	0.57494	pu-ac-0002	LOPAC rack8-E3	(±)-Vanillylmandelic acid	n/a	COC1=C(O)C=CC(=C1)C(O)C(O)=O	Adrenoceptor	Metabolite of epinephrine	-10.2205	NO	0.4691		NO
P02J07	P02	5149	J07	0.5794	0.8763	0.661189	0.247273	pu-ac-0002	LOPAC rack7-E4	Phenserine	n/a	CN1CC[C@]2(C)[C@H]1N(C)C1=CC=C(OC(=O)NC3=CC=CC=C3)C=C21	NeurotransmissionAcetylcholinesterase	Selective, non-competitive acetylcholinesterase (AChE) inhibitor.	-4.39717	NO	0.4379		NO
P02J08	P02	5149	J08	0.613	0.8851	0.692577	0.602064	pu-ac-0002	LOPAC rack8-E4	4-Imidazolemethanol hydrochloride	n/a	Cl.OCC1=CNC=N1	HistamineHistinol Dehydrogenase	Histonol dehydrogenase Inhibitor	-10.7025	NO	0.4715		NO
P02J09	P02	5149	J09	0.6685	0.8959	0.746177	1.20793	pu-ac-0002	LOPAC rack7-E5	Felbamate	n/a	NC(=O)OCC(COC(N)=O)C1=CC=CC=C1	Glutamate	Anticonvulsant; glutamate receptor antagonist	-21.4699	NO	0.527		NO
P02J10	P02	5149	J10	0.6704	0.8859	0.756745	1.32738	pu-ac-0002	LOPAC rack8-E5	Lithium Chloride	n/a	[Li]Cl	NeurotransmissionInositol monophosphatase	Anti-manic drug used in the treatment of bipolar depression; inhibitor of inositol monophosphatase	-23.5927	NO	0.5289		NO
P02J11	P02	5149	J11	0.3014	0.8568	0.351774	-3.25017	pu-ac-0002	LOPAC rack7-E6	Fiduxosin hydrochloride	n/a	Cl.COC1=C2[C@@H]3CN(CCCCN4C(=O)NC5=C(SC6=NC=C(N=C56)C5=CC=CC=C5)C4=O)C[C@@H]3COC2=CC=C1	Adrenoceptoralpha1	alpha1-Adrenoceptor antagonist	57.7593	NO	0.1599	Other	NO
P02J12	P02	5149	J12	0.5988	0.8875	0.674704	0.40004	pu-ac-0002	LOPAC rack8-E6	Harmane	n/a	CC1=NC=CC2=C1NC1=CC=CC=C21	ImidazolineI1	I1 imidazoline binding site agonist	-7.11214	NO	0.4573		NO
P02J13	P02	5149	J13	0.5587	0.8645	0.64627	0.0786309	pu-ac-0002	LOPAC rack7-E7	Fusaric acid	n/a	CCCCC1=CC=C(N=C1)C(O)=O	DopamineDopamine beta-hydroxylase	Dopamine beta-hydroxylase inhibitor; antibiotic isolated from the fungus Fusarium heterosporium	-1.40007	NO	0.4172		NO
P02J14	P02	5149	J14	0.5901	0.8758	0.673784	0.389638	pu-ac-0002	LOPAC rack8-E7	(+)-Hydrastine	n/a	COC1=CC=C2[C@@H](OC(=O)C2=C1OC)[C@H]1N(C)CCC2=CC3=C(OCO3)C=C12	GABAGABA-A	Potent competitive GABA-A receptor antagonist which is more potent than bicuculline; isolated from Corydalis stricta	-6.92727	NO	0.4486		NO
P02J15	P02	5149	J15	0.4929	0.8635	0.570816	-0.774247	pu-ac-0002	LOPAC rack7-E8	Flunarizine dihydrochloride	n/a	Cl.Cl.FC1=CC=C(C=C1)C(N1CCN(C\C=C\C2=CC=CC=C2)CC1)C1=CC=C(F)C=C1	Ion PumpNa+/Ca2+ channel	Ca2+/Na+ channel blocker; vasodilator	13.7572	NO	0.3514		NO
P02J16	P02	5149	J16	0.5959	0.8714	0.683842	0.503329	pu-ac-0002	LOPAC rack8-E8	Serotonin hydrochloride	n/a	Cl.NCCC1=CNC2=C1C=C(O)C=C2	Serotonin	Endogenous neurotransmitter	-8.94779	NO	0.4544		NO
P02J17	P02	5149	J17	0.5469	0.8585	0.637041	-0.0256797	pu-ac-0002	LOPAC rack7-E9	cis-(Z)-Flupenthixol dihydrochloride	n/a	Cl.Cl.OCCN1CCN(CC\C=C2\C3=CC=CC=C3SC3=C2C=C(C=C3)C(F)(F)F)CC1	Dopamine	Dopamine receptor antagonist; antipsychotic	0.453733	NO	0.4054		NO
P02J18	P02	5149	J18	0.5927	0.8666	0.683937	0.504405	pu-ac-0002	LOPAC rack8-E9	Hexahydro-sila-difenidol hydrochloride, p-fluoro analog	n/a	Cl.O[Si](CCCN1CCCCC1)(C1CCCCC1)C1=CC=C(F)C=C1	CholinergicM3>M1>M2	High affinity muscarinic acetylcholine receptor antagonist, but displays altered selectivity (M3 > M1 > M2)	-8.9669	NO	0.4512		NO
P02J19	P02	5149	J19	0.5621	0.8659	0.649151	0.111203	pu-ac-0002	LOPAC rack7-E10	L-Glutamic acid hydrochloride	n/a	Cl.N[C@@H](CCC(O)=O)C(O)=O	Glutamate	Endogenous excitatory amino acid neurotransmitter	-1.97894	NO	0.4206		NO
P02J20	P02	5149	J20	0.57	0.8641	0.659646	0.229829	pu-ac-0002	LOPAC rack8-E10	Imidazole-4-acetic acid hydrochloride	n/a	Cl.OC(=O)CC1=CNC=N1	GABAGABA-C	Competitive antagonist at GABA-C receptors	-4.08716	NO	0.4285		NO
P02J21	P02	5149	J21	0.5694	0.86	0.662093	0.25749	pu-ac-0002	LOPAC rack7-E11	GW7647	n/a	CC(C)(SC1=CC=C(CCN(CCCCC2CCCCC2)C(=O)NC2CCCCC2)C=C1)C(O)=O	TranscriptionPPAR-alpha	Potent agonist of peroxisome proliferator-activated alpha (PPAR-alpha)	-4.57875	NO	0.4279		NO
P02J22	P02	5149	J22	0.5632	0.859	0.655646	0.184618	pu-ac-0002	LOPAC rack8-E11	Metolazone	n/a	CC1NC2=CC(Cl)=C(C=C2C(=O)N1C1=CC=CC=C1C)S(N)(=O)=O	Na+ ChannelNa+/Cl- cotransporter	Inhibitor of thiazide-sensitive Na+/Cl- cotransporter; antihypertensive; moderate loop diuretic.	-3.28366	NO	0.4217		NO
P02K03	P02	5149	K03	0.5541	0.8787	0.630591	-0.0985948	pu-ac-0002	LOPAC rack 5-F2	CP-91149	n/a	CN(C)C(=O)[C@H](O)[C@H](CC1=CC=CC=C1)NC(=O)C1=CC2=CC(Cl)=CC=C2N1	Phosphorylationglycogen phosphorylase	CP-91149 is a selective glycogen phosphorylase inhibitor.	1.74958	NO	0.4126		NO
P02K04	P02	5149	K04	0.5424	0.8811	0.615594	-0.268106	pu-ac-0002	LOPAC rack6-F2	DL-erythro-Dihydrosphingosine	n/a	CCCCCCCCCCCCCCC[C@H](O)[C@H](N)CO	PhosphorylationPKC / PLA2 / PLD	Protein kinase C, phospholipase A2, and phospholipase D inhibitor	4.76212	NO	0.4009		NO
P02K05	P02	5149	K05	0.5612	0.8769	0.639982	0.00755739	pu-ac-0002	LOPAC rack 5-F3	(±)-CGP-12177A hydrochloride	n/a	Cl.CC(C)(C)NCC(O)COC1=CC=CC2=C1NC(=O)N2	Adrenoceptorbeta	Mixed beta adrenoceptor agonist/antagonist	-0.136956	NO	0.4197		NO
P02K06	P02	5149	K06	0.5823	0.8841	0.658636	0.218413	pu-ac-0002	LOPAC rack6-F3	DBO-83	n/a	Cl.Cl.ClC1=CC=C(N=N1)N1CC2CCC(C1)N2	CholinergicNicotinic	Nicotinic acetylcholine receptor agonist	-3.88427	NO	0.4408		NO
P02K07	P02	5149	K07	0.5551	0.8796	0.631082	-0.0930365	pu-ac-0002	LOPAC rack 5-F4	Capsazepine	n/a	OC1=CC2=C(CN(CCC2)C(=S)NCCC2=CC=C(Cl)C=C2)C=C1O	Vanilloid	Synthetic analog of capsaicin that acts as a specific vanilloid receptor antagonist	1.65079	NO	0.4136		NO
P02K08	P02	5149	K08	0.591	0.889	0.664792	0.287997	pu-ac-0002	LOPAC rack6-F4	N,N-Dihexyl-2-(4-fluorophenyl)indole-3-acetamide	n/a	CCCCCCN(CCCCCC)C(=O)CC1=C(NC2=C1C=CC=C2)C1=CC=C(F)C=C1	BenzodiazepineMitochondria	High affinity ligand for glial mitochondrial benzodiazepine receptors	-5.12092	NO	0.4495		NO
P02K09	P02	5149	K09	0.606	0.8858	0.684127	0.506553	pu-ac-0002	LOPAC rack 5-F5	(2S,1'S,2'S)-2-(carboxycyclopropyl)glycine	n/a	N[C@@H]([C@H]1C[C@@H]1C(O)=O)C(O)=O	GlutamatemGluR2	Potent group II metabotropic glutamate receptor agonist	-9.00509	NO	0.4645		NO
P02K10	P02	5149	K10	0.5923	0.8815	0.671923	0.368601	pu-ac-0002	LOPAC rack6-F5	L-3,4-Dihydroxyphenylalanine	n/a	N[C@@H](CC1=CC=C(O)C(O)=C1)C(O)=O	Dopamine	Precursor to dopamine; antiparkinsonian agent	-6.55341	NO	0.4508		NO
P02K11	P02	5149	K11	0.5962	0.8811	0.676654	0.422081	pu-ac-0002	LOPAC rack 5-F6	Dihydrokainic acid	n/a	CC(C)[C@H]1CN[C@@H]([C@H]1CC(O)=O)C(O)=O	GlutamateKainate	Non-transportable glutamate analog that blocks glutamate receptors	-7.50385	NO	0.4547		NO
P02K12	P02	5149	K12	0.5603	0.8614	0.650453	0.125915	pu-ac-0002	LOPAC rack6-F6	R(-)-2,10,11-Trihydroxy-N-propylnoraporphine hydrobromide	n/a	Br.CCCN1CCC2=CC(O)=CC3=C2[C@H]1CC1=C3C(O)=C(O)C=C1	DopamineD2	Potent and selective D2 dopamine receptor agonist	-2.24041	NO	0.4188		NO
P02K13	P02	5149	K13	0.5397	0.862	0.626102	-0.149331	pu-ac-0002	LOPAC rack 5-F7	KRM-III	n/a	S=C1NC(=CN1C1=CC=CC=C1)C1=CC=CC=C1	._x000D_Immunomodulators and Antibiotics	KRM-III is an inhibitor of T cell antigen receptor (TCR), an inhibitor of phorbol myristate acetate (PMA) /ionomycin-induced nuclear factor of activated T cells (NFAT) activation and T cell proliferat_x000D_ion.	2.65125	NO	0.3982		NO
P02K14	P02	5149	K14	0.6278	0.8719	0.720037	0.912451	pu-ac-0002	LOPAC rack6-F7	R(+)-SCH-23390 hydrochloride	n/a	Cl.CN1CCC2=C(C=C(O)C(Cl)=C2)[C@H](C1)C1=CC=CC=C1	DopamineD1	Selective D1 dopamine receptor antagonist	-16.2187	NO	0.4863		NO
P02K15	P02	5149	K15	0.5874	0.87	0.675172	0.405332	pu-ac-0002	LOPAC rack 5-F8	Diphenhydramine hydrochloride	n/a	Cl.CN(C)CCOC(C1=CC=CC=C1)C1=CC=CC=C1	HistamineH1	H1 Histamine receptor antagonist	-7.20619	NO	0.4459		NO
P02K16	P02	5149	K16	0.4818	0.8405	0.57323	-0.746963	pu-ac-0002	LOPAC rack6-F8	R(+)-Butylindazone	n/a	CCCC[C@]1(CC2=CC(OCC(O)=O)=C(Cl)C(Cl)=C2C1=O)C1CCCC1	Ion PumpK+/Cl- transport	Potent [K+, Cl-]-cotransport inhibitor that shows no side effects on the bumetanimide-sensitive [Na+, K+, Cl-]-cotransport system	13.2724	NO	0.3403		NO
P02K17	P02	5149	K17	0.6129	0.8774	0.698541	0.669479	pu-ac-0002	LOPAC rack 5-F9	5,5-Diphenylhydantoin	n/a	OC1=NC(=O)C(N1)(C1=CC=CC=C1)C1=CC=CC=C1	Anticonvulsant	Anticonvulsant; appears to stabilize excitable membranes perhaps through effects on Na+, K+, and Ca2+ channels	-11.9006	NO	0.4714		NO
P02K18	P02	5149	K18	0.5942	0.8706	0.682518	0.48836	pu-ac-0002	LOPAC rack6-F9	1,10-Diaminodecane	n/a	NCCCCCCCCCCN	GlutamateNMDA-polyamine	Inverse agonist at the polyamine recognition site of the NMDA glutamate receptors	-8.68177	NO	0.4527		NO
P02K19	P02	5149	K19	0.5889	0.8852	0.665273	0.293439	pu-ac-0002	LOPAC rack 5-F10	Ganaxolone	n/a	CC(=O)[C@H]1CC[C@H]2[C@@H]3CC[C@H]4C[C@](C)(O)CC[C@]4(C)[C@H]3CC[C@]12C	GABAGABA-A	Positive allosteric modulator of GABA-A receptors	-5.21764	NO	0.4474		NO
P02K20	P02	5149	K20	0.5981	0.8721	0.685816	0.525639	pu-ac-0002	LOPAC rack6-F10	Vanillic acid diethylamide	n/a	CCN(CC)C(=O)C1=CC(OC)=C(O)C=C1	Vanilloid	CNS and respiratory stimulant	-9.34429	NO	0.4566		NO
P02K21	P02	5149	K21	0.5671	0.8688	0.652739	0.151762	pu-ac-0002	LOPAC rack 5-F11	Cambinol	n/a	OC1=CC=C2C=CC=CC2=C1CC1=C(NC(=S)NC1=O)C1=CC=CC=C1	Gene RegulationSIRT1/2	Sirtuin (Human Silent Information Regulator) Type 1/2 Inhibitor.	-2.69976	NO	0.4256		NO
P02K22	P02	5149	K22	0.581	0.8681	0.669278	0.338702	pu-ac-0002	LOPAC rack6-F11	Emetine dihydrochloride hydrate	n/a	Cl.Cl.CC[C@H]1CN2CCC3=C(C=C(OC)C(OC)=C3)[C@@H]2C[C@@H]1C[C@H]1NCCC2=CC(OC)=C(OC)C=C12	Apoptosis	Apoptosis inducer; RNA-Protein translation inhibitor	-6.02204	NO	0.4395		NO
P02L03	P02	5149	L03	0.4914	0.8797	0.5586	-0.91234	pu-ac-0002	LOPAC rack7-F2	Ellipticine	n/a	CC1=C2C=CN=CC2=C(C)C2=C1NC1=C2C=CC=C1	Cell CycleCYP1A1 / TopoII	Cytochrome P450 (CYP1A1)and DNA topoisomerase II inhibitor	16.2114	NO	0.3499		NO
P02L04	P02	5149	L04	0.6855	0.9824	0.697781	0.660886	pu-ac-0002	LOPAC rack8-F2	JFD00244	n/a	OC1=CC=C(CCNC2=CC=C(NCCC3=CC=C(O)C=C3)C3=C2C(=O)C2=CC=CC=C2C3=O)C=C1	Gene RegulationSIRT	A SIRT (sirtuin, human silent information regulator) inhibitor.	-11.7479	NO	0.544		NO
P02L05	P02	5149	L05	0.5788	0.881	0.656981	0.199704	pu-ac-0002	LOPAC rack7-F3	Ethosuximide	n/a	CCC1(C)CC(=O)NC1=O	Anticonvulsant	Inhibits voltage-gated sodium channels; used for the treatment of absence-type seizures	-3.55178	NO	0.4373		NO
P02L06	P02	5149	L06	0.5954	0.8939	0.66607	0.302444	pu-ac-0002	LOPAC rack8-F3	6-Hydroxymelatonin	n/a	COC1=CC2=C(NC=C2CCNC(C)=O)C=C1O	Melatonin	Melatonin metabolite with agonist activity	-5.37767	NO	0.4539		NO
P02L07	P02	5149	L07	0.5735	0.8883	0.645615	0.0712344	pu-ac-0002	LOPAC rack7-F4	N-Methyl-beta-carboline-3-carboxamide	n/a	CNC(=O)C1=CC2=C(NC3=CC=CC=C23)C=N1	GABAGABA-A	GABA-A receptor antagonist	-1.26862	NO	0.432		NO
P02L08	P02	5149	L08	0.5831	0.8921	0.653626	0.161787	pu-ac-0002	LOPAC rack8-F4	Hexamethonium dichloride	n/a	[Cl-].[Cl-].C[N+](C)(C)CCCCCC[N+](C)(C)C	CholinergicNicotinic	Nicotinic acetylcholine receptor antagonist	-2.87793	NO	0.4416		NO
P02L09	P02	5149	L09	0.5344	0.8752	0.610603	-0.32452	pu-ac-0002	LOPAC rack7-F5	Fusidic acid sodium	n/a	[Na+].C[C@@H]1[C@H](O)CC[C@@]2(C)[C@H]1CC[C@@]1(C)[C@H]2[C@H](O)C[C@H]2\C([C@H](CC12C)OC(C)=O)=C(\CCC=C(C)C)C([O-])=O	Cell Cycle	Inhibits protein synthesis in prokaryotes	5.76471	NO	0.3929		NO
P02L10	P02	5149	L10	0.5963	0.8826	0.675617	0.410363	pu-ac-0002	LOPAC rack8-F5	Hydrochlorothiazide	n/a	NS(=O)(=O)C1=CC2=C(NCNS2(=O)=O)C=C1Cl	BiochemistryCarbonic anhydrase	Carbonic anhydrase inhibitor; diuretic	-7.2956	NO	0.4548		NO
P02L11	P02	5149	L11	0.5967	0.8906	0.669998	0.346841	pu-ac-0002	LOPAC rack7-F6	Furosemide	n/a	NS(=O)OC1=C(Cl)C=C(NCC2=CC=CO2)C(=C1)C(O)=O	Ion PumpNa+,K+,Cl- cotransport	Inhibits Na+, K+ and Cl- cotransport	-6.16668	NO	0.4552		NO
P02L12	P02	5149	L12	0.5171	0.8483	0.609572	-0.336176	pu-ac-0002	LOPAC rack8-F6	JS-K	n/a	CCOC(=O)N1CCN(CC1)[N+](\[O-])=N\OC1=C(C=C(C=C1)[N+]([O-])=O)[N+]([O-])=O	Nitric Oxide	Nitric oxide donor; antiproliferative	5.97186	NO	0.3756		NO
P02L13	P02	5149	L13	0.041	0.0434	0.9447	3.45192	pu-ac-0002	LOPAC rack7-F7	5-Fluorouracil	n/a	FC1=CNC(=O)NC1=O	Cell CycleThymidylate synthetase	Thymidylate synthetase inhibitor; leads to accumulation of cells in S phase	-61.35	YES	-0.1005		NO
P02L14	P02	5149	L14	0.59	0.8859	0.665989	0.301532	pu-ac-0002	LOPAC rack8-F7	(±)-7-Hydroxy-DPAT hydrobromide	n/a	Br.CCCN(CCC)C1CCC2=C(C1)C=C(O)C=C2	DopamineD3	Selective D3 dopamine receptor agonist	-5.36146	NO	0.4485		NO
P02L15	P02	5149	L15	0.5943	0.8819	0.673886	0.39079	pu-ac-0002	LOPAC rack7-F8	5-fluoro-5'-deoxyuridine	n/a	C[C@H]1O[C@H]([C@H](O)[C@@H]1O)N1C=C(F)C(=O)NC1=O	DNA Metabolism	DNA synthesis inhibitor; antiproliferative	-6.94775	NO	0.4528		NO
P02L16	P02	5149	L16	0.6369	0.8733	0.729303	1.01719	pu-ac-0002	LOPAC rack8-F8	L-165,041	n/a	CCCC1=C(OCCCOC2=CC=C(OCC(O)=O)C=C2)C=CC(C(C)=O)=C1O	Lipid SignalingPPAR-gamma	Peroxisome proliferator-activated receptor (PPAR) gamma agonist.	-18.0801	NO	0.4954		NO
P02L17	P02	5149	L17	0.5812	0.8699	0.668123	0.325647	pu-ac-0002	LOPAC rack7-F9	Furafylline	n/a	CN1C(=O)N(CC2=CC=CO2)C2=C(NC(C)=N2)C1=O	BiochemistryP450IA2	Cytochrome P4501A2 inhibitor	-5.79003	NO	0.4397		NO
P02L18	P02	5149	L18	0.5955	0.8751	0.680494	0.46548	pu-ac-0002	LOPAC rack8-F9	Histamine, R(-)-alpha-methyl-, dihydrochloride	n/a	Cl.Cl.C[C@@H](N)CC1=CNC=N1	HistamineH3	Potent, selective H3 histamine receptor agonist which crosses the blood-brain barrier; inhibits histamine synthesis and release	-8.27514	NO	0.454		NO
P02L19	P02	5149	L19	0.5763	0.8766	0.657426	0.204742	pu-ac-0002	LOPAC rack7-F10	Ganciclovir	n/a	NC1=NC2=C(N=CN2COC(CO)CO)C(=O)N1	Cell CycleG2-M checkpoint	Pro-drug nucleoside analog; upon thymidine kinase expression,converted to a phosphorylated active analog and incorporated into DNA, causing death of the malignant dividing cell	-3.64131	NO	0.4348		NO
P02L20	P02	5149	L20	0.5882	0.8704	0.675781	0.412213	pu-ac-0002	LOPAC rack8-F10	CPNQ	n/a	[O-][N+](=O)C1=CC=C(N2CCN(CC2)C(=O)C2=CC=C(Cl)C=C2)C2=C1N=CC=C2	Neurotransmission	Prevents huntingtin-mediated proteosome dysfunction and reduces alpha-synuclein-mediated toxicity; promotes inclusion formation in cellular models of Huntington's and Parkinson's disease.	-7.32849	NO	0.4467		NO
P02L21	P02	5149	L21	0.5642	0.8645	0.652632	0.150543	pu-ac-0002	LOPAC rack7-F11	NS5806	n/a	FC(F)(F)C1=CC(=CC(NC(=O)NC2=C(C=C(Br)C=C2Br)C2=NN=NN2)=C1)C(F)(F)F	Ion ChannelsKv4.3	NS5806 increases peak current amplitude of the potassium channel Kv4.3	-2.6781	NO	0.4227		NO
P02L22	P02	5149	L22	0.5521	0.8729	0.632489	-0.077132	pu-ac-0002	LOPAC rack8-F11	GR 55562 dihydrobromide	n/a	Br.Br.CN(C)CCCC1=CC(=CC=C1O)C(=O)NC1=CC=C(C=C1)C1=CC=NC=C1	Serotonin5-HT1B/1D	Selective 5-HT1B/1D serotonin receptor antagonist.	1.36814	NO	0.4106		NO
P02M03	P02	5149	M03	0.5676	0.8906	0.637323	-0.0224941	pu-ac-0002	LOPAC rack 5-G2	8-Cyclopentyl-1,3-dipropylxanthine	n/a	CCCN1C2=C(NC(=N2)C2CCCC2)C(=O)N(CCC)C1=O	AdenosineA1	Selective A1 adenosine receptor antagonist	0.397118	NO	0.4261		NO
P02M04	P02	5149	M04	0.5875	0.8914	0.659076	0.223383	pu-ac-0002	LOPAC rack6-G2	R-(-)-Desmethyldeprenyl hydrochloride	n/a	Cl.C[C@H](CC1=CC=CC=C1)NCC#C	NeurotransmissionMAO-B	MAO-B inhibitor; metabolite of L-deprenyl	-3.9726	NO	0.446		NO
P02M05	P02	5149	M05	0.5664	0.8847	0.640217	0.0102165	pu-ac-0002	LOPAC rack 5-G3	S-(-)-Carbidopa	n/a	C[C@](CC1=CC=C(O)C(O)=C1)(NN)C(O)=O	BiochemistryL-aromatic amino acid decarboxylase	Peripherally active L-aromatic amino acid decarboxylase inhibitor; used in combination with levodopa for the treatment of Parkinson's Disease.	-0.184213	NO	0.4249		NO
P02M06	P02	5149	M06	0.5769	0.8975	0.642786	0.0392496	pu-ac-0002	LOPAC rack6-G3	7,7-Dimethyl-(5Z,8Z)-eicosadienoic acid	n/a	CCCCCCCCCCC\C=C/C(C)(C)\C=C/CCCC(O)=O	LipidPLA2 / Lipoxygenase	Phospholipase A2 and lipoxygenase inhibitor	-0.700188	NO	0.4354		NO
P02M07	P02	5149	M07	0.5822	0.8904	0.653863	0.164468	pu-ac-0002	LOPAC rack 5-G4	Chlormezanone	n/a	CN1C(C2=CC=C(Cl)C=C2)S(=O)(=O)CCC1=O	NeurotransmissionMuscle relaxant	Anxiolytic; muscle relaxant	-2.92556	NO	0.4407		NO
P02M08	P02	5149	M08	0.5803	0.893	0.649832	0.118899	pu-ac-0002	LOPAC rack6-G4	Donitriptan monohydrochloride	n/a	Cl.NCCC1=CNC2=CC=C(OCC(=O)N3CCN(CC3)C3=CC=C(C=C3)C#N)C=C12	Neurotransmission5-HT1B/1D	Donitriptan is a potent, selective 5-HT1B/1D agonist.	-2.11571	NO	0.4388		NO
P02M09	P02	5149	M09	0.5917	0.8842	0.669193	0.337739	pu-ac-0002	LOPAC rack 5-G5	CNQX disodium	n/a	[O-][N+](=O)C1=C(C=C2N=C(O[Na])C(O[Na])=NC2=C1)C#N	GlutamateAMPA/Kainate	Potent, competitive AMPA/kainate glutamate receptor antagonist	-6.00493	NO	0.4502		NO
P02M10	P02	5149	M10	0.5637	0.8876	0.635083	-0.047811	pu-ac-0002	LOPAC rack6-G5	Dipyridamole	n/a	OCCN(CCO)C1=NC2=C(N=C(N=C2N2CCCCC2)N(CCO)CCO)C(=N1)N1CCCCC1	Adenosine	Coronary vasodilator; adenosine transport inhibitor	0.847049	NO	0.4222		NO
P02M11	P02	5149	M11	0.6221	0.8721	0.713336	0.836707	pu-ac-0002	LOPAC rack 5-G6	Decamethonium dibromide	n/a	[Br-].[Br-].C[N+](C)(C)CCCCCCCCCC[N+](C)(C)C	CholinergicNicotinic	Nicotinic acetylcholine receptor partial agonist; depolarizing neuromuscular blocker	-14.8726	NO	0.4806		NO
P02M12	P02	5149	M12	0.5774	0.8923	0.647092	0.0879252	pu-ac-0002	LOPAC rack6-G6	Dipropyldopamine hydrobromide	n/a	Br.CCCN(CCC)CCC1=CC=C(O)C(O)=C1	Dopamine	Dopamine receptor agonist	-1.56525	NO	0.4359		NO
P02M13	P02	5149	M13	0.5841	0.8736	0.668613	0.331184	pu-ac-0002	LOPAC rack 5-G7	D-ribofuranosylbenzimidazole	n/a	OC[C@H]1O[C@H]([C@H](O)[C@@H]1O)C1=NC2=C(N1)C=C(Cl)C(Cl)=C2	Transcription	Inhibitor of RNA synthesis; chain terminator	-5.88844	NO	0.4426		NO
P02M14	P02	5149	M14	0.5989	0.8683	0.689739	0.569979	pu-ac-0002	LOPAC rack6-G7	Naratriptan hydrochloride	n/a	Cl.CNS(=O)(=O)CCC1=CC=C2NC=C(C3CCN(C)CC3)C2=C1	Serotonin5-HT1B/1D	Naratriptan hydrochloride is a Serotonin 5-HT1B/1D receptor agonist	-10.1323	NO	0.4574		NO
P02M15	P02	5149	M15	0.5805	0.8785	0.660785	0.24271	pu-ac-0002	LOPAC rack 5-G8	2,3-Butanedione	n/a	CC(=O)C(C)=O	Cytoskeleton and ECMMyosin ATPase	Reversible myosin ATPase inhibitor	-4.31608	NO	0.439		NO
P02M16	P02	5149	M16	0.4449	0.8538	0.521082	-1.33641	pu-ac-0002	LOPAC rack6-G8	Eliprodil	n/a	OC(CN1CCC(CC2=CC=C(F)C=C2)CC1)C1=CC=C(Cl)C=C1	GlutamateNMDA-polyamine	NR2B selective NMDA receptor antagonist (polyamine site); potential clinical use to treat both acute and chronic pain.	23.748	NO	0.3034		NO
P02M17	P02	5149	M17	0.586	0.8712	0.672635	0.376656	pu-ac-0002	LOPAC rack 5-G9	N^G,N^G-Dimethylarginine hydrochloride	n/a	Cl.CN(C)C(=N)NCCC[C@H](N)C(O)=O	Nitric OxideNOS	Reversible inhibitor of nitric oxide synthetase in vivo and in vitro	-6.69656	NO	0.4445		NO
P02M18	P02	5149	M18	0.5798	0.8701	0.66636	0.305724	pu-ac-0002	LOPAC rack6-G9	(+/-)-Anisodamine	n/a	CN1[C@@H]2C[C@H](O)[C@H]1C[C@H](C2)OC(=O)[C@H](CO)C1=CC=CC=C1	Cholinergicmuscarinic	(+/-)-Anisodamine is a muscarinic receptor antagonist	-5.43595	NO	0.4383		NO
P02M19	P02	5149	M19	0.5857	0.877	0.667845	0.322506	pu-ac-0002	LOPAC rack 5-G10	1,7-Dimethylxanthine	n/a	CN1C=NC2=C1C(=O)N(C)C(=O)N2	AdenosineA1 > A2	Adenosine receptor ligand; major metabolite of caffeine	-5.73421	NO	0.4442		NO
P02M20	P02	5149	M20	0.5819	0.8714	0.667776	0.321727	pu-ac-0002	LOPAC rack6-G10	Epibestatin hydrochloride	n/a	Cl.CC(C)C[C@H](NC(=O)[C@H](O)[C@H](N)CC1=CC=CC=C1)C(O)=O	BiochemistryMetalloprotease	Metallo-protease inhibitor; aminopeptidase inhibitor	-5.72037	NO	0.4404		NO
P02M21	P02	5149	M21	0.5894	0.869	0.678251	0.440129	pu-ac-0002	LOPAC rack 5-G11	N-Methyldopamine hydrochloride	n/a	Cl.CNCCC1=CC=C(O)C(O)=C1	Dopamine	Dopamine receptor agonist	-7.8246	NO	0.4479		NO
P02M22	P02	5149	M22	0.5871	0.8756	0.670512	0.35265	pu-ac-0002	LOPAC rack6-G11	5'-N-Ethylcarboxamidoadenosine	n/a	CCNC(=O)[C@H]1O[C@H](C(O)[C@H]1O)N1C=NC2=C1N=CN=C2N	AdenosineA1/A2	Potent adenosine receptor agonist with _x000D_equal affinity at A1 and A2 receptors	-6.26993	NO	0.4456		NO
P02N03	P02	5149	N03	0.581	0.891	0.652076	0.144267	pu-ac-0002	LOPAC rack7-G2	RepSox	n/a	CC1=CC=CC(=N1)C1=NNC=C1C1=CC=C2N=CC=CC2=N1	Neuroscience.	._x000D_RepSox Inhibits TGF-beta receptor signaling. Retroviral transduction of Sox2, Oct4, and Klf4 genes results in direct reprogramming of somatic cells into induced pluripotent stem cells (iPSCs). _x000D_._x000D_._x000D_RepSox Inhibits TGF-beta receptor signaling. Retroviral transduction of Sox2, Oct4, and Klf4 genes results in direct reprogramming of somatic cells into induced pluripotent st…	-2.56655	NO	0.4395		NO
P02N04	P02	5149	N04	0.5667	0.8796	0.64427	0.0560303	pu-ac-0002	LOPAC rack8-G2	Glipizide	n/a	CC1=NC=C(N=C1)C(=O)NCCC1=CC=C(C=C1)S(=O)(=O)NC(=O)NC1CCCCC1	K+ ChannelATP-sensitive	ATP-dependent K+ channel blocker	-0.998415	NO	0.4252		NO
P02N05	P02	5149	N05	0.4861	0.8692	0.55925	-0.904989	pu-ac-0002	LOPAC rack7-G3	JX401	n/a	COC1=C(C=CC(SC)=C1)C(=O)N1CCC(CC2=CC=CC=C2)CC1	Phosphorylationp38a MAPK	Potent, non-cytotoxic, membrane permeable p38a MAPK inhibitor.	16.0808	NO	0.3446		NO
P02N06	P02	5149	N06	0.5756	0.8759	0.657153	0.201648	pu-ac-0002	LOPAC rack8-G3	Hexamethonium bromide	n/a	[Br-].[Br-].C[N+](C)(C)CCCCCC[N+](C)(C)C	CholinergicNicotinic	Blocks nicotinic acetylcholine receptors at autonomic ganglia	-3.58632	NO	0.4341		NO
P02N07	P02	5149	N07	0.5624	0.889	0.632621	-0.0756455	pu-ac-0002	LOPAC rack7-G4	DPO-1	n/a	CC(C)[C@@H]1CC[C@@H](C)C[C@@H]1P(=O)(C1=CC=CC=C1)C1=CC=CC=C1	K+ ChannelIkur and Kv1.5	Blocker of the IKur ultrarapid delayed rectifier current and Kv1.5 potassium channel.	1.34172	NO	0.4209		NO
P02N08	P02	5149	N08	0.5682	0.8785	0.646784	0.0844492	pu-ac-0002	LOPAC rack8-G4	Bendamustine hydrochloride	n/a	Cl.CN1C(CCCC(O)=O)=NC2=CC(=CC=C12)N(CCCl)CCCl	Apoptosis	DNA-alkylator with a distinct pattern of activity. Bendamustine activates DNA-damage stress response and apoptosis; inhibits mitotic checkpoints; and induces mitotic catastrophe. _x000D_._x000D_._x000D_DNA-alkylator with a distinct pattern of activity. Bendamustine activates DNA-damage stress response and apoptosis; inhibits mitotic checkpoints; and induces mitotic catastrophe. _x000D_._x000D_._x…	-1.50347	NO	0.4267		NO
P02N09	P02	5149	N09	0.5832	0.8822	0.661075	0.245978	pu-ac-0002	LOPAC rack7-G5	Fenoterol hydrobromide	n/a	Br.CC(CC1=CC=C(O)C=C1)NCC(O)C1=CC(O)=CC(O)=C1	Adrenoceptorbeta2	Beta2-adrenoceptor agonist; bronchodilator	-4.37416	NO	0.4417		NO
P02N10	P02	5149	N10	0.5781	0.8724	0.662655	0.26384	pu-ac-0002	LOPAC rack8-G5	Valganciclovir hydrochloride hydrate	n/a	Cl	AntiviralDNA Polymerase	Valganciclovir hydrochloride hydrate is an antiviral used to treat cytomegalovirus infection	-4.6916	NO	0.4366		NO
P02N11	P02	5149	N11	0.6259	0.8779	0.712951	0.832363	pu-ac-0002	LOPAC rack7-G6	p-Fluoro-L-phenylalanine	n/a	N[C@@H](CC1=CC=C(F)C=C1)C(O)=O	NeurotransmissionTyrosine Hydroxylase	Substrate for tyrosine hydroxylase; arrests cells at G2	-14.7954	NO	0.4844		NO
P02N12	P02	5149	N12	0.5932	0.8824	0.672258	0.372384	pu-ac-0002	LOPAC rack8-G6	Retinoic acid p-hydroxyanilide	n/a	C\C(\C=C\C1=C(C)CCCC1(C)C)=C/C=C/C(/C)=C/C(=O)NC1=CC=C(O)C=C1	Cell Cycle	Vitamin A acid analog with antiproliferative activity in cultured human breast cancer cells	-6.62064	NO	0.4517		NO
P02N13	P02	5149	N13	0.4946	0.8673	0.570276	-0.780361	pu-ac-0002	LOPAC rack7-G7	Esomeprazole magnesium dihydrate	n/a	COC1=CC2=C(C=C1)C1C(=N2)S(CC2=C(C)C(OC)=C(C)C=N2)=[O][Mg]11[O]=S(CC2=C(C)C(OC)=C(C)C=N2)C2=NC3=C(C=CC(OC)=C3)N12	Ion Channel	Esomeprazole magnesium dihydrate is a leading proton pump inhibitor.	13.8659	NO	0.3531		NO
P02N14	P02	5149	N14	0.5771	0.8795	0.656168	0.19052	pu-ac-0002	LOPAC rack8-G7	SR 142948A	n/a	Cl.COC1=CC=CC(OC)=C1C1=CC(=NN1C1=CC=C(C=C1C(C)C)C(=O)N(C)CCCN(C)C)C(=O)NC1(C2CC3CC(C2)CC1C3)C(O)=O	Cell signalingNeurotensin	SR 142948A is a non-peptide Neurotensin receptor antagonist	-3.38856	NO	0.4356		NO
P02N15	P02	5149	N15	0.5773	0.8848	0.652464	0.148647	pu-ac-0002	LOPAC rack7-G8	Flupirtine maleate	n/a	OC(=O)\C=C/C(O)=O.CCOC(=O)NC1=C(N)N=C(NCC2=CC=C(F)C=C2)C=C1	GlutamateNMDA	NMDA glutamate receptor antagonist; centrally acting analgesic	-2.6444	NO	0.4358		NO
P02N16	P02	5149	N16	0.5717	0.8745	0.653745	0.163129	pu-ac-0002	LOPAC rack8-G8	5-Hydroxy-L-tryptophan	n/a	N[C@@H](CC1=CNC2=C1C=C(O)C=C2)C(O)=O	Serotonin	Serotonin precursor; antidepressant; anti-epileptic	-2.90177	NO	0.4302		NO
P02N17	P02	5149	N17	0.5148	0.854	0.60281	-0.412607	pu-ac-0002	LOPAC rack7-G9	FPL 64176	n/a	COC(=O)C1=C(C)NC(C)=C1C(=O)C1=C(CC2=CC=CC=C2)C=CC=C1	Ca2+ ChannelL-type	Potent L-type Ca2+ channel activator	7.33019	NO	0.3733		NO
P02N18	P02	5149	N18	0.5882	0.867	0.678431	0.442169	pu-ac-0002	LOPAC rack8-G9	5-hydroxydecanoic acid sodium	n/a	[Na+].CCCCCC(O)CCCC([O-])=O	K+ Channel	Blocks post ischemic actions of the K+ channel activator cromakalim	-7.86086	NO	0.4467		NO
P02N19	P02	5149	N19	0.5635	0.8662	0.650543	0.126931	pu-ac-0002	LOPAC rack7-G10	L-Glutamine	n/a	N[C@@H](CCC(N)=O)C(O)=O	Glutamate	Excitatory amino acid	-2.25846	NO	0.422		NO
P02N20	P02	5149	N20	0.4341	0.8337	0.520691	-1.34084	pu-ac-0002	LOPAC rack8-G10	NSC 95397	n/a	OCCSC1=C(SCCO)C(=O)C2=CC=CC=C2C1=O	PhosphorylationCdc25	Selective, irreversible Cdc25 dual specificity phosphatase inhibitor.	23.8267	NO	0.2926		NO
P02N21	P02	5149	N21	0.5863	0.8634	0.67906	0.44927	pu-ac-0002	LOPAC rack7-G11	Gallamine triethiodide	n/a	[I-].[I-].[I-].CC[N+](CC)(CC)CCOC1=CC=CC(OCC[N+](CC)(CC)CC)=C1OCC[N+](CC)(CC)CC	CholinergicM2	M2 muscarinic acetylcholine receptor antagonist; muscle relaxant	-7.98706	NO	0.4448		NO
P02N22	P02	5149	N22	0.5735	0.8664	0.661934	0.255697	pu-ac-0002	LOPAC rack8-G11	IMID-4F hydrochloride	n/a	Cl.FC1=CC=C(CN(C2=NCCN2)C2=C(Cl)C=CC=C2Cl)C=C1	K+ Channel	Imidazoline-based K(ATP) channel blocker	-4.54689	NO	0.432		NO
P02O03	P02	5149	O03	0.5742	0.8714	0.65894	0.221846	pu-ac-0002	LOPAC rack 5-H2	8-Cyclopentyl-1,3-dimethylxanthine	n/a	CN1C2=C(NC(=N2)C2CCCC2)C(=O)N(C)C1=O	AdenosineA1	Selective A1 adenosine receptor antagonist	-3.94528	NO	0.4327		NO
P02O04	P02	5149	O04	0.5597	0.866	0.646305	0.07903	pu-ac-0002	LOPAC rack6-H2	2,2'-Bipyridyl	n/a	C1=CN=C(C=C1)C1=CC=CC=N1	BiochemistryMetalloprotease	Metalloprotease inhibitor	-1.40716	NO	0.4182		NO
P02O05	P02	5149	O05	0.5747	0.8829	0.650923	0.131232	pu-ac-0002	LOPAC rack 5-H3	(±)-Chloro-APB hydrobromide	n/a	Br.OC1=CC2=C(CCN(CC=C)CC2C2=CC=CC=C2)C(Cl)=C1O	DopamineD1	D1 dopamine receptor agonist.	-2.33489	NO	0.4332		NO
P02O06	P02	5149	O06	0.5985	0.8913	0.671491	0.36372	pu-ac-0002	LOPAC rack6-H3	(±) trans-U-50488 methanesulfonate	n/a	CS(O)(=O)=O.CN([C@H]1CCCC[C@@H]1N1CCCC1)C(=O)CC1=CC=C(Cl)C(Cl)=C1	Opioidkappa	Selective kappa opioid receptor agonist.	-6.46667	NO	0.457		NO
P02O07	P02	5149	O07	0.5818	0.8793	0.661663	0.252626	pu-ac-0002	LOPAC rack 5-H4	8-(3-Chlorostyryl)caffeine	n/a	CN1C(\C=C\C2=CC(Cl)=CC=C2)=NC2=C1C(=O)N(C)C(=O)N2C	AdenosineA2A	Selective A2A adenosine receptor antagonist	-4.4923	NO	0.4403		NO
P02O08	P02	5149	O08	0.5624	0.8828	0.637064	-0.0254247	pu-ac-0002	LOPAC rack6-H4	SP600125	n/a	O=C1C2=C3C(NN=C3C3=CC=CC=C13)=CC=C2	Phosphorylationc-JNK	Selective c-Jun N-terminal kinase (c-JNK) inhibitor.	0.4492	NO	0.4209		NO
P02O09	P02	5149	O09	0.577	0.8662	0.666128	0.303099	pu-ac-0002	LOPAC rack 5-H5	CX 546	n/a	O=C(N1CCCCC1)C1=CC2=C(OCCO2)C=C1	GlutamateAMPA	Positive AMPA glutamate receptor modulator; more potent than 1-BCP	-5.38931	NO	0.4355		NO
P02O10	P02	5149	O10	0.5992	0.8847	0.677292	0.429288	pu-ac-0002	LOPAC rack6-H5	Doxazosin mesylate	n/a	CS(O)(=O)=O.COC1=C(OC)C=C2C(N)=NC(=NC2=C1)N1CCN(CC1)C(=O)C1COC2=C(O1)C=CC=C2	Adrenoceptoralpha1	alpha1 adrenoceptor blocker	-7.63193	NO	0.4577		NO
P02O11	P02	5149	O11	0.6053	0.8653	0.699526	0.680613	pu-ac-0002	LOPAC rack 5-H6	P1,P4-Di(adenosine-5')tetraphosphate triammonium	n/a	[NH4+].[NH4+].[NH4+].NC1=NC=NC2=C1N=CN2[C@H]1O[C@@H](COP(O)(=O)OP([O-])(=O)OP([O-])(=O)OP([O-])(=O)OC[C@H]2O[C@H](C(O)[C@H]2O)N2C=NC3=C2N=CN=C3N)[C@@H](O)C1O	Biochemistry	Dinucleoside polyphosphate that competitively inhibits ADP-induced platelet aggregation	-12.0985	NO	0.4638		NO
P02O12	P02	5149	O12	0.0788	0.84	0.0938095	-6.16606	pu-ac-0002	LOPAC rack6-H6	AC-93253 iodide	n/a	[I-].CC[N+]1=C(SC2=C1C=CC=C2)\C=C\C=C1\N(C)C2=C(C=CC=C2)C1(C)C	HormoneRAR(a)	Retinoic acid receptor agonist, Src inhibitor	109.58	YES	-0.0627	SRC	NO
P02O13	P02	5149	O13	0.5596	0.8774	0.637793	-0.0171776	pu-ac-0002	LOPAC rack 5-H7	SANT-1	n/a	CC1=NN(C(C)=C1C=NN1CCN(CC2=CC=CC=C2)CC1)C1=CC=CC=C1	AngiogensisSmo	Potent sonic hedgehog pathway (Shh) antagonist; inhibits by binding directly to smoothened (Smo) receptor.	0.302634	NO	0.4181		NO
P02O14	P02	5149	O14	0.5578	0.8728	0.639093	-0.00249352	pu-ac-0002	LOPAC rack6-H7	(±)-2,3-Dichloro-alpha-methylbenzylamine hydrochloride	n/a	Cl.CC(N)C1=C(Cl)C(Cl)=CC=C1	NeurotransmissionPNMT	Inhibitor of phenylethanolamine N-methyltransferase (PNMT); alpha2 adrenoceptor blocker	0.0416683	NO	0.4163		NO
P02O15	P02	5149	O15	0.5611	0.8705	0.644572	0.0594435	pu-ac-0002	LOPAC rack 5-H8	N,N,N',N'-Tetramethylazodicarboxamide	n/a	CN(C)C(=O)\N=N\C(=O)N(C)C	Cell StressThiols	Thiol-oxidizing agent	-1.05907	NO	0.4196		NO
P02O16	P02	5149	O16	0.5529	0.885	0.624746	-0.164661	pu-ac-0002	LOPAC rack6-H8	3,5-Dinitrocatechol	n/a	OC1=C(O)C(=CC(=C1)[N+]([O-])=O)[N+]([O-])=O	NeurotransmissionCOMT	Selective inhibitor of catechol O-methyl _x000D_transferase (COMT).	2.92371	NO	0.4114		NO
P02O17	P02	5149	O17	0.5664	0.8708	0.650436	0.12573	pu-ac-0002	LOPAC rack 5-H9	Clodronic acid	n/a	[Na+].[Na+].OP([O-])(=O)C(Cl)(Cl)P(O)([O-])=O	Cytoskeleton and ECMMMP1 / collagenase	Matrix metalloproteinase 1 (MMP1) and collagenase inhibitor	-2.23711	NO	0.4249		NO
P02O18	P02	5149	O18	0.5612	0.8707	0.644539	0.0590686	pu-ac-0002	LOPAC rack6-H9	Benidipine hydrochloride	n/a	Cl.COC(=O)C1=C(C)NC(C)=C(C1C1=CC(=CC=C1)[N+]([O-])=O)C(=O)OC1CCCN(CC2=CC=CC=C2)C1	Ion ChannelCalcium	Calcium Channel Blocker	-1.05241	NO	0.4197		NO
P02O19	P02	5149	O19	0.5333	0.8634	0.617674	-0.244593	pu-ac-0002	LOPAC rack 5-H10	2,3-Dimethoxy-1,4-naphthoquinone	n/a	COC1=C(OC)C(=O)C2=C(C=CC=C2)C1=O	Cell Stress	Redox cycling agent used to study role of ROS (reactive oxygen species)	4.34425	NO	0.3918		NO
P02O20	P02	5149	O20	0.4077	0.8439	0.483114	-1.76558	pu-ac-0002	LOPAC rack6-H10	Etodolac	n/a	CCC1=C2NC3=C(CCOC3(CC)CC(O)=O)C2=CC=C1	ProstaglandinCOX	Non-steroidal anti-inflammatory drug (NSAID)	31.3752	NO	0.2662		NO
P02O21	P02	5149	O21	0.56	0.8661	0.646577	0.0821015	pu-ac-0002	LOPAC rack 5-H11	1,1-Dimethyl-4-phenyl-piperazinium iodide	n/a	[I-].C[N+]1(C)CCN(CC1)C1=CC=CC=C1	Cholinergic	Nicotinic acetylcholine receptor agonist	-1.46175	NO	0.4185		NO
P02O22	P02	5149	O22	0.5768	0.8782	0.656798	0.197638	pu-ac-0002	LOPAC rack6-H11	E-64	n/a	CC(C)C[C@H](NC(=O)C1OC1C(O)=O)C(=O)NCCCCNC(N)=N	BiochemistryCysteine protease	Irreversible inhibitor of cysteine proteases	-3.51506	NO	0.4353		NO
P02P03	P02	5149	P03	0.6001	0.8923	0.672532	0.375482	pu-ac-0002	LOPAC rack7-H2	GW9508	n/a	OC(=O)CCC1=CC=C(NCC2=CC(OC3=CC=CC=C3)=CC=C2)C=C1	LipidsFFA1/GPR40	GW9508 is a selective FFA1/GPR40 agonist	-6.6757	NO	0.4586		NO
P02P04	P02	5149	P04	0.539	0.867	0.621684	-0.19927	pu-ac-0002	LOPAC rack8-H2	GYKI 52466 hydrochloride	n/a	Cl.CC1=NN=C(C2=CC=C(N)C=C2)C2=C(C1)C=C1OCOC1=C2	GlutamateAMPA/kainate	Selective AMPA/kainate glutamate receptor antagonist; anticonvulsant; skeletal muscle relaxant	3.53878	NO	0.3975		NO
P02P05	P02	5149	P05	0.5439	0.8642	0.629368	-0.112412	pu-ac-0002	LOPAC rack7-H3	Emodin	n/a	CC1=CC2=C(C(O)=C1)C(=O)C1=C(O)C=C(O)C=C1C2=O	Phosphorylationp56lck TK	p56lck Tyrosine kinase inhibitor	1.99513	NO	0.4024		NO
P02P06	P02	5149	P06	0.5864	0.8831	0.664024	0.279322	pu-ac-0002	LOPAC rack8-H3	4-Hydroxy-3-methoxyphenylacetic acid	n/a	COC1=C(O)C=CC(CC(O)=O)=C1	Dopamine	Dopamine metabolite	-4.96674	NO	0.4449		NO
P02P07	P02	5149	P07	0.5886	0.8911	0.660532	0.239844	pu-ac-0002	LOPAC rack7-H4	(-)-Eseroline fumarate	n/a	OC(=O)\C=C/C(O)=O.CN1CC[C@]2(C)C1N(C)C1=C2C=C(O)C=C1	CholinergicCholinesterase	Metabolite of physostigmine (eserine); potent analgesic; cholinesterase inhibitor	-4.26515	NO	0.4471		NO
P02P08	P02	5149	P08	0.6086	0.908	0.670264	0.349854	pu-ac-0002	LOPAC rack8-H4	6-Hydroxy-DL-DOPA	n/a	NC(CC1=C(O)C=C(O)C(O)=C1)C(O)=O	Adrenoceptor	Precursor of the catecholaminergic neurotoxin, 6-hydroxydopamine; converted to 6-hydroxydopamine by L-aromatic amino acid decarboxylase	-6.22024	NO	0.4671		NO
P02P09	P02	5149	P09	0.5815	0.8874	0.655285	0.180538	pu-ac-0002	LOPAC rack7-H5	S-(+)-Fluoxetine hydrochloride	n/a	Cl.CNCC[C@H](OC1=CC=C(C=C1)C(F)(F)F)C1=CC=CC=C1	SerotoninReuptake	Selective serotonin reuptake inhibitor	-3.21115	NO	0.44		NO
P02P10	P02	5149	P10	0.1239	0.8402	0.147465	-5.55957	pu-ac-0002	LOPAC rack8-H5	Hispidin	n/a	OC1=CC(=O)OC(\C=C\C2=CC=C(O)C(O)=C2)=C1	PhosphorylationPKC-beta	Potent protein kinase C-beta inhibitor, NF-kB inhibitor (chalcone)	98.8018	NO	-0.0176	NFKB	YES
P02P11	P02	5149	P11	0.5159	0.8668	0.595178	-0.498882	pu-ac-0002	LOPAC rack7-H6	Fluphenazine dihydrochloride	n/a	Cl.Cl.OCCN1CCN(CCCN2C3=C(SC4=C2C=C(C=C4)C(F)(F)F)C=CC=C3)CC1	DopamineD1/D2	Dopamine receptor antagonist; antipsychotic	8.86346	NO	0.3744		NO
P02P12	P02	5149	P12	0.581	0.895	0.649162	0.111325	pu-ac-0002	LOPAC rack8-H6	Nelfinavir mesylate hydrate	n/a	CS(O)(=O)=O.CC1=C(C=CC=C1O)C(=O)N[C@@H](CSC1=CC=CC=C1)[C@H](O)CN1C[C@H]2CCCC[C@H]2C[C@H]1C(=O)NC(C)(C)C	Immune SignalingHIV protease	Nelfinavir is a HIV protease inhibitor; antiretroviral; and anti-tumor agent	-1.98112	NO	0.4395		NO
P02P13	P02	5149	P13	0.5779	0.8856	0.652552	0.149643	pu-ac-0002	LOPAC rack7-H7	Fenoldopam bromide	n/a	Br.OC1=CC=C(C=C1)C1CNCCC2=C(Cl)C(O)=C(O)C=C12	DopamineD1	Peripheral D1 dopamine receptor agonist	-2.6621	NO	0.4364		NO
P02P14	P02	5149	P14	0.5768	0.8947	0.644685	0.0607241	pu-ac-0002	LOPAC rack8-H7	5-Hydroxyindolacetic acid	n/a	OC(=O)CC1=CNC2=C1C=C(O)C=C2	Serotonin	Serotonin metabolite	-1.08183	NO	0.4353		NO
P02P15	P02	5149	P15	0.5565	0.8855	0.628459	-0.122695	pu-ac-0002	LOPAC rack7-H8	Flutamide	n/a	CC(C)C(=O)NC1=CC(=C(C=C1)[N+]([O-])=O)C(F)(F)F	HormoneAndrogen	Non-steroidal anti-androgen	2.17788	NO	0.415		NO
P02P16	P02	5149	P16	0.5969	0.8858	0.673854	0.390431	pu-ac-0002	LOPAC rack8-H8	Hydroxylamine hydrochloride	n/a	Cl.NO	NeurotransmissionMAO	Monoamine oxidase inhibitor	-6.94137	NO	0.4554		NO
P02P17	P02	5149	P17	0.5825	0.8838	0.659086	0.223497	pu-ac-0002	LOPAC rack7-H9	Fluoxetine hydrochloride	n/a	Cl.CNCCC(OC1=CC=C(C=C1)C(F)(F)F)C1=CC=CC=C1	SerotoninReuptake	Selective serotonin reuptake inhibitor	-3.97463	NO	0.441		NO
P02P18	P02	5149	P18	0.6047	0.8984	0.673086	0.381743	pu-ac-0002	LOPAC rack8-H9	R-(+)-8-Hydroxy-DPAT hydrobromide	n/a	Br.CCCN(CCC)[C@@H]1CCC2=CC=CC(O)=C2C1	Serotonin5-HT1A	Full 5-HT1A serotonin receptor agonist; active enantiomer of (±)-8-hydroxy-DPAT	-6.78696	NO	0.4632		NO
P02P19	P02	5149	P19	0.5942	0.897	0.66243	0.261303	pu-ac-0002	LOPAC rack7-H10	Guanidinyl-naltrindole di-trifluoroacetate	n/a	OC(=O)C(F)(F)F.OC(=O)C(F)(F)F.NC(=N)NC1=CC2=C(NC3=C2C[C@@]2(O)[C@H]4CC5=CC=C(O)C6=C5[C@@]2(CCN4CC2CC2)[C@H]3O6)C=C1	Opioidkappa	Selective kappa opioid receptor antagonist	-4.64651	NO	0.4527		NO
P02P20	P02	5149	P20	0.5966	0.8957	0.666071	0.302458	pu-ac-0002	LOPAC rack8-H10	Imazodan	n/a	O=C1CCC(=NN1)C1=CC=C(C=C1)N1C=CN=C1	Cyclic NucleotidesPDE II	Selective phosphodiesterase II (PDEII) inhibitor	-5.37791	NO	0.4551		NO
P02P21	P02	5149	P21	0.5594	0.8834	0.633235	-0.0687015	pu-ac-0002	LOPAC rack7-H11	GBR-12935 dihydrochloride	n/a	Cl.Cl.C(CN1CCN(CCOC(C2=CC=CC=C2)C2=CC=CC=C2)CC1)CC1=CC=CC=C1	DopamineReuptake	Dopamine reuptake inhibitor	1.21831	NO	0.4179		NO
P02P22	P02	5149	P22	0.5908	0.8857	0.667043	0.313442	pu-ac-0002	LOPAC rack8-H11	R(-)-Isoproterenol (+)-bitartrate	n/a	O[C@@H]([C@H](O)C(O)=O)C(O)=O.CC(C)NC[C@H](O)C1=CC=C(O)C(O)=C1	Adrenoceptorbeta	Sympathomimetic amine acting almost exclusively on beta adrenoceptors; bronchodilator; active enantiomer of Isoproterenol	-5.57312	NO	0.4493		NO
P03A03	P03	5155	A03	0.5315	0.8188	0.649121	0.00298593	pu-tm-0004	TM-L42 M27313-A2	L-Arginine	74-79-3	N[C@@H](CCCNC(N)=N)C(O)=O	IL ReceptorIL-2	1. L-Arginine exhibits anti-atherosclerotic effect. 2. L-Arginine and soy enriched diet are effective in prevention of osteoporosis associated with diabetes mellitus. 3. Exogenous L-Arginine could enhance neonate lymphocyte proliferation through an interleukin-2-independent pathway. 4. A combination of oral L-citrulline and L-Arginine effectively and rapidly augments NO-dependent responses at the…	-0.0846407	NO	0.3798		NO
P03A04	P03	5155	A04	0.5352	0.8147	0.656929	0.0544677	pu-tm-0004	TM-L42 M27314-A2	Thioguanine	154-42-7	Nc1nc(=S)c2[nH]cnc2[nH]1	DNA Methyltransferase inhibitorDNMT1	Thioguanine is an antineoplastic compound which also has antimetabolite action. The drug is used in the therapy of acute leukemia.	-1.65572	NO	0.3835		NO
P03A05	P03	5155	A05	0.5525	0.8339	0.662549	0.0915255	pu-tm-0004	TM-L42 M27313-A3	Methacholine Chloride	62-51-1	[Cl-].CC(C[N+](C)(C)C)OC(C)=O	AChR antagonistmAChR	Methacholine chloride is a quaternary ammonium parasympathomimetic agent with the muscarinic actions of ACETYLCHOLINE. It is hydrolyzed by ACETYLCHOLINESTERASE at a considerably slower rate than ACETYLCHOLINE and is more resistant to hydrolysis by nonspecific CHOLINESTERASES so that its actions are more prolonged. It is used as a parasympathomimetic bronchoconstrictor agent and as a diagnostic ai…	-2.78662	NO	0.4008		NO
P03A06	P03	5155	A06	0.5309	0.812	0.653818	0.033955	pu-tm-0004	TM-L42 M27314-A3	cysteine	52-90-4	N[C@@H](CS)C(O)=O	Endogenous MetaboliteEndogenous Metabolite	Cysteine is a naturally occurring, sulfur-containing amino acid which is important for protein synthesis, detoxification, and also exerts diverse metabolic functions.	-1.02973	NO	0.3792		NO
P03A07	P03	5155	A07	0.5741	0.8477	0.677244	0.188412	pu-tm-0004	TM-L42 M27313-A4	Vinblastine sulfate	143-67-9	OS(O)(=O)=O.CC[C@]1(O)C[C@H]2C[N@](C1)CCc1c([nH]c3ccccc13)[C@@](C2)(C(=O)OC)c1cc2c(cc1OC)N(C)[C@@H]1[C@]22CCN3CC=C[C@](CC)([C@@H]23)[C@@H](OC(C)=O)[C@]1(O)C(=O)OC	AChR inhibitornAChR	Vinblastine sulfate can inhibit the formation of microtubule, it also inhibits nAChR(IC50=8.9 uM).	-5.74333	NO	0.4224		NO
P03A08	P03	5155	A08	0.1035	0.7449	0.138945	-3.36073	pu-tm-0004	TM-L42 M27314-A4	Nordihydroguaiaretic acid	500-38-9	CC(CC1=CC(=C(C=C1)O)O)C(C)CC2=CC(=C(C=C2)O)O	AntioxidantAntioxidant	Nordihydroguaiaretic acid (NDGA) is a phenolic antioxidant	102.566	YES	-0.0482	Other	YES
P03A09	P03	5155	A09	0.5347	0.8378	0.638219	-0.0688907	pu-tm-0004	TM-L42 M27313-A5	Mirabegron	223673-61-8	c1sc(nc1CC(=O)Nc1ccc(cc1)CCNC[C@@H](c1ccccc1)O)N	Adrenergic Receptor agonist_3-adrenoceptor	Mirabegron is a beta-3 adrenergic agonist that is used for treatment of overactive bladder syndrome.	2.10883	NO	0.383		NO
P03A10	P03	5155	A10	0.5428	0.8248	0.658099	0.0621818	pu-tm-0004	TM-L42 M27314-A5	Emtricitabine	143491-57-0	Nc1nc(=O)n(cc1F)[C@@H]1CS[C@H](CO)O1	Reverse Transcriptase inhibitorReverse Transcriptase	Emtricitabine (FTC), a nucleoside reverse transcriptase inhibitor, exhibits inhibition activity against human immunodeficiency virus (HIV) and hepatitis B virus.	-1.89113	NO	0.3911		NO
P03A11	P03	5155	A11	0.5413	0.8261	0.655248	0.043382	pu-tm-0004	TM-L42 M27313-A6	threonine	72-19-5	C[C@@H](O)[C@H](N)C(O)=O	OthersOthers	Threonine is an essential amino acid in humans (provided by food), Threonine is an important residue of many proteins, such as tooth enamel, collagen, and elastin. An important amino acid for the nervous system, threonine also plays an important role in porphyrin and fat metabolism and prevents fat buildup in the liver. Useful with intestinal disorders and indigestion, threonine has also been use…	-1.31742	NO	0.3896		NO
P03A12	P03	5155	A12	0.5683	0.8332	0.682069	0.220223	pu-tm-0004	TM-L42 M27314-A6	Irinotecan	97682-44-5	C1(=O)OCc2c([C@]1(CC)O)cc1n(c2=O)Cc2c1nc1c(c2CC)cc(cc1)OC(=O)N1CCC(CC1)N1CCCCC1	Topoisomerase inhibitorTopo I	Irinotecan is an antineoplastic enzyme inhibitor primarily used in the treatment of colorectal cancer. It is a derivative of camptothecin that inhibits the action of topoisomerase I. Irinotecan prevents religation of the DNA strand by binding to topoisomerase I-DNA complex, and causes double-strand DNA breakage and cell death.	-6.71412	NO	0.4166		NO
P03A13	P03	5155	A13	0.5418	0.8299	0.65285	0.0275727	pu-tm-0004	TM-L42 M27313-A7	Dutasteride	164656-23-9	N1C(=O)C=C[C@@]2([C@@H]3[C@@H](CC[C@@H]12)[C@@H]1CC[C@@H]([C@]1(CC3)C)C(=O)Nc1c(ccc(c1)C(F)(F)F)C(F)(F)F)C	Reductase inhibitor5-_ reductase	Dutasteride is a 5-alpha-reductase inhibitor that inhibits both type-1 and type2 isoforms of the enzyme and is used to treat benign prostatic hyperplasia.	-0.834959	NO	0.3901		NO
P03A14	P03	5155	A14	0.532	0.8257	0.644302	-0.0287859	pu-tm-0004	TM-L42 M27314-A7	Palbociclib Isethionate	827022-33-3	OCCS(O)(=O)=O.CC(=O)c1c(C)c2cnc(Nc3ccc(cn3)N3CCNCC3)nc2n(C2CCCC2)c1=O	CDKCDK4/CyclinD1; CDK4/CyclinD3; CDK6/CyclinD2	Palbociclib (PD-0332991) is a selective inhibitor of CDK4/6 (IC50s: 11/16 nM). It exhibits no inhibition against a panel of 36 additional protein kinases.	0.884945	NO	0.3803		NO
P03A15	P03	5155	A15	0.5676	0.8769	0.64728	-0.00914875	pu-tm-0004	TM-L42 M27313-A8	Abemaciclib	1231929-97-7	CC(n1c2cc(c3nc(Nc4ncc(CN5CCN(CC)CC5)cc4)ncc3F)cc(F)c2nc1C)C	CDK inhibitorCDK4; CDK6	LY2835219 is an effective and specific CDK4/6 inhibitor (IC50: 2/10 nM).	0.285676	NO	0.4159		NO
P03A16	P03	5155	A16	0.5449	0.8182	0.665974	0.114105	pu-tm-0004	TM-L42 M27314-A8	Posaconazole	171228-49-2	CC[C@@H]([C@H](C)O)n1c(=O)n(cn1)c1ccc(cc1)N1CCN(CC1)c1ccc(cc1)OC[C@H]1C[C@](OC1)(Cn1cncn1)c1c(cc(cc1)F)F	AntifungalAntifungal	Posaconazole is a sterol C14_ demethylase inhibitor (IC50: 0.25 nM).	-3.47567	NO	0.3932		NO
P03A17	P03	5155	A17	0.5765	0.8503	0.677996	0.193368	pu-tm-0004	TM-L42 M27313-A9	Edoxaban Tosylate Monohydrate	1229194-11-9	Cc1ccc(cc1)S(=O)(=O)O.CN1CCc2c(C1)sc(n2)C(=O)N[C@@H]1C[C@H](CC[C@@H]1NC(=O)C(=O)Nc1ncc(cc1)Cl)C(=O)N(C)C.O	Factor Xa inhibitor; Thrombin inhibitorFactor Xa; Factor Xa; Thrombin	Edoxaban(DU-176) is an oral factor Xa (FXa) inhibitor in clinical development for stroke prevention.	-5.89457	NO	0.4248		NO
P03A18	P03	5155	A18	0.557	0.8184	0.680596	0.210512	pu-tm-0004	TM-L42 M27314-A9	Carmustine	154-93-8	ClCCNC(=O)N(CCCl)N=O	DNA Alkylator/CrosslinkerDNA Alkylator	Carmustine is a cell-cycle phase nonspecific alkylating antineoplastic agent.	-6.41775	NO	0.4053		NO
P03A19	P03	5155	A19	0.5587	0.8453	0.660949	0.0809716	pu-tm-0004	TM-L42 M27313-A10	Vemurafenib	918504-65-1	CCCS(=O)(=O)Nc1ccc(F)c(C(=O)c2c[nH]c3ncc(cc23)-c2ccc(Cl)cc2)c1F	ACK; MAPK; Raf; Tyrosine KinasesACK1; MAP4K5 (KHS1); B-Raf; B-Raf (V600E); C-Raf; SRMS; FGR	Vemurafenib (PLX4032) is a novel and potent B-Raf (V600E) inhibitor (IC50: 31 nM).	-2.46455	NO	0.407		NO
P03A20	P03	5155	A20	0.5549	0.8253	0.672362	0.156219	pu-tm-0004	TM-L42 M27314-A10	Quetiapine Fumarate	111974-72-2	OC(=O)\C=C\C(O)=O.OCCOCCN1CCN(CC1)C1=Nc2ccccc2Sc2ccccc12.OCCOCCN1CCN(CC1)C1=Nc2ccccc2Sc2ccccc12	5-HT Receptor antagonist; Adrenergic Receptor antagonist; Dopamine Receptor antagonistHT; Adrenergic Receptor; Dopamine	Quetiapine Fumarate, an atypical antipsychotic, is used in the treatment of bipolar I mania, schizophrenia, bipolar II depression, bipolar I depression.	-4.76088	NO	0.4032		NO
P03A21	P03	5155	A21	0.288	0.8053	0.357631	-1.91888	pu-tm-0004	TM-L42 M27313-A11	Ponatinib	943319-70-8	CN1CCN(Cc2ccc(NC(=O)c3ccc(C)c(c3)C#Cc3cnc4cccnn34)cc2C(F)(F)F)CC1	Bcr-Abl; c-Kit; FGFR; PDGFR; Src; VEGFRAbl; c-Kit; FGFR1; PDGFR_; c-Src; VEGFR2	Ponatinib is an orally available, multitargeted kinase inhibitor (IC50s: 0.37/1.1/1.5/2.2/5.4 nM for Abl, PDGFR_, VEGFR2, FGFR1, and Src, respectively).	58.5653	NO	0.1363		NO
P03A22	P03	5155	A22	0.5767	0.8411	0.68565	0.243831	pu-tm-0004	TM-L42 M27314-A11	Ropinirole hydrochloride	91374-20-8	CCCN(CCC)CCc1c2CC(=O)Nc2ccc1.Cl	Dopamine Receptor antagonistD2	Ropinirole a selective dopamine D2 receptors agonist (Ki: 29 nM). Ropinirole Hydrochloride is the hydrochloride salt form of ropinirole, a non-ergot dopamine agonist with antiparkinsonian property.	-7.43455	NO	0.425		NO
P03B03	P03	5155	B03	0.5283	0.8371	0.631107	-0.11578	pu-tm-0004	TM-L42 M27315-A2	Rizatriptan benzoate	145202-66-0	c1cccc(c1)C(=O)O.[nH]1cc(c2cc(ccc12)Cn1ncnc1)CCN(C)C	5-HT Receptor antagonist5-HT	Rizatriptan benzoate selectively binds to and activates serotonin (5-HT) 1B receptors and 5-HT 1D receptors providing relief of migraine headaches.	3.53977	NO	0.3766		NO
P03B04	P03	5155	B04	0.5344	0.8356	0.63954	-0.0601789	pu-tm-0004	TM-L42 M27316-A2	Brigatinib	1197953-54-0	CN1CCN(CC1)C1CCN(CC1)c1cc(c(cc1)Nc1ncc(c(n1)Nc1ccccc1P(=O)(C)C)Cl)OC	ALK inhibitor; EGFR inhibitor; FLT inhibitor; IGF-1R inhibitor; ROS inhibitorALK; EGFR (C797S/del19); FLT3; IGF-1R; ROS1	Brigatinib is a highly potent and selective ALK inhibitor.	1.84297	NO	0.3827		NO
P03B05	P03	5155	B05	0.5797	1.0038	0.577505	-0.469191	pu-tm-0004	TM-L42 M27315-A3	Fosinopril sodium	88889-14-9	[Na+].CCC(=O)OC(OP(=O)(CCCCc1ccccc1)CC(=O)N1C[C@@H](C[C@H]1C([O-])=O)C1CCCCC1)C(C)C	RAAS inhibitorACE	Fosinopril sodium is a phosphinic acid-containing angiotensin-converting enzyme inhibitor that is effective in the treatment of hypertension. It is a prodrug that is converted to its active metabolite fosinoprilat.	14.3249	NO	0.428		NO
P03B06	P03	5155	B06	0.5273	0.8307	0.634766	-0.0916587	pu-tm-0004	TM-L42 M27316-A3	Dasatinib monohydrate	863127-77-9	n1cc(sc1Nc1nc(nc(N2CCN(CC2)CCO)c1)C)C(=O)Nc1c(cccc1C)Cl.O	Bcr-Abl inhibitor; c-Kit inhibitor; Ephrin Receptor inhibitor; Src inhibitorAbl; c-Kit (D816V); c-Kit (wt); EphA2; Src	Dasatinib is an orally bioavailable synthetic small molecule-inhibitor of SRC-family protein-tyrosine kinases. Dasatinib binds to and inhibits the growth-promoting activities of these kinases. Apparently, because of its less stringent binding affinity for the BCR-ABL kinase, dasatinib has been shown to overcome the resistance to imatinib of chronic myeloid leukemia (CML) cells harboring BCR-ABL k…	2.80365	NO	0.3756		NO
P03B07	P03	5155	B07	0.5256	0.8292	0.633864	-0.0976052	pu-tm-0004	TM-L42 M27315-A4	Isosorbide dinitrate	87-33-2	[C@H]12[C@@H]([C@H](CO2)O[N+](=O)[O-])OC[C@H]1O[N+](=O)[O-]	OthersNPR1	Isosorbide dinitrate is a vasodilator used in the treatment of angina pectoris.	2.98512	NO	0.3739		NO
P03B08	P03	5155	B08	0.4091	0.7971	0.513235	-0.892938	pu-tm-0004	TM-L42 M27316-A4	Doxercalciferol	54573-75-0	CC(C)[C@@H](C)\C=C\[C@@H](C)[C@H]1CC[C@@H]2[C@]1(C)CCC\C2=C/C=C1/C[C@@H](O)C[C@H](O)C1=C	OthersOthers	Doxercalciferol is a synthetic vitamin D2 analog, suppressing parathyroid synthesis and secretion, used to treat secondary hyperparathyroidism and metabolic bone disease.	27.2564	NO	0.2574		NO
P03B09	P03	5155	B09	0.5178	0.8384	0.617605	-0.204805	pu-tm-0004	TM-L42 M27315-A5	Oseltamivir phosphate	204255-11-8	[C@H]1([C@H]([C@@H](C=C(C1)C(=O)OCC)OC(CC)CC)NC(=O)C)N.P(=O)(O)(O)O	Influenza Virus inhibitorInfluenza A and B	Oseltamivir Phosphate is the phosphate salt of oseltamivir, a synthetic derivative prodrug of ethyl ester with antiviral activity. By blocking neuraminidases on the surfaces of influenza viruses, oseltamivir interferes with host cell release of complete viral particles.	6.25655	NO	0.3661		NO
P03B10	P03	5155	B10	0.6724	1.5623	0.430391	-1.43915	pu-tm-0004	TM-L42 M27316-A5	Nelarabine	121032-29-9	COc1nc(N)nc2n(cnc12)[C@@H]1O[C@H](CO)[C@@H](O)[C@@H]1O	DNA/RNA Synthesis inhibitorDNA synthesis (ALL-SIL cells); DNA synthesis (HSB2 cells); DNA synthesis (JURKAT cells); DNA synthesis (PER-255 cells)	Nelarabine is a purine nucleoside analog and DNA synthesis inhibitor with IC50 from 0.067-2.15 _M in tumor cells.	43.9253	NO	0.5207		NO
P03B11	P03	5155	B11	0.3943	0.8017	0.49183	-1.03407	pu-tm-0004	TM-L42 M27315-A6	Fluvastatin sodium salt	93957-55-2	[Na+].CC(C)n1c(\C=C\[C@@H](O)C[C@@H](O)CC([O-])=O)c(-c2ccc(F)cc2)c2ccccc12	HMG-CoA Reductase inhibitorHMG-CoA reductase	Fluvastatin sodium, a competitive inhibitor of hydroxymethylglutaryl-coenzyme A reductase (HMGCR), is a commonly used cholesterol lowering agent.	31.5634	NO	0.2426		NO
P03B12	P03	5155	B12	0.5387	0.8307	0.648489	-0.00117732	pu-tm-0004	TM-L42 M27316-A6	Gastrodenol	57644-54-9	[K+].[K+].[K+].[Bi+3].OC(CC([O-])=O)(CC([O-])=O)C([O-])=O.OC(CC([O-])=O)(CC([O-])=O)C([O-])=O	OthersOthers	Gastrodenol is a bismuth compound used for peptic ulcer and gastro-oesophageal reflux disease.	0.0424099	NO	0.387		NO
P03B13	P03	5155	B13	0.5321	0.8383	0.634737	-0.091849	pu-tm-0004	TM-L42 M27315-A7	Tofacitinib	477600-75-2	[C@@H]1([C@H](CN(CC1)C(=O)CC#N)N(c1ncnc2[nH]ccc12)C)C	JAK inhibitor; ROCK inhibitor; Src inhibitorJAK1; JAK2; JAK3; ROCK2; Lck	Tofacitinib is an oral, small molecule inhibitor of Janus kinases that is used to treat moderate-to-severe rheumatoid arthritis.	2.80946	NO	0.3804		NO
P03B14	P03	5155	B14	0.5281	0.8346	0.632758	-0.104895	pu-tm-0004	TM-L42 M27316-A7	Acalabrutinib	1420477-60-6	CC#CC(=O)N1CCC[C@H]1c1nc(c2n1ccnc2N)c1ccc(cc1)C(=O)Nc1ccccn1	BTK inhibitorBTK	Acalabrutinib, also known as ACP-196, is an orally available inhibitor of BrutonÕs tyrosine kinase (BTK) with potential antineoplastic activity. Upon administration, ACP-196 inhibits the activity of BTK and prevents the activation of the B-cell antigen receptor (BCR) signaling pathway. This prevents both B-cell activation and BTK-mediated activation of downstream survival pathways. This leads to …	3.2076	NO	0.3764		NO
P03B15	P03	5155	B15	0.5424	0.8278	0.655231	0.0432712	pu-tm-0004	TM-L42 M27315-A8	Atazanavir	198904-31-3	O=C(N[C@H]([C@@H](O)CN(NC(=O)[C@@H](NC(=O)OC)C(C)(C)C)Cc1ccc(c2ncccc2)cc1)Cc1ccccc1)[C@@H](NC(=O)OC)C(C)(C)C	HIV Protease inhibitorHIV Protease	Atazanavir(BMS-232632) is an highly effective HIV-1 protease inhibitor.	-1.31404	NO	0.3907		NO
P03B16	P03	5155	B16	0.4877	0.8145	0.598772	-0.328973	pu-tm-0004	TM-L42 M27316-A8	Cobimetinib	934660-93-2	C1CCN[C@@H](C1)C1(CN(C1)C(=O)c1c(c(c(cc1)F)F)Nc1c(cc(cc1)I)F)O	MEK inhibitorMEK1	Cobimetinib is a selective inhibitor of mitogen-activated protein kinase kinase (MEK) (IC50: 0.9 nM). Cobimetinib specifically binds to and inhibits the catalytic activity of MEK1, resulting in inhibition of extracellular signal-related kinase 2 (ERK2) phosphorylation and activation and decreased tumor cell proliferation.	10.0458	NO	0.336		NO
P03B17	P03	5155	B17	0.5255	0.824	0.637743	-0.0720316	pu-tm-0004	TM-L42 M27315-A9	Decitabine	2353-33-5	Nc1ncn([C@H]2C[C@H](O)[C@@H](CO)O2)c(=O)n1	DNA MethyltransferaseDNA methyltransferase (DNMT)	Decitabine is a DNA methyltransferase inhibitor that incorporates into DNA resulting in hypomethylation of DNA and intra-S-phase arrest of DNA replication.	2.20468	NO	0.3738		NO
P03B18	P03	5155	B18	0.4438	0.8236	0.538854	-0.72403	pu-tm-0004	TM-L42 M27316-A9	Mycophenolate Mofetil	128794-94-5	CC1=C(C(=C(C2=C1COC2=O)O)C/C=C(\C)/CCC(=O)OCCN3CCOCC3)OC	Dehydrogenase inhibitorIMPDH	Mycophenolate mofetil, an immunosuppressive agent, is the 2-morpholinoethyl ester of mycophenolic acid (MPA), and an inhibitor of inosine monophosphate dehydrogenase (IMPDH).	22.1018	NO	0.2921		NO
P03B19	P03	5155	B19	0.5743	0.8577	0.669581	0.137889	pu-tm-0004	TM-L42 M27315-A10	Silver sulfadiazine	22199-08-2	c1cnc(nc1)[N-]S(=O)(=O)c1ccc(cc1)N.[Ag+]	Antibiotic inhibitorAntibiotic	Silver Sulfadiazine is a sulfonamide-based topical agent with antibacterial and antifungal activity.	-4.2015	NO	0.4226		NO
P03B20	P03	5155	B20	0.5343	0.8287	0.644745	-0.0258651	pu-tm-0004	TM-L42 M27316-A10	Doravirine	1338225-97-0	Cn1c(n[nH]c1=O)Cn1ccc(c(c1=O)Oc1cc(cc(c1)C#N)Cl)C(F)(F)F	HIV Protease inhibitorHIV-1	Doravirine is a non-nucleoside reverse transcriptase inhibitor, used in the treatment of HIV/AIDS.	0.795813	NO	0.3826		NO
P03B21	P03	5155	B21	0.5474	0.8206	0.667073	0.121349	pu-tm-0004	TM-L42 M27315-A11	Azelastine hydrochloride	79307-93-0	Cl.CN1CCCC(CC1)n1nc(Cc2ccc(Cl)cc2)c2ccccc2c1=O	Histamine Receptor antagonistH1 receptor	Azelastine Hydrochloride is a phthalazinone derivative with antihistaminergic activity.	-3.69676	NO	0.3957		NO
P03B22	P03	5155	B22	0.4885	0.818	0.597188	-0.339417	pu-tm-0004	TM-L42 M27316-A11	Eliglustat	491833-29-5	C1N(CCC1)C[C@@H](NC(=O)CCCCCCC)[C@@H](c1cc2OCCOc2cc1)O	Transferase inhibitorglucosylceramide synthase	Eliglustat is an oral inhibitor of glucosylceramide synthase which is used in the therapy of type 1 Gaucher disease.	10.3645	NO	0.3368		NO
P03C03	P03	5155	C03	0.522	0.8304	0.628613	-0.132228	pu-tm-0004	TM-L42 M27313-B2	L-Valine	72-18-4	CC(C)[C@H](N)C(O)=O	OthersOthers	A branched-chain essential amino acid that has stimulant activity. It promotes muscle growth and tissue repair. It is a precursor in the penicillin biosynthetic pathway.	4.0417	NO	0.3703		NO
P03C04	P03	5155	C04	0.5527	0.8312	0.664942	0.107301	pu-tm-0004	TM-L42 M27314-B2	Povidone-iodine	25655-41-8	CCC(C)N1CCCC1=O	AntibioticAntibiotic	Povidone-Iodine is an iodophor solution containing a water-soluble complex of iodine and polyvinylpyrrolidone (PVP) with broad microbicidal activity. Free iodine, slowly liberated from the polyvinylpyrrolidone iodine (PVPI) complex in solution, kills eukaryotic or prokaryotic cells through iodination of lipids and oxidation of cytoplasmic and membrane compounds. This agent exhibits a broad range …	-3.26805	NO	0.401		NO
P03C05	P03	5155	C05	0.5288	0.8323	0.635348	-0.0878217	pu-tm-0004	TM-L42 M27313-B3	Montelukast sodium	151767-02-1	C(S[C@@H](c1cc(/C=C/c2nc3c(cc2)ccc(c3)Cl)ccc1)CCc1c(cccc1)C(O)(C)C)C1(CC1)CC(=O)[O-].[Na+]	LTR antagonistCysLTR1	Montelukast is an orally available leukotriene receptor antagonist which is widely used for the prophylaxis and chronic treatment of asthma and has been linked to rare cases of clinically apparent liver injury.	2.68655	NO	0.3771		NO
P03C06	P03	5155	C06	0.5334	0.8329	0.640413	-0.0544257	pu-tm-0004	TM-L42 M27314-B3	Selenomethionine	1464-42-2	C[Se]CCC(N)C(O)=O	Amino Acids and DerivativesAmino Acids and Derivatives	DL-Selenomethionine is a selenium (Se) analogue of methionine in which sulfur is replaced with the trace element selenium. Selenomethionine (SeMet) can incorporate into proteins in place of methionine with no effects on protein structure and function, providing a mechanism for reversible Se storage in organs and tissues.	1.6674	NO	0.3817		NO
P03C07	P03	5155	C07	0.5523	0.8502	0.649612	0.00622431	pu-tm-0004	TM-L42 M27313-B4	histidine	71-00-1	N[C@@H](Cc1c[nH]cn1)C(O)=O	Mitochondrial MetabolismMitochondrial Metabolism	Histidine is a semi-essential amino acid (children should obtain it from food) needed in humans for growth and tissue repair, Histidine is important for maintenance of myelin sheaths that protect nerve cells and is metabolized to the neurotransmitter histamine. Histamines play many roles in immunity, gastric secretion, and sexual functions. Histidine is also required for blood cell manufacture an…	-0.183467	NO	0.4006		NO
P03C08	P03	5155	C08	0.4057	0.8175	0.496269	-1.0048	pu-tm-0004	TM-L42 M27314-B4	proline	147-85-3	OC(=O)[C@@H]1CCCN1	Endogenous MetaboliteEndogenous Metabolite	1. L-Proline is an osmoprotectant. 2. Proline and its derivatives are often used as asymmetric catalysts in organic reactions, as the CBS reduction and proline catalysed aldol condensation.	30.6702	NO	0.254		NO
P03C09	P03	5155	C09	0.5465	0.8479	0.644534	-0.0272577	pu-tm-0004	TM-L42 M27313-B5	Pomalidomide	19171-19-8	Nc1cccc2C(=O)N(C3CCC(=O)NC3=O)C(=O)c12	TNFTNF-_	Pomalidomide inhibits TNF-_ release in LPS stimulated human PBMCs (IC50: 13 nM). It is an anti-angiogenic agent and an immunomodulator.	0.838309	NO	0.3948		NO
P03C10	P03	5155	C10	0.5308	0.8259	0.642693	-0.0393946	pu-tm-0004	TM-L42 M27314-B5	Histamine	51-45-6	NCCc1cnc[nH]1	5-HT Receptor agonistHT	Histamine is an amine derived by enzymatic decarboxylation of HISTIDINE. It is a powerful stimulant of gastric secretion, a constrictor of bronchial smooth muscle, a vasodilator, and also a centrally acting neurotransmitter.	1.20869	NO	0.3791		NO
P03C11	P03	5155	C11	0.5157	0.8292	0.621925	-0.176324	pu-tm-0004	TM-L42 M27313-B6	Ciclesonide	126544-47-6	O1[C@]2([C@@]3([C@H]([C@H]4[C@@H]([C@@]5(C(=CC(=O)C=C5)CC4)C)[C@@H](O)C3)C[C@H]2O[C@H]1C1CCCCC1)C)C(=O)COC(=O)C(C)C	GRGlucocorticoid Receptor	Ciclesonide(RPR251526) is a glucocorticoid used for the treatment of obstructive airway diseases.	5.38738	NO	0.364		NO
P03C12	P03	5155	C12	0.5632	0.8494	0.663056	0.0948669	pu-tm-0004	TM-L42 M27314-B6	Solifenacin succinate	242478-38-2	O(C(=O)N1[C@H](c2c(CC1)cccc2)c1ccccc1)[C@@H]1C2CCN(C1)CC2.O=C(O)CCC(=O)O	AChR antagonistmAChR	Solifenacin succinate is a quinuclidine and tetrahydroisoquinoline derivative and selective M3 MUSCARINIC ANTAGONIST. It is used as a UROLOGIC AGENT in the treatment of URINARY INCONTINENCE.	-2.88859	NO	0.4115		NO
P03C13	P03	5155	C13	0.5111	0.8342	0.612683	-0.237258	pu-tm-0004	TM-L42 M27313-B7	phenylalanine	63-91-2	c1ccc(cc1)C[C@@H](C(=O)O)N	Calcium Channel antagonist_2_ calcium channels	Phenylalanine is an essential amino acid and the precursor of the amino acid tyrosine, acts as an antagonist at _2_ calcium channels.	7.24692	NO	0.3594		NO
P03C14	P03	5155	C14	0.5386	0.8335	0.646191	-0.0163315	pu-tm-0004	TM-L42 M27314-B7	Droperidol	548-73-2	Fc1ccc(cc1)C(=O)CCCN1CCC(=CC1)n1c(=O)[nH]c2ccccc12	Dopamine Receptor antagonistD2	Droperidol is a Dopamine-2 Receptor Antagonist. The mechanism of action of droperidol is as a Dopamine D2 Antagonist.	0.504875	NO	0.3869		NO
P03C15	P03	5155	C15	0.1077	0.0534	2.01685	9.02078	pu-tm-0004	TM-L42 M27313-B8	Isavuconazole	241479-67-4	C(#N)c1ccc(cc1)c1nc(sc1)[C@H](C)[C@@](Cn1ncnc1)(O)c1c(ccc(c1)F)F	AntifungalAntifungal	Isavuconazole(BAL-4815; RO-0094815) is the active component of the new azole antifungal agent BAL8557 with MIC(50)s/MIC(90)s ranged from 0.002/0.004 mg/liter for C. albicans to 0.25/0.5 mg/liter for C. glabrata.	-275.282	NO	-0.044		NO
P03C16	P03	5155	C16	0.5393	0.8448	0.638376	-0.0678564	pu-tm-0004	TM-L42 M27314-B8	Naltrexone hydrochloride	16676-29-2	c1cc(c2c3c1C[C@@H]1[C@]4([C@@]3([C@H](C(=O)CC4)O2)CCN1CC1CC1)O)O.Cl	Opioid Receptor antagonistOpioid Receptor	Naltrexone is a synthetic opioid antagonist used in the prevention of relapse of opiate addiction and alcoholism.	2.07727	NO	0.3876		NO
P03C17	P03	5155	C17	0.5346	0.8433	0.633938	-0.0971162	pu-tm-0004	TM-L42 M27313-B9	Brexpiprazole	913611-97-9	O=c1ccc2ccc(OCCCCN3CCN(CC3)c3cccc4sccc34)cc2[nH]1	5-HT Receptor agonist; Adrenergic Receptor antagonist; Dopamine Receptor agonist5-HT1A; 5-HT2A; _1B-adrenergic receptor; _2C receptors; D2L	Brexpiprazole is a partial agonist of human 5-hydroxytryptamine (5-HT) 5-HT1A and dopamine D2 receptors.	2.97019	NO	0.3829		NO
P03C18	P03	5155	C18	0.5613	0.839	0.669011	0.134126	pu-tm-0004	TM-L42 M27314-B9	Diazoxide	364-98-7	CC1=NS(=O)(=O)c2c(N1)ccc(Cl)c2	ATPase inhibitor; Potassium Channel activatorNa+/K+-ATPase; Potassium Channel	Diazoxide is a benzothiadiazine derivative that is a peripheral vasodilator used for hypertensive emergencies. It lacks diuretic effect, apparently because it lacks a sulfonamide group.	-4.08666	NO	0.4096		NO
P03C19	P03	5155	C19	0.5373	0.8288	0.648287	-0.00251292	pu-tm-0004	TM-L42 M27313-B10	L-Leucine	61-90-5	CC(C)C[C@H](N)C(O)=O	mTORmTOR	Leucine is one of nine essential amino acids in humans (provided by food), Leucine is important for protein synthesis and many metabolic functions. Leucine contributes to regulation of blood-sugar levels; growth and repair of muscle and bone tissue; growth hormone production; and wound healing. Leucine also prevents breakdown of muscle proteins after trauma or severe stress and may be beneficial …	0.0831689	NO	0.3856		NO
P03C20	P03	5155	C20	0.5432	0.8234	0.659704	0.0727623	pu-tm-0004	TM-L42 M27314-B10	Diphemanil mesylate	62-97-5	C[N+]1(CCC(=C(c2ccccc2)c2ccccc2)CC1)C.COS(=O)(=O)[O-]	AChR antagonistAChR	Diphemanil methylsulfate, a quaternary ammonium anticholinergic, binds muscarinic acetylcholine receptors and thus decreases secretory excretion of stomach acids, sweat, and saliva.	-2.21402	NO	0.3915		NO
P03C21	P03	5155	C21	0.4809	0.8198	0.586606	-0.409185	pu-tm-0004	TM-L42 M27313-B11	MLN9708	1201902-80-8	ClC1=C(C(NCC(N[C@@H](CC(C)C)B2OC(CC(O)=O)(C(O)=O)CC(O2)=O)=O)=O)C=C(Cl)C=C1	Proteasome inhibitor20S proteasome; 20S proteasome	MLN2238 suppresses the chymotrypsin-like proteolytic (_5) site of the 20S proteasome(Ki50=0.93 nM, IC50=3.4 nM/). The biologically active form of MLN9708 is MLN2238 in aqueous solutions or plasma.	12.4937	NO	0.3292		NO
P03C22	P03	5155	C22	0.5486	0.8256	0.664486	0.104296	pu-tm-0004	TM-L42 M27314-B11	Atropine sulfate	55-48-1	OS(=O)(=O)O.O=C(C(c1ccccc1)CO)O[C@H]1C[C@H]2CC[C@H](N2C)C1.O=C(C(c1ccccc1)CO)O[C@H]1C[C@H]2CC[C@H](N2C)C1	AChR antagonistmAChR	Atropine sulfate is a competitive antagonist for muscarinic acetylcholine receptor.	-3.17634	NO	0.3969		NO
P03D03	P03	5155	D03	0.556	0.8451	0.65791	0.0609382	pu-tm-0004	TM-L42 M27315-B2	Imipenem	74431-23-5	O.N12C(=C(C[C@@H]1[C@H](C2=O)[C@@H](C)O)SCCNC=N)C(=O)O	Antibacterial inhibitor; Antibiotic inhibitorPBPs; _-Lactamase	Imipenem is a broad-spectrum, semi-synthetic beta-lactam carbapenem derived from thienamycin, produced by Streptomyces cattleya.	-1.85318	NO	0.4043		NO
P03D04	P03	5155	D04	0.5605	0.8438	0.664257	0.102783	pu-tm-0004	TM-L42 M27316-B2	2'-Deoxyinosine	890-38-0	OC[C@H]1O[C@H](C[C@@H]1O)n1cnc2c1nc[nH]c2=O	OthersOthers	2Õ-deoxyadenosine inhibits the growth of human colon-carcinoma cell lines and is found to be associated with purine nucleoside phosphorylase (PNP) deficiency.	-3.13017	NO	0.4088		NO
P03D05	P03	5155	D05	0.5865	0.8821	0.664891	0.106961	pu-tm-0004	TM-L42 M27315-B3	Sorafenib	284461-73-0	CNC(=O)c1cc(Oc2ccc(NC(=O)Nc3ccc(Cl)c(c3)C(F)(F)F)cc2)ccn1	c-Kit; FLT; PDGFR; Raf; VEGFRc-Kit; FLT3; mPDGFR_; PDGFR_; B-Raf; B-Raf (V599E); Raf-1; VEGFR2/Flk2	Sorafenib is a potent multikinase inhibitor (IC50s: 6/20/22 nM for Raf-1/VEGFR-4/B-Raf).	-3.25767	NO	0.4348		NO
P03D06	P03	5155	D06	0.5663	0.84	0.674167	0.16812	pu-tm-0004	TM-L42 M27316-B3	Sofosbuvir	1190307-88-0	[P@@](=O)(OC[C@H]1O[C@H]([C@](F)([C@@H]1O)C)n1ccc(=O)[nH]c1=O)(Oc1ccccc1)N[C@H](C(=O)OC(C)C)C	HCV Protease inhibitorHCV	Sofosbuvir is a uridine monophosphate analog inhibitor of hepatitis C virus (HCV) polymerase NS5B that is used as an antiviral agent in the treatment of chronic hepatitis C.	-5.12408	NO	0.4146		NO
P03D07	P03	5155	D07	0.5713	0.87	0.656667	0.0527388	pu-tm-0004	TM-L42 M27315-B4	Esmolol hydrochloride	81161-17-3	c1(ccc(cc1)CCC(=O)OC)OCC(CNC(C)C)O.Cl	Adrenergic Receptor antagonist_-adrenergic receptor	Esmolol is a cardioselective beta-blocker used in parenteral forms in the treatment of arrhythmias and severe hypertension. Esmolol has not been linked to instances of clinically apparent drug induced liver injury.	-1.60296	NO	0.4196		NO
P03D08	P03	5155	D08	0.4471	0.8488	0.526744	-0.803875	pu-tm-0004	TM-L42 M27316-B4	Paritaprevir	1221573-85-8	Cc1cnc(cn1)C(=O)N[C@H]1CCCCC\C=C/[C@@H]2C[C@]2(NC(=O)[C@@H]2C[C@H](CN2C1=O)Oc1nc2ccccc2c2ccccc12)C(=O)NS(=O)(=O)C1CC1	HCV Protease inhibitorHCV NS3/4A	Paritaprevir is an orally bioavailable, synthetic acylsulfonamide inhibitor of the hepatitis C virus (HCV) protease complex comprised of non-structural protein 3 and 4A (NS3/NS4A), with potential activity against HCV genotype 1. Upon administration, paritaprevir reversibly binds to the active center and binding site of the HCV NS3/NS4A protease and prevents NS3/NS4A protease-mediated polyprotein …	24.5385	NO	0.2954		NO
P03D09	P03	5155	D09	0.4409	0.837	0.526762	-0.803753	pu-tm-0004	TM-L42 M27315-B5	Atovaquone	95233-18-4	OC1=C([C@H]2CC[C@@H](CC2)c2ccc(Cl)cc2)C(=O)c2ccccc2C1=O	Dehydrogenase inhibitor; OthersDHODH; Cytochrome b	Atovaquone is a hydroxynaphthoquinone that has antimicrobial activity and is being used in antimalarial protocols.	24.5348	NO	0.2892		NO
P03D10	P03	5155	D10	0.4464	0.733	0.609004	-0.261512	pu-tm-0004	TM-L42 M27316-B5	Tolcapone	134308-13-7	Cc1ccc(cc1)C(=O)c1cc(c(c(c1)O)O)[N+](=O)[O-]	Transferase inhibitorCOMT	Tolcapone is a catechol-O-methyltransferase inhibitor used in the therapy of Parkinson disease as adjunctive therapy in combination with levodopa and carbidopa.	7.9871	NO	0.2947		NO
P03D11	P03	5155	D11	0.5714	0.8458	0.675573	0.177395	pu-tm-0004	TM-L42 M27315-B6	Silodosin	160970-54-7	C(O)CCN1c2c(cc(C[C@H](NCCOc3c(cccc3)OCC(F)(F)F)C)cc2CC1)C(=O)N	Adrenergic Receptor antagonist_-adrenergic receptor	Silodosin is an alpha-Adrenergic Blocker. The mechanism of action of silodosin is as an Adrenergic alpha-Antagonist.	-5.40713	NO	0.4197		NO
P03D12	P03	5155	D12	0.6706	0.8457	0.792953	0.951305	pu-tm-0004	TM-L42 M27316-B6	Bepotastine Besilate	190786-44-8	OS(=O)(=O)c1ccccc1.OC(=O)CCCN1CCC(CC1)O[C@@H](c1ccc(Cl)cc1)c1ccccn1	Histamine Receptor antagonistH1 receptor	Bepotastine is a non-sedating and selective H1 receptor antagonist (pIC50: 5.7).	-29.0247	NO	0.5189		NO
P03D13	P03	5155	D13	0.5678	0.8404	0.675631	0.177773	pu-tm-0004	TM-L42 M27315-B7	Ambrisentan	177036-94-1	COC([C@H](Oc1nc(C)cc(C)n1)C(O)=O)(c1ccccc1)c1ccccc1	Endothelin Receptor antagonistET-A	Ambrisentan is an endothelin receptor antagonist used in the therapy of pulmonary arterial hypertension (PAH). Ambrisentan has been associated with a low rate of serum enzyme elevations during therapy but has yet to be implicated in cases of clinically apparent acute liver injury.	-5.41864	NO	0.4161		NO
P03D14	P03	5155	D14	0.0465	0.0438	1.06164	2.72285	pu-tm-0004	TM-L42 M27316-B7	Sertaconazole nitrate	99592-39-9	c1cc2c(c(c1)Cl)scc2COC(Cn1ccnc1)c1c(cc(cc1)Cl)Cl.[N+](=O)(O)[O-]	AntibioticAntibiotic	Sertaconazole nitrate, a topical broad-spectrum antifungal, is developed to supply an additional agent for the treatment of superficial cutaneous and mucosal infections.	-83.0873	YES	-0.1052		NO
P03D15	P03	5155	D15	0.542	0.8413	0.644241	-0.0291866	pu-tm-0004	TM-L42 M27315-B8	GemifloxacinÊmesylate	210353-53-0	n1(cc(c(=O)c2cc(c(nc12)N1CC(/C(=N/OC)/C1)CN)F)C(=O)O)C1CC1.CS(=O)(=O)O	DNA gyrase inhibitor; Topoisomerase inhibitorDNA gyrase; Topo II	Gemifloxacin mesylate inhibits activities of DNA gyrase and topoisomerase IV, thereby inhibiting DNA replication and eventually bacterial growth. Gemifloxacin Mesylate is the mesylate salt form of gemifloxacin, a synthetic broad-spectrum fluoroquinolone with antibacterial activity. This fluoroquinolone exerts an enhanced spectrum of activity against gram-positive bacteria such as Streptococcus pn…	0.897175	NO	0.3903		NO
P03D16	P03	5155	D16	0.5822	0.8721	0.667584	0.124719	pu-tm-0004	TM-L42 M27316-B8	Vinorelbine Tartrate	125317-39-7	O[C@H]([C@@H](O)C(O)=O)C(O)=O.O[C@H]([C@@H](O)C(O)=O)C(O)=O.CCC1=C[C@@H]2CN(C1)Cc1c([nH]c3ccccc13)[C@@](C2)(C(=O)OC)c1cc2c(cc1OC)N(C)[C@@H]1[C@]22CCN3CC=C[C@](CC)([C@@H]23)[C@@H](OC(C)=O)[C@]1(O)C(=O)OC	Microtubule Associated inhibitorTubulin	Vinorelbine Tartrate, a semi-synthetic vinca alkaloid, interacts with tubulin resulting in mitosis inhibition.	-3.79959	NO	0.4305		NO
P03D17	P03	5155	D17	0.5965	0.857	0.696033	0.312288	pu-tm-0004	TM-L42 M27315-B9	Regadenoson	313348-27-5	n1(ncc(c1)C(=O)NC)c1nc2n(cnc2c(n1)N)[C@@H]1O[C@@H]([C@H]([C@H]1O)O)CO	Adenosine Receptor agonistA2A	Regadenoson is an adenosine derivative and selective A2A adenosine receptor agonist with coronary vasodilating activity. Upon administration, regadenoson selectively binds to and activates the A2A adenosine receptor, which induces coronary vasodilation. This leads to an increase in coronary blood flow and enhances myocardial perfusion. Compared to adenosine, regadenoson has a longer half-life and…	-9.52367	NO	0.4448		NO
P03D18	P03	5155	D18	0.5742	0.8501	0.67545	0.176581	pu-tm-0004	TM-L42 M27316-B9	Hodostin	51-60-5	c1(cc(ccc1)[N+](C)(C)C)OC(=O)N(C)C.S(=O)(=O)(OC)[O-]	AChR inhibitorAChR	Hodostin is a reversible inhibitor of acetylcholinesterase, can not cross the blood-brain barrier, used in the treatment of myasthenia gravis.	-5.38228	NO	0.4225		NO
P03D19	P03	5155	D19	0.5543	0.836	0.663038	0.0947481	pu-tm-0004	TM-L42 M27315-B10	Apremilast	608141-41-9	CCOc1c(ccc(c1)[C@@H](CS(=O)(=O)C)N1C(=O)c2c(C1=O)c(ccc2)NC(=O)C)OC	PDE inhibitorPDE4	Apremilast (CC-10004) is a potent and orally active PDE4 (IC50=74 nM) with anti-inflammation activities.	-2.88496	NO	0.4026		NO
P03D20	P03	5155	D20	0.5688	0.8382	0.678597	0.19733	pu-tm-0004	TM-L42 M27316-B10	Anisotropine Methylbromide	80-50-2	[Br-].CCCC(CCC)C(=O)O[C@@H]1C[C@@H]2CC[C@H](C1)[N+]2(C)C	AChRCholinergic	Anisotropine Methylbromide is an anticholinergic agent and has been used for relief of gastrointestinal spasm and for the suppression of gastric acid secretion.	-6.01549	NO	0.4171		NO
P03D21	P03	5155	D21	0.5624	0.839	0.670322	0.14277	pu-tm-0004	TM-L42 M27315-B11	Torezolid	856866-72-3	c1c(ccc(c1F)c1ccc(nc1)c1nnn(n1)C)N1C[C@@H](OC1=O)CO	MAO inhibitorMAO-A; MAO-B	Tedizolid is an Oxazolidinone Antibacterial. The mechanism of action of tedizolid is as a Breast Cancer Resistance Protein Inhibitor.	-4.35046	NO	0.4107		NO
P03D22	P03	5155	D22	0.5287	0.8333	0.634465	-0.0936399	pu-tm-0004	TM-L42 M27316-B11	Naloxegol oxalate	1354744-91-4	COCCOCCOCCOCCOCCOCCOCCO[C@H]1CC[C@]2([C@H]3Cc4c5[C@]2([C@H]1Oc5c(cc4)O)CCN3CC=C)O.C(=O)(C(=O)O)O	P450 inhibitorCYP3A	Naloxegol oxalate is a peripherally-selective opioid antagonist for the treatment of opioid-induced constipation.	2.86411	NO	0.377		NO
P03E03	P03	5155	E03	0.5629	0.8382	0.671558	0.150922	pu-tm-0004	TM-L42 M27313-C2	Felbamate	25451-15-4	NC(=O)OCC(COC(N)=O)C1=CC=CC=C1	NMDAR antagonistNMDA receptor	Felbamate is an Anti-epileptic Agent. The physiologic effect of felbamate is by means of Decreased Central Nervous System Disorganized Electrical Activity.	-4.59922	NO	0.4112		NO
P03E04	P03	5155	E04	0.5767	0.8425	0.68451	0.236319	pu-tm-0004	TM-L42 M27314-C2	Citalopram HBr	59729-32-7	Br.CN(C)CCCC1(OCc2cc(ccc12)C#N)c1ccc(F)cc1	5-HT Receptor inhibitor5-HT	Citalopram, a selective serotonin reuptake inhibitor (SSRI), selectively inhibits the CNS neuronal reuptake of serotonin, thereby potentiating serotonergic activity in the central nervous system (CNS). Citalopram Hydrobromide is the orally bioavailable hydrobromide salt of the racemic bicyclic phthalene derivative citalopram with antidepressant activity. This agent has minimal effects on the CNS …	-7.20531	NO	0.425		NO
P03E05	P03	5155	E05	0.5424	0.8434	0.643111	-0.0366358	pu-tm-0004	TM-L42 M27313-C3	Ixazomib	1072833-77-2	B([C@H](CC(C)C)NC(=O)CNC(=O)c1c(ccc(c1)Cl)Cl)(O)O	Proteasome inhibitor20S proteasome; 20S proteasome	MLN2238, a second generation, boron-containing peptide proteasome inhibitor (PI), inhibits the chymotrypsin-like proteolytic (_5) site of the 20S proteasome (IC50/Ki: 3.4/0.93 nM, in cell-free assays), also inhibits the caspase-like (_1) and trypsin-like (_2) proteolytic sites (IC50: 31/3500 nM).	1.1245	NO	0.3907		NO
P03E06	P03	5155	E06	0.401	0.8232	0.487123	-1.0651	pu-tm-0004	TM-L42 M27314-C3	Daunorubicin hydrochloride	23541-50-6	Cl.c12c([C@H](C[C@@](C2)(C(=O)C)O)O[C@H]2C[C@@H]([C@@H]([C@@H](O2)C)O)N)c(c2c(c1O)C(=O)c1c(C2=O)c(ccc1)OC)O	DNA/RNA Synthesis inhibitorDNA synthesis	Daunorubicin hydrochloride, an anthracycline aminoglycoside antineoplastic, inhibits DNA replication and repair and RNA and protein synthesis.	32.5104	NO	0.2493		NO
P03E07	P03	5155	E07	0.5763	0.851	0.677203	0.188142	pu-tm-0004	TM-L42 M27313-C4	Raltegravir potassium	871038-72-1	c1(ccc(cc1)CNC(=O)c1c([O-])c(=O)n(c(n1)C(NC(=O)c1nnc(o1)C)(C)C)C)F.[K+]	HIV Protease inhibitor; Integrase inhibitorHIV; Integrase (IN)	Raltegravir potassium salt(MK0518 potassium salt) is a potent integrase (IN) inhibitor, used to treat HIV infection.	-5.73507	NO	0.4246		NO
P03E08	P03	5155	E08	0.5353	0.8678	0.616847	-0.209801	pu-tm-0004	TM-L42 M27314-C4	Vandetanib	443913-73-3	COc1cc2c(Nc3ccc(Br)cc3F)ncnc2cc1OCC1CCN(C)CC1	EGFR; VEGFREGFR; VEGFR2; VEGFR3	Vandetanib is a potent inhibitor of VEGFR2 (IC50: 40 nM). It also inhibits VEGFR3 and EGFR.	6.40901	NO	0.3836		NO
P03E09	P03	5155	E09	0.4545	0.8431	0.539082	-0.722526	pu-tm-0004	TM-L42 M27313-C5	Formoterol	73573-87-2	Oc1c(NC=O)cc([C@@H](O)CN[C@@H](Cc2ccc(OC)cc2)C)cc1	Adrenergic Receptor agonist_2-adrenergic receptor	Arformoterol is an adrenergic _-2 receptor agonist with a prolonged duration of action. It is used to manage asthma and in the treatment of chronic obstructive pulmonary disease.	22.0559	NO	0.3028		NO
P03E10	P03	5155	E10	0.5424	0.861	0.629965	-0.123311	pu-tm-0004	TM-L42 M27314-C5	Demeclocycline hydrochloride	64-73-3	[C@@H]12[C@](C(=C3[C@H](C2)[C@@H](c2c(C3=O)c(ccc2Cl)O)O)O)(C(=O)C(=C([C@H]1N(C)C)O)C(=O)N)O.Cl	ribosome inhibitor30S ribosome	Demeclocycline hydrochloride is a TETRACYCLINE analog having a 7-chloro and a 6-methyl. Because it is excreted more slowly than TETRACYCLINE, it maintains effective blood levels for longer periods of time.	3.76959	NO	0.3907		NO
P03E11	P03	5155	E11	0.5986	0.8655	0.691623	0.283216	pu-tm-0004	TM-L42 M27313-C6	Guanethidine Monosulfate	645-43-2	OS(O)(=O)=O.NC(=N)NCCN1CCCCCCC1	Norepinephrine inhibitorNorepinephrine (NE)	Guanethidine is an antihypertensive drug that reduces the release of catecholamines.	-8.63648	NO	0.4469		NO
P03E12	P03	5155	E12	0.5806	0.8485	0.684266	0.23471	pu-tm-0004	TM-L42 M27314-C6	Paliperidone	144598-75-4	Cc1c(CCN2CCC(CC2)c2noc3c2ccc(F)c3)c(=O)n2CCCC(O)c2n1	5-HT Receptor antagonist; Adrenergic Receptor antagonist; Dopamine Receptor antagonist; Histamine Receptor antagonist5-HT; _-adrenergic receptor; Dopamine; H1 receptor	Paliperidone(Invega) is used as an atypical antipsychotic. It applies to the acute and maintenance treatment of schizophrenia. Chemically, paliperidone is the primary active metabolite of the older atypical antipsychotic risperidone.	-7.15621	NO	0.4289		NO
P03E13	P03	5155	E13	0.5795	0.8426	0.687752	0.257693	pu-tm-0004	TM-L42 M27313-C7	lysine	56-87-1	NCCCC[C@H](N)C(O)=O	herpes simplex virusherpes simplex virus	Lysine is one of nine essential amino acids in humans required for growth and tissue repair, Lysine is supplied by many foods, especially red meats, fish, and dairy products. Lysine seems to be active against herpes simplex viruses and present in many forms of diet supplements. The mechanism underlying this effect is based on the viral need for amino acid arginine; lysine competes with arginine f…	-7.85759	NO	0.4278		NO
P03E14	P03	5155	E14	0.5724	0.8449	0.677477	0.189943	pu-tm-0004	TM-L42 M27314-C7	Medroxyprogesterone Acetate	71-58-9	[C@@H]1(C[C@@H]2[C@H](CC[C@]3([C@H]2CC[C@@]3(C(=O)C)OC(=O)C)C)[C@@]2(C1=CC(=O)CC2)C)C	Estrogen/progestogen Receptor agonistER; PR	Medroxyprogesterone acetate is a synthetic progestin that is derived from 17-hydroxyprogesterone. It is a long-acting contraceptive that is effective both orally or by intramuscular injection and has also been used to treat breast and endometrial neoplasms.	-5.79006	NO	0.4207		NO
P03E15	P03	5155	E15	0.5776	0.8503	0.67929	0.201897	pu-tm-0004	TM-L42 M27313-C8	Nandrolone decanoate	360-70-3	CCCCCCCCCC(=O)O[C@H]1CC[C@H]2[C@@H]3CCC4=CC(=O)CC[C@@H]4[C@H]3CC[C@]12C	OthersOthers	Nandrolone Decanoate is the decanoate salt form of nandrolone, an anabolic steroid analog of testosterone with androgenic, anabolic, and erythropoietin stimulating effects. Nandrolone enters the cell and binds to and activates specific nuclear androgen receptors in responsive tissue, including the prostate, seminal vesicles, scrotum, penis, larynx, hair follicles, muscle, and bone.	-6.15486	NO	0.4259		NO
P03E16	P03	5155	E16	0.5841	0.8563	0.682121	0.220564	pu-tm-0004	TM-L42 M27314-C8	Amrinone	60719-84-8	Nc1cc(c[nH]c1=O)c1ccncc1	PDE inhibitor; TNF inhibitorPDE; TNF-_	Amrinone is a positive inotropic cardiotonic (cardiotonic agent) with vasodilator properties, phosphodiesterase 3 inhibitory activity.	-6.7245	NO	0.4324		NO
P03E17	P03	5155	E17	0.5937	0.8749	0.678592	0.197297	pu-tm-0004	TM-L42 M27313-C9	Cilastatin	82009-34-5	S(C[C@H](N)C(=O)O)CCCC/C=C(\NC(=O)[C@@H]1C(C1)(C)C)/C(=O)O	Proteasome inhibitorDipeptidase 1	Cilastatin is a renal dehydropeptidase-I and leukotriene D4 dipeptidase inhibitor. Since the antibiotic, IMIPENEM, is hydrolyzed by dehydropeptidase-I, which resides in the brush border of the renal tubule, cilastatin is administered with imipenem to increase its effectiveness. The drug also inhibits the metabolism of leukotriene D4 to leukotriene E4.	-6.01446	NO	0.442		NO
P03E18	P03	5155	E18	0.5872	0.8462	0.693926	0.298397	pu-tm-0004	TM-L42 M27314-C9	Megestrol acetate	595-33-5	C12=CC(=O)CC[C@@]1([C@@H]1[C@@H](C=C2C)[C@H]2[C@@]([C@@](CC2)(OC(=O)C)C(=O)C)(CC1)C)C	Estrogen/progestogen Receptor agonist; GR inhibitorER; Glucocorticoid Receptor	Megestrol acetate is a progestogen with actions and uses similar to those of the progestogens in general. Megestrol acetate also has anti-androgenic properties. It is given by mouth in the palliative treatment or as an adjunct to other therapy in endometrial carcinoma and in breast cancer. Megestrol acetate has been approved to treat anorexia and cachexia.	-9.09975	NO	0.4355		NO
P03E19	P03	5155	E19	0.5438	0.8346	0.65157	0.0191326	pu-tm-0004	TM-L42 M27313-C10	Bimatoprost	155206-00-1	CCNC(=O)CCC\C=C/C[C@H]1[C@@H](O)C[C@@H](O)[C@@H]1\C=C\[C@@H](O)CCc1ccccc1	Others; Prostaglandin ReceptorPGF2; PGE2	Bimatoprost is a cloprostenol-derived amide that is used as an antihypertensive agent in the treatment of open-angle glaucoma and ocular hypertension.	-0.577391	NO	0.3921		NO
P03E20	P03	5155	E20	0.5629	0.8477	0.664032	0.101301	pu-tm-0004	TM-L42 M27314-C10	Gatifloxacin	112811-59-3	COc1c2n(cc(C(=O)O)c(=O)c2cc(F)c1N1CCNC(C)C1)C1CC1	Topoisomerase inhibitorTopo IV	Gatifloxacin is an antibiotic of the fourth-generation fluoroquinolone family, that like other members of that family, inhibits the bacterial enzymes DNA gyrase and topoisomerase IV.	-3.08493	NO	0.4112		NO
P03E21	P03	5155	E21	0.529	0.857	0.61727	-0.207016	pu-tm-0004	TM-L42 M27313-C11	Succimer	304-55-2	[C@@H]([C@@H](C(=O)O)S)(C(=O)O)S	OthersCadmium; Lead; Mercury; Others	Succimer is a Lead Chelator. The mechanism of action of succimer is as a Lead Chelating Activity.	6.32404	NO	0.3773		NO
P03E22	P03	5155	E22	0.5314	0.8446	0.629174	-0.12853	pu-tm-0004	TM-L42 M27314-C11	Nepafenac	78281-72-8	NC(=O)Cc1cccc(C(=O)c2ccccc2)c1N	COX inhibitorCOX-1; COX-2	Nepafenac is a Nonsteroidal Anti-inflammatory Drug. The mechanism of action of nepafenac is as a Cyclooxygenase Inhibitor. The chemical classification of nepafenac is Nonsteroidal Anti-inflammatory Compounds.	3.92886	NO	0.3797		NO
P03F03	P03	5155	F03	0.582	0.8661	0.671978	0.153689	pu-tm-0004	TM-L42 M27315-C2	Eltrombopag	496775-61-2	CC1=NN(C(=O)C\1=N\Nc1cccc(-c2cccc(c2)C(O)=O)c1O)c1ccc(C)c(C)c1	Thrombin agonistThrombopoietin receptor	Eltrombopag, an orally active thrombopoietin receptor agonist with megakaryopoiesis stimulating activity, binds to and stimulates the platelet thrombopoietin receptor (TPO-R or CD110).	-4.68367	NO	0.4303		NO
P03F04	P03	5155	F04	0.5396	0.865	0.623815	-0.16386	pu-tm-0004	TM-L42 M27316-C2	Embelin	550-24-3	CCCCCCCCCCCC1=C(C(=O)C=C(C1=O)O)O	IAP inhibitor; Lipoxygenase inhibitor; Prostaglandin Receptor inhibitorXIAP; 5-Lipoxygenase; mPGES-1	Embelin, isolated from the Japanese Ardisia herb, is an inhibitor of the X-linked inhibitor of apoptosis (IC50: 4.1 uM).	5.00703	NO	0.3879		NO
P03F05	P03	5155	F05	0.1624	0.8165	0.198898	-2.96544	pu-tm-0004	TM-L42 M27315-C3	Fingolimod hydrochloride	162359-56-0	Cl.CCCCCCCCc1ccc(CCC(N)(CO)CO)cc1	S1P ReceptorS1P	Fingolimod, a novel immune modulator, is a sphingosine 1-phosphate (S1P) antagonist (IC50: 0.033 nM in K562 and NK cells).	90.5035	NO	0.0107		YES
P03F06	P03	5155	F06	0.5723	0.8523	0.671477	0.150388	pu-tm-0004	TM-L42 M27316-C3	Naratriptan	143388-64-1	CNS(=O)(=O)CCc1cc2c(cc1)[nH]cc2C1CCN(CC1)C.Cl	5-HT Receptor agonist5-HT1	Naratriptan Hydrochloride is the hydrochloride salt form of naratriptan, a sulfonamide with selective serotonin (5-HT) 1 receptor agonistic activity and anti-migraine property. Naratriptan hydrochloride binds selectively and with high affinity to the 5-HT1D and 5-HT1B receptor subtypes. Activation of these 5-HT1D/B receptors located on intracranial blood vessels leads to vasoconstriction and prov…	-4.58294	NO	0.4206		NO
P03F07	P03	5155	F07	0.4693	0.8398	0.558824	-0.592365	pu-tm-0004	TM-L42 M27315-C4	Macitentan	441798-33-0	N(c1c(c(ncn1)OCCOc1ncc(cn1)Br)c1ccc(cc1)Br)S(=O)(=O)NCCC	Endothelin Receptor antagonistET-A; ET-B	Macitentan is an endothelin receptor antagonist that is used in the therapy of pulmonary arterial hypertension (PAH).	18.0838	NO	0.3176		NO
P03F08	P03	5155	F08	0.5832	0.8777	0.664464	0.104148	pu-tm-0004	TM-L42 M27316-C4	Dimesna	16208-51-8	[O-]S(=O)(=O)CCSSCCS(=O)(=O)[O-].[Na+].[Na+]	Othersorganic anion transporter	Dimesna is a synthetic derivative of dithio-ethane sulfonate with uroprotective properties.	-3.17182	NO	0.4315		NO
P03F09	P03	5155	F09	0.5474	0.8813	0.621128	-0.181577	pu-tm-0004	TM-L42 M27315-C5	Chlorotrianisene	569-57-3	COc1ccc(cc1)C(=C(c1ccc(OC)cc1)c1ccc(OC)cc1)Cl	Estrogen/progestogen Receptor agonistER	Chlorotrianisene is an orally bioavailable, highly lipophilic, synthetic triphenylethylene (TPE) derivative and selective estrogen receptor modulator (SERM), with predominantly estrogenic but also antiestrogenic activities.	5.54771	NO	0.3957		NO
P03F10	P03	5155	F10	0.5463	0.8534	0.640145	-0.0561908	pu-tm-0004	TM-L42 M27316-C5	Rolapitant hydrochloride	914462-92-3	Cl.C[C@@H](OC[C@]1(CC[C@]2(CCC(=O)N2)CN1)c1ccccc1)c1cc(cc(c1)C(F)(F)F)C(F)(F)F	Neurokinin 1 antagonistNK1	Rolapitant Hydrochloride is the hydrochloride salt form of rolapitant, an orally bioavailable, centrally-acting, selective, neurokinin 1 receptor (NK1-receptor) antagonist with potential antiemetic activity.	1.72127	NO	0.3946		NO
P03F11	P03	5155	F11	0.571	0.865	0.660116	0.0754781	pu-tm-0004	TM-L42 M27315-C6	Vismodegib	879085-55-9	CS(=O)(=O)c1ccc(C(=O)Nc2ccc(Cl)c(c2)-c2ccccn2)c(Cl)c1	Hedgehog/SmoothenedHedgehog	Vismodegib is a hedgehog pathway inhibitor (IC50: 3 nM). It also inhibits P-gp (IC50: 3.0 _M), ABCG2 (IC50: 1.4 _M).	-2.2969	NO	0.4193		NO
P03F12	P03	5155	F12	0.5824	0.86	0.677209	0.188181	pu-tm-0004	TM-L42 M27316-C6	Hydrocortisone	50-23-7	C[C@]12CCC(=O)C=C1CC[C@@H]3[C@@H]2[C@H](C[C@]4([C@H]3CC[C@@]4(C(=O)CO)O)C)O	GR inhibitorGlucocorticoid Receptor	Hydrocortisone, a glucocorticoid receptor agonist, promotes protein catabolism, gluconeogenesis, capillary wall stability, renal excretion of calcium, and suppresses immune and inflammatory responses. Therapeutic Hydrocortisone is a synthetic or semisynthetic analog of natural hydrocortisone hormone produced by the adrenal glands with primary glucocorticoid and minor mineralocorticoid effects.	-5.73628	NO	0.4307		NO
P03F13	P03	5155	F13	0.5907	0.8614	0.685744	0.244453	pu-tm-0004	TM-L42 M27315-C7	Binimetinib	606143-89-9	Cn1cnc2c1cc(c(c2F)Nc1c(cc(cc1)Br)F)C(=O)NOCCO	MEK inhibitorMEK	Binimetinib (MEK162, ARRY-162, ARRY-438162) is an orally available inhibitor of MEK1/2 (IC50: 12 nM) in a cell-free assay.	-7.45354	NO	0.439		NO
P03F14	P03	5155	F14	0.5878	0.8588	0.684443	0.235878	pu-tm-0004	TM-L42 M27316-C7	Lomefloxacin hydrochloride	98079-52-8	C1(NCCN(C1)c1c(cc2c(c1F)n(cc(c2=O)C(=O)O)CC)F)C.Cl	Topoisomerase inhibitorTopo II	Lomefloxacin hydrochloride inhibits DNA gyrase, a type II topoisomerase involved in the induction or relaxation of supercoiling during DNA replication. This inhibition leads to a decrease in DNA synthesis during bacterial replication, resulting in cell growth inhibition and eventually cell lysis. Lomefloxacin Hydrochloride is the hydrochloride salt form of lomefloxacin, a synthetic broad-spectrum…	-7.19184	NO	0.4361		NO
P03F15	P03	5155	F15	0.589	0.8661	0.68006	0.206977	pu-tm-0004	TM-L42 M27315-C8	Palbociclib hydrochloride	827022-32-2	Cl.CC(=O)c1c(C)c2cnc(Nc3ccc(cn3)N3CCNCC3)nc2n(C2CCCC2)c1=O	CDKCDK4/CyclinD1; CDK4/CyclinD3; CDK6/CyclinD2	Palbociclib (PD-0332991) is a selective inhibitor of CDK4/6 (IC50s: 11/16 nM). It exhibits no inhibition against a panel of 36 additional protein kinases.	-6.30986	NO	0.4373		NO
P03F16	P03	5155	F16	0.596	0.8777	0.679048	0.200301	pu-tm-0004	TM-L42 M27316-C8	Niraparib	1038915-60-4	c1(cccc2c1nn(c2)c1ccc(cc1)[C@H]1CNCCC1)C(=O)N	Others inhibitor; PARP inhibitorTANK-1; PARP1; PARP2; PARP3; V-PARP	MK-4827(Niraparib) is a selective inhibitor of PARP1/PARP2 with IC50 of 3.8 nM/2.1 nM; with great activity in cancer cells with mutant BRCA-1 and BRCA-2; >330-fold selective against PARP3, V-PARP and Tank1.	-6.10615	NO	0.4443		NO
P03F17	P03	5155	F17	0.4568	0.8334	0.548116	-0.662961	pu-tm-0004	TM-L42 M27315-C9	Ivacaftor	873054-44-5	CC(C)(C)c1cc(c(NC(=O)c2c[nH]c3ccccc3c2=O)cc1O)C(C)(C)C	CFTRF508del-CFTR; G551D-CFTR	Ivacaftor (VX-770) is a potentiator of CFTR targeting G551D-CFTR (EC50: 100 nM) and F508del-CFTR (EC50: 25 nM) in Fisher rat thyroid cells, respectively.	20.2382	NO	0.3051		NO
P03F18	P03	5155	F18	0.302	0.7917	0.381458	-1.76178	pu-tm-0004	TM-L42 M27316-C9	O-(4-Hydroxy-3-iodophenyl)-3,5-diiodo-L-tyrosine	6893-02-03	N[C@@H](Cc1cc(I)c(Oc2ccc(O)c(I)c2)c(I)c1)C(O)=O	Thyroid hormone receptor(THR) agonistTR_; TR_	Liothyronine is an active form of thyroid hormone, binding to _1 thyroid hormone receptor (TR_1), and activates its activity.	53.7711	NO	0.1503		NO
P03F19	P03	5155	F19	0.563	0.8563	0.65748	0.0581003	pu-tm-0004	TM-L42 M27315-C10	Trametinib	871700-17-3	CC(=O)Nc1cccc(c1)-n1c2c(C)c(=O)n(C)c(Nc3ccc(I)cc3F)c2c(=O)n(C2CC2)c1=O	MEKMEK1; MEK2	Trametinib is an ATP-noncompetitive inhibitor of MEK 1/2 (IC50s: 0.7/0.9 nM). It shows low inhibition for more than 180 kinases, including B-Raf, c-Raf, and MEK5.	-1.76658	NO	0.4113		NO
P03F20	P03	5155	F20	0.5605	0.8498	0.659567	0.0718611	pu-tm-0004	TM-L42 M27316-C10	Cidofovir	113852-37-2	C(P(=O)(O)O)O[C@@H](Cn1c(=O)nc(cc1)N)CO	DNA/RNA Synthesis inhibitorDNA/RNA Synthesis	Cidofovir inhibits virus replication by specific inhibition of viral DNA synthesis.	-2.18652	NO	0.4088		NO
P03F21	P03	5155	F21	0.5713	0.8562	0.667251	0.122522	pu-tm-0004	TM-L42 M27315-C11	Baricitinib	1187594-09-7	CCS(=O)(=O)N1CC(C1)(CC#N)n1cc(cn1)c1c2cc[nH]c2ncn1	Chk inhibitor; JAK inhibitor; Tyrosine Kinases inhibitorChk2; JAK1; JAK2; JAK3; Tyk2	Baricitinib is an orally bioavailable inhibitor of Janus kinases 1 and 2 (JAK1/2), with potential anti-inflammatory, immunomodulating and antineoplastic activities.	-3.73253	NO	0.4196		NO
P03F22	P03	5155	F22	0.3652	0.8595	0.424898	-1.47537	pu-tm-0004	TM-L42 M27316-C11	Aminacrine	90-45-9	Nc1c2ccccc2nc2ccccc12	OthersOthers	9-Aminoacridine is a highly fluorescent anti-infective dye used clinically as a topical antiseptic and experimentally as a mutagen, due to its interaction with DNA. It is also used as an intracellular pH indicator.	45.0305	NO	0.2135		NO
P03G03	P03	5155	G03	0.5334	0.8573	0.622186	-0.174601	pu-tm-0004	TM-L42 M27313-D2	Diflorasone	2557-49-5	F[C@]12[C@H]([C@H]3[C@@]([C@](O)([C@H](C3)C)C(=O)CO)(C[C@@H]2O)C)C[C@H](F)C2=CC(=O)C=C[C@]12C	GR agonistGlucocorticoid Receptor	Diflorasone is a synthetic glucocorticoid with anti-inflammatory and immunosuppressive properties. Like other glucocorticoids, diflorasone enters the cell by diffusion across the cell membrane and binds to the glucocorticoid receptor (GR) in the cytoplasm. The receptor complex subsequently translocates to the nucleus and activates or represses genes by interacting with short, palindromic DNA sequ…	5.33482	NO	0.3817		NO
P03G04	P03	5155	G04	0.5467	0.8674	0.630274	-0.121272	pu-tm-0004	TM-L42 M27314-D2	Dacarbazine	4342-03-04	CN(C)N=Nc1nc[nH]c1C(N)=O	DNA/RNA Synthesis inhibitorDNA polymerase beta	Dacarbazine is an antineoplastic agent. It has significant activity against melanomas.	3.70737	NO	0.395		NO
P03G05	P03	5155	G05	0.529	0.8568	0.617414	-0.206066	pu-tm-0004	TM-L42 M27313-D3	Etonogestrel	54048-10-1	CC[C@]12CC(=C)[C@H]3[C@@H](CCC4=CC(=O)CC[C@H]34)[C@@H]1CC[C@@]2(O)C#C	Estrogen/progestogen Receptor agonistER	Etonogestrel is a steroidal progestin used as hormonal contraceptives.	6.29505	NO	0.3773		NO
P03G06	P03	5155	G06	0.589	0.8523	0.691071	0.279576	pu-tm-0004	TM-L42 M27314-D3	Phentolamine mesilate	65-28-1	CS(=O)(=O)O.Cc1ccc(cc1)N(CC1=NCCN1)c1cc(O)ccc1	Adrenergic Receptor antagonist_-adrenergic receptor	Phentolamine mesylate is a nonselective alpha-adrenergic antagonist. It is used in the treatment of hypertension and hypertensive emergencies, pheochromocytoma, vasospasm of RAYNAUD DISEASE and frostbite, clonidine withdrawal syndrome, impotence, and peripheral vascular disease.	-8.52539	NO	0.4373		NO
P03G07	P03	5155	G07	0.5877	0.8557	0.686806	0.251455	pu-tm-0004	TM-L42 M27313-D4	Ulipristal acetate	126784-99-4	C1(=O)CCC2=C3[C@@H](CCC2=C1)[C@@H]1CC[C@](C(=O)C)([C@@]1(C)C[C@@H]3c1ccc(cc1)N(C)C)OC(=O)C	Estrogen/progestogen ReceptorPR	Ulipristal Acetate is an orally bioavailable, acetate salt of ulipristal, a selective progesterone receptor modulator with anti-progesterone activity. Ulipristal binds to the progesterone receptor (PR), thereby inhibiting PR-mediated gene expression, and interfering with progesterone activity in the reproductive system. As a result, this agent may suppress the growth of uterine leiomyomatosis. Fu…	-7.66723	NO	0.436		NO
P03G08	P03	5155	G08	0.5985	0.8798	0.680268	0.208349	pu-tm-0004	TM-L42 M27314-D4	Mycophenolic acid	24280-93-1	c12c(c(c(c(c1C)OC)C/C=C(/CCC(=O)O)\C)O)C(=O)OC2	Dehydrogenase inhibitor; UGT inhibitorDH; UGT	Mycophenolic acid is an inosine monophosphate dehydrogenase(IMPDH) inhibitor with anti-proliferative activity.	-6.35176	NO	0.4468		NO
P03G09	P03	5155	G09	0.6147	0.9145	0.672171	0.15496	pu-tm-0004	TM-L42 M27313-D5	Etravirine	269055-15-4	CC1=CC(=CC(C)=C1OC1=NC(NC2=CC=C(C=C2)C#N)=NC(N)=C1Br)C#N	Reverse Transcriptase inhibitorReverse Transcriptase	Etravirine is a diarylpyrimidine non-nucleoside reverse transcriptase inhibitor. Etravirine is designed to be active against HIV isolates with mutations that confer resistance to the two most commonly prescribed first-generation NNRTIs. It can bind the enzyme reverse transcriptase (RT) in multiple conformations, both for native and mutant RT, thereby blocking the enzymatic activity of RT.	-4.72246	NO	0.463		NO
P03G10	P03	5155	G10	0.6315	0.8761	0.720808	0.475639	pu-tm-0004	TM-L42 M27314-D5	Paclitaxel	33069-62-4	CC(=O)O[C@@H]1C2=C(C)[C@H](C[C@@](O)([C@@H](OC(=O)c3ccccc3)[C@@H]3[C@@]4(CO[C@@H]4C[C@H](O)[C@@]3(C)C1=O)OC(C)=O)C2(C)C)OC(=O)[C@H](O)[C@@H](NC(=O)c1ccccc1)c1ccccc1	Microtubulemicrotubule	Paclitaxel is a cyclodecane isolated from the bark of the Pacific yew tree. It stabilizes microtubules in their polymerized form leading to cell death.	-14.5087	NO	0.4798		NO
P03G11	P03	5155	G11	0.5994	0.8658	0.692308	0.287728	pu-tm-0004	TM-L42 M27313-D6	Droxidopa	23651-95-8	N[C@@H]([C@H](O)c1ccc(O)c(O)c1)C(O)=O	Adrenergic Receptor inhibitorAdrenergic Receptor	Droxidopa is an orally available prodrug of norepinephrine that is used in the treatment of symptomatic orthostatic hypotension due to neurogenic causes of autonomic failure.	-8.77418	NO	0.4477		NO
P03G12	P03	5155	G12	0.593	0.8784	0.675091	0.174215	pu-tm-0004	TM-L42 M27314-D6	Hydroxyzine dihydrochloride	2192-20-3	C1CN(CCN1CCOCCO)C(c1ccccc1)c1ccc(cc1)Cl.Cl.Cl	Histamine Receptor antagonistH1 receptor	Hydroxyzine hydrochloride is a histamine H1 receptor antagonist that is effective in the treatment of chronic urticaria, dermatitis, and histamine-mediated pruritus. Unlike its major metabolite CETIRIZINE, it does cause drowsiness. It is also effective as an antiemetic, for relief of anxiety and tension, and as a sedative.	-5.31007	NO	0.4413		NO
P03G13	P03	5155	G13	0.5939	0.8843	0.671605	0.151229	pu-tm-0004	TM-L42 M27313-D7	Dexmedetomidine	113775-47-6	Cc1c(c(ccc1)[C@H](C)c1cnc[nH]1)C	Adrenergic Receptor agonist_2 receptor	Dexmedetomidine is a Central alpha-2 Adrenergic Agonist. The mechanism of action of dexmedetomidine is as an Adrenergic alpha2-Agonist. The physiologic effect of dexmedetomidine is by means of General Anesthesia.	-4.60859	NO	0.4422		NO
P03G14	P03	5155	G14	0.5919	0.8694	0.680814	0.21195	pu-tm-0004	TM-L42 M27314-D7	Levonorgestrel	797-63-7	CC[C@]12CC[C@H]3[C@@H](CCC4=CC(=O)CC[C@H]34)[C@@H]1CC[C@@]2(O)C#C	Estrogen/progestogen Receptor agonist; OthersER; SRD5A1	Levonorgestrel is a Progestin and Progestin-containing Intrauterine Device. The physiologic effect of levonorgestrel is by means of Inhibit Ovum Fertilization.	-6.46163	NO	0.4402		NO
P03G15	P03	5155	G15	0.5896	0.883	0.667724	0.12564	pu-tm-0004	TM-L42 M27313-D8	Ivabradine hydrochloride	148849-67-6	N1(C(=O)Cc2c(CC1)cc(c(c2)OC)OC)CCCN(C)C[C@@H]1c2c(cc(c(c2)OC)OC)C1.Cl	Adrenergic Receptor inhibitorAdrenergic Receptor	Ivabradine hydrochloride is a new If inhibitor (IC50: 2.9 _M). Ivabradine Hydrochloride is the hydrochloride salt form of ivabradine, an orally bioavailable, hyperpolarization-activated, cyclic nucleotide-gated (HCN) channel blocker, with negative chronotropic activity. Upon administration, ivabradine selectively binds to the intracellular portion of the HCN channel pore and blocks HCN channels i…	-3.8277	NO	0.4379		NO
P03G16	P03	5155	G16	0.5347	0.8727	0.612696	-0.237169	pu-tm-0004	TM-L42 M27314-D8	Pimavanserin tartrate	706782-28-7	O[C@H]([C@@H](O)C(O)=O)C(O)=O.CC(C)COc1ccc(CNC(=O)N(Cc2ccc(F)cc2)C2CCN(C)CC2)cc1.CC(C)COc1ccc(CNC(=O)N(Cc2ccc(F)cc2)C2CCN(C)CC2)cc1	5-HT Receptor inhibitor5-HT2A	Pimavanserin is an effective and specific serotonin 5-HT2A inverse agonist (pIC50: 8.73), used in the therapy of psychosis associated with ParkinsonÕs disease.	7.24422	NO	0.383		NO
P03G17	P03	5155	G17	0.6232	0.8818	0.706736	0.382859	pu-tm-0004	TM-L42 M27313-D9	Dienogest	65928-58-7	O=C1C=C2C(=C3[C@@H](CC2)[C@H]2[C@](CC3)([C@@](CC2)(CC#N)O)C)CC1	Estrogen/progestogen Receptor agonistER	Dienogest is an orally-active, semisynthetic, fourth generation, nonethinylated progestogen with antiproliferative, antiandrogenic, anti-inflammatory and antiangiogenic activities that is used in hormone therapy and as a female contraceptive.	-11.6773	NO	0.4715		NO
P03G18	P03	5155	G18	0.623	0.8801	0.707874	0.390362	pu-tm-0004	TM-L42 M27314-D9	Etoposide	33419-42-0	COc1cc(cc(OC)c1O)[C@H]1[C@@H]2[C@H](COC2=O)[C@H](O[C@@H]2O[C@@H]3CO[C@@H](C)O[C@H]3[C@H](O)[C@H]2O)c2cc3OCOc3cc12	TopoisomeraseTopo II	Etoposide inhibits DNA synthesis by forming a complex with topoisomerase II and DNA (IC50: 60.3 _M).	-11.9063	NO	0.4713		NO
P03G19	P03	5155	G19	0.6014	0.8619	0.697761	0.323682	pu-tm-0004	TM-L42 M27313-D10	Rufinamide	106308-44-5	c1c(c(c(cc1)F)Cn1nnc(c1)C(=O)N)F	Sodium Channel inhibitorSodium Channel	Rufinamide, a triazole derivative, is used as voltage-gated sodium channel blocker for the treatment of seizure disorders.	-9.87139	NO	0.4497		NO
P03G20	P03	5155	G20	0.5771	0.8623	0.669257	0.135747	pu-tm-0004	TM-L42 M27314-D10	Doxazosin mesylate	77883-43-3	C(=O)(C1Oc2c(OC1)cccc2)N1CCN(CC1)c1nc2c(c(n1)N)cc(c(c2)OC)OC.CS(=O)(=O)O	Adrenergic Receptor agonist_1-adrenergic receptor	Doxazosin mesylate(UK 33274) is a quinazoline-derivative. It is a selectively antagonizes postsynaptic _1-adrenergic receptors.	-4.13614	NO	0.4254		NO
P03G21	P03	5155	G21	0.6223	0.8747	0.711444	0.413898	pu-tm-0004	TM-L42 M27313-D11	Dalasetron Mesylate Hydrate	878143-33-0	O.CS(O)(=O)=O.O=C(O[C@H]1C[C@H]2C[C@@H]3C[C@@H](C1)N2CC3=O)c1c[nH]c2ccccc12	5-HT Receptor antagonist5-HT3	Dolasetron mesylate, a selective serotonin receptor antagonist, competitively blocks the action of serotonin at 5HT3 receptors, resulting in suppression of chemotherapy- and radiotherapy-induced nausea and vomiting.	-12.6245	NO	0.4706		NO
P03G22	P03	5155	G22	0.5613	0.859	0.653434	0.031426	pu-tm-0004	TM-L42 M27314-D11	Azatadine Maleate	3978-86-7	OC(=O)\C=C/C(O)=O.OC(=O)\C=C/C(O)=O.CN1CC\C(CC1)=C1\c2ccccc2CCc2cccnc12	5-HT Receptor inhibitor; AChR inhibitorHT; Cholinergic	Azatadine dimaleate is an inhibitor for histamine_IC50=6.5 nM_ and cholinergic_IC50=10 nM_.	-0.952552	NO	0.4096		NO
P03H03	P03	5155	H03	0.5779	0.8733	0.661743	0.0862067	pu-tm-0004	TM-L42 M27315-D2	Fenofibric acid	42017-89-0	c1c(ccc(c1)C(=O)c1ccc(cc1)OC(C(=O)O)(C)C)Cl	MMP inhibitor; PPAR agonistMMP; PPAR_	Fenofibric Acid is the active form of fenofibrate, a synthetic phenoxy-isobutyric acid derivate with antihyperlipidemic activity.	-2.6243	NO	0.4262		NO
P03H04	P03	5155	H04	0.5812	0.8737	0.665217	0.109112	pu-tm-0004	TM-L42 M27316-D2	Albendazole Oxide	54029-12-8	CCCS(=O)c1ccc2nc(NC(=O)OC)[nH]c2c1	Microtubule Associated inhibitorTubulin polymerization	Albendazole Sulfoxide (Albendazole EP Impurity B) is a metabolite of Albendazole, an anthelmintic.	-3.32332	NO	0.4295		NO
P03H05	P03	5155	H05	0.5786	0.88	0.6575	0.0582329	pu-tm-0004	TM-L42 M27315-D3	Bepridil hydrochloride	68099-86-5	Cl.CC(C)COCC(CN(Cc1ccccc1)c1ccccc1)N1CCCC1	Calcium ChannelCalcium Channel	Bepridil is a calcium channel blocker and also inhibits Na+/Ca2+ exchange (NCX), sodium channels and cardiac sarcolemmal KATP channels.	-1.77062	NO	0.4269		NO
P03H06	P03	5155	H06	0.0453	0.0482	0.939834	1.91973	pu-tm-0004	TM-L42 M27316-D3	Anidulafungin	166663-25-8	C1N2[C@@H]([C@H]([C@H]1C)O)C(=O)N[C@@H]([C@@H](C[C@@H](C(=O)N[C@@H]([C@H](O)C)C(=O)N1C[C@@H](C[C@H]1C(=O)N[C@@H]([C@@H]([C@H](c1ccc(cc1)O)O)O)C(=O)N[C@H](C2=O)[C@@H](C)O)O)NC(=O)c1ccc(cc1)c1ccc(cc1)c1ccc(cc1)OCCCCC)O)O	Others inhibitorglucan synthase	Anidulafungin (LY303366) is an echinocandin derivative used as an antifungal drug. It inhibits glucan synthase activity.	-58.5783	YES	-0.1064		NO
P03H07	P03	5155	H07	0.5821	0.883	0.65923	0.0696383	pu-tm-0004	TM-L42 M27315-D4	Metoprolol Succinate	98418-47-4	CC(C)NCC(COc1ccc(cc1)CCOC)O.C(CC(=O)O)C(=O)O.CC(C)NCC(COc1ccc(cc1)CCOC)O	Adrenergic Receptor antagonist_1-adrenergic receptor	Metoprolol succinate is a selective adrenergic beta-1 blocking agent that is commonly used to treat ANGINA PECTORIS; HYPERTENSION; and CARDIAC ARRHYTHMIAS.	-2.11868	NO	0.4304		NO
P03H08	P03	5155	H08	0.6069	0.8844	0.686228	0.247643	pu-tm-0004	TM-L42 M27316-D4	Ipratropium Bromide	22254-24-6	[Br-].CC(C)[N+]1(C)[C@H]2CC[C@@H]1C[C@@H](C2)OC(=O)C(CO)c1ccccc1	AChR antagonistM3 mAChR	Ipratropium is a synthetic anticholinergic agent that is used as an inhalant for treatment of acute bronchospasm due to chronic bronchitis and emphysema.	-7.55089	NO	0.4552		NO
P03H09	P03	5155	H09	0.5622	0.8881	0.633037	-0.103059	pu-tm-0004	TM-L42 M27315-D5	Lurasidone hydrochloride	367514-88-3	c1cccc2snc(c12)N1CCN(CC1)C[C@H]1[C@@H](CCCC1)CN1C(=O)[C@H]2[C@@H](C1=O)[C@@H]1CC[C@H]2C1.Cl	5-HT Receptor antagonist; Dopamine Receptor inhibitor; Norepinephrine inhibitor5-HT1A; 5-HT2A; 5-HT7; D2; Norepinephrine _2C	Lurasidone hydrochloride is a thiazole derivative and atypical antipsychotic agent that functions as a dopamine D2 receptor antagonist; serotonin 5-HT2 receptor antagonist, serotonin 5-HT7 receptor antagonist, an antagonist of the adrenergic _2A and _2C receptors, as well as a partial serotonin 5-HT1A receptor agonist. It is used in the treatment of schizophrenia and bipolar disorder.	3.15155	NO	0.4105		NO
P03H10	P03	5155	H10	0.6268	0.8776	0.714221	0.432206	pu-tm-0004	TM-L42 M27316-D5	Tasimelteon	609799-22-6	C(=O)(CC)NC[C@H]1[C@@H](C1)c1c2CCOc2ccc1	Melatonin Receptor agonistMelatonin Receptor	Tasimelteon is a melatonin receptor agonist that is used for the treatment of non-24 hour sleep-wake disorder in blind individuals.	-13.1832	NO	0.4751		NO
P03H11	P03	5155	H11	0.4435	0.8312	0.533566	-0.758894	pu-tm-0004	TM-L42 M27315-D6	Vortioxetine HBr	960203-27-4	c1c(c(cc(c1)C)C)Sc1ccccc1N1CCNCC1.Br	5-HT Receptor inhibitor5-HT1A; 5-HT1B; 5-HT3A; 5-HT7; SERT	Vortioxetine (Lu AA21004) is a serotonin (5-HT) modulator and stimulator (SMS), inhibits 5-HT1A/1B/3A/7 receptor and SERT (IC50: 15/33/3.7/19/1.6 nM).	23.1658	NO	0.2918		NO
P03H12	P03	5155	H12	0.5962	0.8716	0.684029	0.233148	pu-tm-0004	TM-L42 M27316-D6	(R)-baclofen	69308-37-8	c1([C@@H](CC(=O)O)CN)ccc(cc1)Cl	GABA Receptor agonistGABAR	(R)-baclofena, a derivative of gamma-aminobutyric acid, is commonly utilized for the treatment of spasticity.	-7.10853	NO	0.4445		NO
P03H13	P03	5155	H13	0.6098	0.895	0.681341	0.215421	pu-tm-0004	TM-L42 M27315-D7	Cevimeline hydrochloride hemihydrate	153504-70-2	O.Cl.Cl.C[C@@H]1O[C@]2(CS1)CN1CCC2CC1.C[C@@H]1O[C@]2(CS1)CN1CCC2CC1	AChR antagonistmAChR	Cevimeline hydrochloride hemihydrate is a novel muscarinic receptor agonist, used as a candidate therapeutic drug for xerostomia in Sjogren's syndrome.	-6.56756	NO	0.4581		NO
P03H14	P03	5155	H14	0.585	0.8746	0.668877	0.133245	pu-tm-0004	TM-L42 M27316-D7	Choline Fenofibrate	856676-23-8	CC(C)(C(=O)[O-])Oc1ccc(cc1)C(=O)c1ccc(cc1)Cl.C[N+](C)(C)CCO	P450; PPARP450; PPAR	Choline Fenofibrate is a choline formulation of fenofibrate, a synthetic phenoxy-isobutyric acid derivate and prodrug with antihyperlipidemic activity.	-4.0598	NO	0.4333		NO
P03H15	P03	5155	H15	0.5961	0.8928	0.667675	0.125317	pu-tm-0004	TM-L42 M27315-D8	Cabozantinib	849217-68-1	COc1cc2nccc(Oc3ccc(NC(=O)C4(CC4)C(=O)Nc4ccc(F)cc4)cc3)c2cc1OC	c-Kit; c-Met/HGFR; TAM Receptor; VEGFRc-Kit; c-Met; VEGFR2/KDR; FLT4; Axl	Cabozantinib (XL184) is a potent pan-tyrosine kinases inhibitor that inhibits VEGFR2, c-Met, Kit, Axl, and Flt3 (IC50s: 0.035, 1.3, 4.6, 7 and 11.3 nM).	-3.81785	NO	0.4444		NO
P03H16	P03	5155	H16	0.5865	0.8772	0.668605	0.131448	pu-tm-0004	TM-L42 M27316-D8	Lesinurad	878672-00-5	OC(=O)CSc1nnc(Br)n1-c1ccc(C2CC2)c2ccccc12	OAT inhibitorOAT1; OAT3	Lesinurad is a selective inhibitor of uric acid reabsorption which is used in combination with other agents in the therapy of gout. Lesinurad has had a limited clinical use but has not been associated with serum enzyme elevations during therapy or with instances of clinically apparent liver injury.	-4.00496	NO	0.4348		NO
P03H17	P03	5155	H17	0.5669	0.882	0.642744	-0.0390585	pu-tm-0004	TM-L42 M27315-D9	Glycopyrrolate	596-51-0	[Br-].C[N+]1(C)CCC(C1)OC(=O)C(O)(C1CCCC1)C1=CC=CC=C1	AChR antagonistmAChR M1	Glycopyrrolate is a muscarinic antagonist used as an antispasmodic, in some disorders of the gastrointestinal tract, and to reduce salivation with some anesthetics.	1.19844	NO	0.4152		NO
P03H18	P03	5155	H18	0.5184	0.7831	0.661984	0.0877999	pu-tm-0004	TM-L42 M27316-D9	Flurbiprofen Axetil	91503-79-6	CC(OC(C)=O)OC(=O)C(C)c1ccc(c(F)c1)-c1ccccc1	COX inhibitorCOX-1; COX-2	Flurbiprofen Axetil is an anti-inflammatory used as an analgesic.	-2.67292	NO	0.3667		NO
P03H19	P03	5155	H19	0.084	0.824	0.101942	-3.6047	pu-tm-0004	TM-L42 M27315-D10	Efavirenz	154598-52-4	C1CC1C#C[C@]1(c2c(ccc(c2)Cl)NC(=O)O1)C(F)(F)F	HIV Protease inhibitorHIV-1 RT	HIV Protease inhibitorHIV-1 RT	110.012	YES	-0.0677	Other	NO
P03H20	P03	5155	H20	0.57	0.8642	0.65957	0.0718779	pu-tm-0004	TM-L42 M27316-D10	Cefpirome sulfate	98753-19-6	OS([O-])(=O)=O.CO\N=C(/C(=O)N[C@H]1[C@H]2SCC(C[n+]3cccc4CCCc34)=C(N2C1=O)C(O)=O)c1csc(N)n1	AntibacterialBacterial	Cefpirome Sulfate is a fourth generation cephalosporin antibiotic.	-2.18703	NO	0.4183		NO
P03H21	P03	5155	H21	0.5498	0.878	0.626196	-0.148163	pu-tm-0004	TM-L42 M27315-D11	R788 Disodium	1025687-58-4	CC1(C(=O)N(c2c(O1)ccc(n2)Nc1nc(ncc1F)Nc1cc(c(c(c1)OC)OC)OC)COP(=O)([O-])[O-])C.[Na+].[Na+]	Syk inhibitorSyk	Fostamatinib Disodium is an orally available Syk kinase inhibitor with potential anti-inflammatory and immunomodulating activities.	4.528	NO	0.3981		NO
P03H22	P03	5155	H22	0.518	0.8609	0.601696	-0.309697	pu-tm-0004	TM-L42 M27316-D11	Cobicistat	1004316-88-4	CC(C)c1nc(CN(C)C(=O)N[C@@H](CCN2CCOCC2)C(=O)N[C@H](CC[C@H](Cc2ccccc2)NC(=O)OCc2cncs2)Cc2ccccc2)cs1	P450 inhibitorCYP3A	Cobicistat is a carbamate and thiazole derivative that functions as a CYTOCHROME P450 CYP3A INHIBITOR to enhance the concentration of ANTI-HIV AGENTS, with which it is used in combination, for the treatment of HIV INFECTIONS.	9.45756	NO	0.3663		NO
P03I03	P03	5155	I03	0.5466	0.8684	0.629433	-0.126817	pu-tm-0004	TM-L42 M27313-E2	Peramivir Trihydrate	1041434-82-5	O.O.O.CCC(CC)[C@H](NC(C)=O)[C@@H]1[C@H](O)[C@H](C[C@H]1NC(N)=N)C(O)=O	Influenza Virus inhibitorinfluenza viral neuraminidase	Peramivir is a neuraminidase inhibitor (IC50: 0.09 nM) which prevents normal processing of virus particles such that virus particles are not released from infected cells. Peramivir is a cyclopentane derivative with activity against influenza A and B viruses.	3.87657	NO	0.3949		NO
P03I04	P03	5155	I04	0.7069	0.9236	0.765375	0.769476	pu-tm-0004	TM-L42 M27314-E2	Atazanavir sulfate	229975-97-7	S(=O)(=O)(O)O.O=C(N[C@H]([C@@H](O)CN(NC(=O)[C@@H](NC(=O)OC)C(C)(C)C)Cc1ccc(c2ncccc2)cc1)Cc1ccccc1)[C@@H](NC(=O)OC)C(C)(C)C	HIV Protease inhibitorHIV protease	Atazanavir sulfate is an azapeptide and HIV-PROTEASE INHIBITOR that is used in the treatment of HIV INFECTIONS and AIDS in combination with other ANTI-HIV AGENTS.	-23.4758	NO	0.5552		NO
P03I05	P03	5155	I05	0.5657	0.8654	0.653686	0.0330872	pu-tm-0004	TM-L42 M27313-E3	Tauroursodeoxycholic Acid	14605-22-2	C(CNC(=O)CC[C@H]([C@H]1CC[C@H]2[C@@H]3[C@H](C[C@@H]4C[C@@H](CC[C@@]4([C@H]3CC[C@]12C)C)O)O)C)S(=O)(=O)O	P450CYP3A	Tauroursodeoxycholic acid is the more hydrophilic form of ursodeoxycholic acid, which is the more abundant naturally produced bile acid in humans. Tauroursodeoxycholic acid, on the other hand, is produced abundantly in bears and has been used for centuries as a natural remedy in some Asian countries. Tauroursodeoxycholic acid is being investigated for use in several conditions such as Primary Bil…	-1.00325	NO	0.414		NO
P03I06	P03	5155	I06	0.5775	0.8708	0.663183	0.095704	pu-tm-0004	TM-L42 M27314-E3	Rucaparib Phosphate	459868-92-9	OP(O)(O)=O.CNCc1ccc(cc1)-c1[nH]c2cc(F)cc3C(=O)NCCc1c23	PARPPARP	Rucaparib is an inhibitor of PARP (Ki: 1.4 nM for PARP1) that is used in clinical therapy to sensitize cancer cells to chemotherapy.	-2.91413	NO	0.4258		NO
P03I07	P03	5155	I07	0.2168	0.8215	0.263907	-2.53682	pu-tm-0004	TM-L42 M27313-E4	Bazedoxifene acetate	198481-33-3	C(=O)(C)O.c1c(cc2c(c1)n(c(c2C)c1ccc(cc1)O)Cc1ccc(cc1)OCCN1CCCCCC1)O	Estrogen/progestogen Receptor inhibitorER_; ER_	Bazedoxifene acetate is a novel selective estrogen receptor modulator (SERM).	77.423	NO	0.0651		NO
P03I08	P03	5155	I08	0.5964	0.8777	0.679503	0.203306	pu-tm-0004	TM-L42 M27314-E4	Galanthamine HBr	1953-04-04	CN1CC[C@@]23C=C[C@@H](C[C@@H]2Oc2c(ccc(c32)C1)OC)O.Br	AChR inhibitorAChE	Galanthamine hydrobromide, a long-acting and centrally active AChE inhibitor (IC50:410 nM), is an allosteric potentiator at neuronal nicotinic ACh receptors.	-6.19785	NO	0.4447		NO
P03I09	P03	5155	I09	0.6128	0.8839	0.693291	0.294212	pu-tm-0004	TM-L42 M27313-E5	Eflornithine hydrochloride Monohydrate	96020-91-6	O.Cl.NCCCC(N)(C(F)F)C(O)=O	DecarboxylaseDecarboxylase	Eflornithine hydrochloride is a specific, irreversible inhibitor of ornithine decarboxylase.	-8.97205	NO	0.4611		NO
P03I10	P03	5155	I10	0.2823	0.8687	0.324968	-2.13423	pu-tm-0004	TM-L42 M27314-E5	Lapatinib	231277-92-2	CS(=O)(=O)CCNCc1ccc(o1)-c1ccc2ncnc(Nc3ccc(OCc4cccc(F)c4)c(Cl)c3)c2c1	EGFREGFR; HER2/ErbB2	Lapatinib is a dual inhibitor of Lapatinib is a dual ErbB2/EGFR (IC50: 9.2/10.8 nM) inhibitor	65.1372	NO	0.1306		NO
P03I11	P03	5155	I11	0.6059	0.8768	0.691036	0.279341	pu-tm-0004	TM-L42 M27313-E6	Didanosine	69655-05-6	O1[C@@H](n2c3nc[nH]c(=O)c3nc2)CC[C@H]1CO	Reverse Transcriptase inhibitorReverse Transcriptase	Didanosine is a nucleoside reverse transcriptase inhibitor analog of adenosine (IC50: 0.49 _M).	-8.51822	NO	0.4542		NO
P03I12	P03	5155	I12	0.1638	0.0841	1.94768	8.56471	pu-tm-0004	TM-L42 M27314-E6	Voriconazole	137234-62-9	C([C@]([C@@H](C)c1ncncc1F)(O)c1c(cc(cc1)F)F)n1ncnc1	Antifection inhibitor14-_ Demethylase	Voriconazole is a triazole antifungal agent that specifically inhibits STEROL 14-ALPHA-DEMETHYLASE and CYTOCHROME P-450 CYP3A.	-261.364	NO	0.0121		NO
P03I13	P03	5155	I13	0.6833	0.8745	0.781361	0.874877	pu-tm-0004	TM-L42 M27313-E7	Prucalopride	179474-81-8	O=C(c1c2OCCc2c(N)c(Cl)c1)NC1CCN(CCCOC)CC1	5-HT Receptor agonist5-HT1A; 5-HT1B; 5-HT3; 5-HT4A; 5-HT4B	Prucalopride is a selective, high-affinity 5-HT4A/4B receptor agonist (Ki: 2.5/8 nM). It has >290-fold selectivity for 5-HT4A/4B receptor than other 5-HT receptor subtypes.	-26.6923	NO	0.5316		NO
P03I14	P03	5155	I14	0.6492	0.8906	0.728947	0.529299	pu-tm-0004	TM-L42 M27314-E7	Eplerenone	107724-20-9	O=C1CC[C@@]2(C)C(=C1)C[C@@H](C(=O)OC)[C@@H]1[C@]32O[C@@H]3C[C@@]2(C)[C@H]1CC[C@@]12OC(=O)CC1	Glucocorticoid Receptor inhibitorMineralocorticoid Receptor	Eplerenone is an aldosterone receptor antagonist and potassium-sparing diuretic used in the therapy of hypertension. Eplerenone therapy has been associated with transient elevations in serum aminotransferase levels, but has yet to be linked to cases of clinically apparent drug induced liver disease.	-16.1462	NO	0.4975		NO
P03I15	P03	5155	I15	0.4218	0.8463	0.498405	-0.99072	pu-tm-0004	TM-L42 M27313-E8	Pitavastatin calcium	147526-32-7	[Ca++].O[C@H](C[C@H](O)\C=C\c1c(nc2ccccc2c1-c1ccc(F)cc1)C1CC1)CC([O-])=O.O[C@H](C[C@H](O)\C=C\c1c(nc2ccccc2c1-c1ccc(F)cc1)C1CC1)CC([O-])=O	Others inhibitorcholesterol esters	Pitavastatin is a potent inhibitor of HMG-CoA reductase (Ki: 1.7 nM). It lowers both total cholesterol and low-density lipoprotein cholesterol in animals and humans. Metabolism of pitavastatin by the cytochrome P450 system is minimal, reducing the risk of drug-drug interactions.	30.2405	NO	0.2701		NO
P03I16	P03	5155	I16	0.5667	0.8517	0.665375	0.110155	pu-tm-0004	TM-L42 M27314-E8	Chlorprothixene	113-59-7	CN(C)CC\C=C1\c2ccccc2Sc2ccc(Cl)cc12	5-HT Receptor antagonist; Dopamine Receptor antagonist; Histamine Receptor antagonist5-HT6; 5-HT7; D2; D3; H1 receptor	Chlorprothixene is a typical antipsychotic drug of the thioxanthene class, which was the first of the series to be synthesized.	-3.35515	NO	0.415		NO
P03I17	P03	5155	I17	0.5845	0.8748	0.668153	0.128469	pu-tm-0004	TM-L42 M27313-E9	Tirofiban hydrochloride monohydrate	150915-40-5	N1CCC(CC1)CCCCOc1ccc(cc1)C[C@@H](C(=O)O)NS(=O)(=O)CCCC.Cl.O	Integrin antagonistGPIIb/IIIa; GPIIb/IIIa	Tirofiban hydrochloride monohydrate is a potent non-peptide, glycoprotein IIb/IIIa (integrins alphaIIbbetaIII) antagonist.	-3.91403	NO	0.4328		NO
P03I18	P03	5155	I18	0.5883	0.8614	0.682958	0.226083	pu-tm-0004	TM-L42 M27314-E9	Panthenol	16485-10-2	CC(C)(CO)C(O)C(=O)NCCCO	VitaminVB5	Panthenol (pantothenol) is the alcohol analog of pantothenic acid (vitamin B5) and is thus a provitamin of B5. In organisms, it is quickly oxidized to pantothenate.	-6.89295	NO	0.4366		NO
P03I19	P03	5155	I19	0.5877	0.8659	0.678716	0.198114	pu-tm-0004	TM-L42 M27313-E10	Alosetron hydrochloride	122852-69-1	Cl.Cc1[nH]cnc1CN1CCc2c(C1=O)c1ccccc1n2C	5-HT Receptor antagonist5-HT3	Alosetron Hydrochloride is the hydrochloride salt form of alosetron, a potent and selective 5-HT3 receptor antagonist. Alosetron blocks the actions of serotonin at 5-HT3 sites in the peripheral nervous system, particularly on enteric and nociceptive sensory neurons, thereby affecting the regulation of visceral pain, decreasing gastrointestinal contraction and motility, and decreasing gastrointest…	-6.0394	NO	0.436		NO
P03I20	P03	5155	I20	0.5763	0.8619	0.668639	0.131676	pu-tm-0004	TM-L42 M27314-E10	Cefoxitin sodium	33564-30-6	[C@]1([C@@H]2N(C1=O)C(=C(CS2)COC(=O)N)C(=O)[O-])(NC(=O)Cc1cccs1)OC.[Na+]	AntibioticAntibiotic	Cefoxitin sodium is a semisynthetic cephamycin antibiotic resistant to beta-lactamase.	-4.01189	NO	0.4246		NO
P03I21	P03	5155	I21	0.5743	0.8686	0.661179	0.0824887	pu-tm-0004	TM-L42 M27313-E11	Aclidinium bromide	320345-99-1	[Br-].s1c(C(O)(C(=O)O[C@@H]2C3CC[N+](C2)(CC3)CCCOc2ccccc2)c2sccc2)ccc1	AChR antagonistM1 mAChR; M2 mAChR; M3 mAChR; M4 mAChR; M5 mAChR	Aclidinium is a synthetic anticholinergic agent that is used as an inhalant for treatment of acute bronchospasm due to chronic bronchitis or emphysema. Aclidinium has not been implicated in causing liver enzyme elevations or clinically apparent acute liver injury.	-2.51084	NO	0.4226		NO
P03I22	P03	5155	I22	0.5643	0.8616	0.654944	0.0413826	pu-tm-0004	TM-L42 M27314-E11	Fludarabine	21679-14-1	Nc1nc(F)nc2n(cnc12)[C@@H]1O[C@H](CO)[C@@H](O)[C@@H]1O	STAT; DNA/RNA SynthesisSTAT1; DNA synthesis	Fludarabine is a nucleic acid synthesis Inhibitor and a STAT1 activation inhibitor.	-1.2564	NO	0.4126		NO
P03J03	P03	5155	J03	0.4519	0.8852	0.510506	-0.910934	pu-tm-0004	TM-L42 M27315-E2	Pimecrolimus	137071-32-0	CC[C@@H]1\C=C(C)\C[C@H](C)C[C@H](OC)[C@H]2O[C@](O)([C@H](C)C[C@@H]2OC)C(=O)C(=O)N2CCCC[C@H]2C(=O)O[C@@H]([C@H](C)[C@@H](O)CC1=O)C(\C)=C\[C@@H]1CC[C@H](Cl)[C@@H](C1)OC	OthersOthers	Pimecrolimus, a calcineurin inhibitor immunosuppressant, binds to the receptor macrophilin-12 (FKBP-12) forming a complex that blocks the calcium-dependent signal transduction cascade mediated by calcineurin.	27.8056	NO	0.3002		NO
P03J04	P03	5155	J04	0.5707	0.8773	0.650519	0.0122029	pu-tm-0004	TM-L42 M27316-E2	Lifitegrast	1025967-78-5	CS(=O)(=O)c1cccc(C[C@H](NC(=O)c2c(Cl)cc3CN(CCc3c2Cl)C(=O)c2ccc3ccoc3c2)C(O)=O)c1	Integrin antagonistLFA-1	Lifitegrast is a lymphocyte, function-associated antigen-1 antagonist.	-0.365917	NO	0.419		NO
P03J05	P03	5155	J05	0.5847	0.8761	0.66739	0.123437	pu-tm-0004	TM-L42 M27315-E3	Pemetrexed Disodium Hydrate	357166-30-4	O.O.O.O.O.[Na+].[Na+].[Na+].[Na+].Nc1nc(=O)c2c(CCc3ccc(cc3)C(=O)N[C@@H](CCC([O-])=O)C([O-])=O)c[nH]c2[nH]1.Nc1nc(=O)c2c(CCc3ccc(cc3)C(=O)N[C@@H](CCC([O-])=O)C([O-])=O)c[nH]c2[nH]1	DHFR inhibitor; DNA/RNA Synthesis inhibitorDHFR; DHFR; GARFT; Thymidylate synthase	Pemetrexed Disodium Hydrate is a new-type antifolate and antimetabolite for TS, DHFR, and GARFT. The Ki of Pemetrexed Disodium Hydrate for TS, DHFR and GARFT is 1.3 nM, 7.2 nM and 65 nM, respectively.	-3.76047	NO	0.433		NO
P03J06	P03	5155	J06	0.596	0.8747	0.681376	0.215656	pu-tm-0004	TM-L42 M27316-E3	Copanlisib	1032568-63-0	COc1c(OCCCN2CCOCC2)ccc2C3=NCCN3C(NC(=O)c3cnc(N)nc3)=Nc12	PI3K inhibitorPI3K_; PI3K_; PI3K_; PI3K_	Copanlisib is a phosphoinositide 3-kinase (PI3K) inhibitor with potential antineoplastic activity. Copanlisib inhibits the activation of the PI3K signaling pathway, which may result in inhibition of tumor cell growth and survival in susceptible tumor cell populations. Activation of the PI3K signaling pathway is frequently associated with tumorigenesis and dysregulated PI3K signaling may contribut…	-6.57474	NO	0.4443		NO
P03J07	P03	5155	J07	0.6252	0.8725	0.716562	0.44764	pu-tm-0004	TM-L42 M27315-E4	NVP-LDE225	956697-53-3	C[C@H]1CN(C[C@@H](C)O1)c1ccc(NC(=O)c2cccc(-c3ccc(OC(F)(F)F)cc3)c2C)cn1	Hedgehog/Smoothened antagonistSmoothened; Smoothened	LDE225 (NVP-LDE225; Erismodegib), a Smoothened (Smo) antagonist, inhibits Hedgehog (Hh) signaling with IC50 of 1.3 nM (mouse) and 2.5 nM (human), respectively.	-13.6542	NO	0.4735		NO
P03J08	P03	5155	J08	0.1554	0.8439	0.184145	-3.06271	pu-tm-0004	TM-L42 M27316-E4	Telotristat Etiprate	1137608-69-5	OC(=O)CNC(=O)c1ccccc1.CCOC(=O)[C@@H](N)Cc1ccc(cc1)-c1cc(O[C@H](c2ccc(Cl)cc2-n2ccc(C)n2)C(F)(F)F)nc(N)n1	Hydroxylase activatorTryptophan hydroxylase	Tryptophan hydroxylase inhibitor, inhibits serotonin synthesis	93.4718	NO	0.00369999	Other	YES
P03J09	P03	5155	J09	0.5816	0.8867	0.655915	0.0477841	pu-tm-0004	TM-L42 M27315-E5	Idelalisib	870281-82-6	CC[C@H](Nc1ncnc2nc[nH]c12)c1nc2cccc(F)c2c(=O)n1-c1ccccc1	PI3Kp110_; p110_	Idelalisib is a small molecule inhibitor of the PI3K catalytic subunit p110_ (IC50: 2.5 nM). The selectivity for p110_ is 40- to 300-fold than p110_/_/_.	-1.45175	NO	0.4299		NO
P03J10	P03	5155	J10	0.5953	0.8907	0.668351	0.129775	pu-tm-0004	TM-L42 M27316-E5	Donepezil HCl	120011-70-3	Cl.COc1c(OC)cc2C(=O)C(CC3CCN(Cc4ccccc4)CC3)Cc2c1	AChR inhibitorbAChE; hAChE	Donepezil is a selective and effective AChE inhibitor for bAChE and hAChE (IC50: 8.12/11.6 nM).	-3.95388	NO	0.4436		NO
P03J11	P03	5155	J11	0.4824	0.8663	0.556851	-0.60537	pu-tm-0004	TM-L42 M27315-E6	Dabrafenib	1195765-45-7	CC(C)(C)c1nc(c(s1)-c1ccnc(N)n1)-c1cccc(NS(=O)(=O)c2c(F)cccc2F)c1F	RafB-Raf; B-Raf (V600E); C-Raf	Dabrafenib is a selective inhibitor of mutated forms of BRAF kinase (IC50s: 0.7/5 nM for B-Raf (V600E)/C-Raf).	18.4807	NO	0.3307		NO
P03J12	P03	5155	J12	0.6134	0.8852	0.692951	0.291968	pu-tm-0004	TM-L42 M27316-E6	Methyl Aminolevulinate Hydrochloride	79416-27-6	Cl.COC(=O)CCC(=O)CN	OthersOthers	Methyl Aminolevulinate Hydrochloride is commonly used in photosentizer reagents for photodynamic therapy to treat conditions such as Acne vulgaris and hypertrophic scarring.	-8.90356	NO	0.4617		NO
P03J13	P03	5155	J13	0.5816	0.882	0.65941	0.0708288	pu-tm-0004	TM-L42 M27315-E7	LY2835219	1231930-82-7	CCN1CCN(Cc2ccc(Nc3nc(c4cc(F)c5nc(C)n(C(C)C)c5c4)c(F)cn3)nc2)CC1.CS(=O)(=O)O	CDK inhibitorCDK4; CDK6	LY2835219 is a specific and effective inhibitor of CDK4(IC50=2 nM) and CDK6(IC50=10 nM).	-2.15501	NO	0.4299		NO
P03J14	P03	5155	J14	0.6944	0.876	0.792694	0.9496	pu-tm-0004	TM-L42 M27316-E7	Ibutilide Fumarate	122647-32-9	CCCCCCCN(CC)CCCC(C1=CC=C(C=C1)NS(=O)(=O)C)O.CCCCCCCN(CC)CCCC(C1=CC=C(C=C1)NS(=O)(=O)C)O.C(=C/C(=O)O)\C(=O)O	Sodium Channel inhibitorSodium Channel	Ibutilide Fumarate is the fumarate salt form of ibutilide, a class III antiarrhythmic agent. Ibutilide exerts its effect by activating a slow, inward, predominately sodium current rather than by blocking outward potassium currents. This results in prolongation of atrial and ventricular action potential duration and refractory periods. Ibutilide slightly decreases the sinus rate and atrioventricul…	-28.9727	NO	0.5427		NO
P03J15	P03	5155	J15	0.6129	0.88	0.696477	0.31522	pu-tm-0004	TM-L42 M27315-E8	Romidepsin	128517-07-7	C\C=C1/NC(=O)[C@H]2CSSCC\C=C\[C@H](CC(=O)N[C@H](C(C)C)C(=O)N2)OC(=O)[C@@H](NC1=O)C(C)C	HDAC inhibitorHDAC1; HDAC2	Romidepsin is an intravenously administered histone deacetylase inhibitor and antineoplastic agent that is approved for use in refractory or relapsed cutaneous and peripheral T cell lymphomas.	-9.61314	NO	0.4612		NO
P03J16	P03	5155	J16	0.2894	0.9027	0.320594	-2.16307	pu-tm-0004	TM-L42 M27316-E8	Chlorhexidine Acetate	56-95-1	c1(NC(=N)NC(=N)NCCCCCCNC(=N)NC(=N)Nc2ccc(cc2)Cl)ccc(cc1)Cl.C(=O)(C)O.C(=O)(C)O	Antifection; CAT inhibitorHNMT; CAT	Chlorhexidine acetate is a disinfectant and topical anti-infective agent used also as mouthwash to prevent oral plaque.	66.0173	NO	0.1377		NO
P03J17	P03	5155	J17	0.4964	0.8573	0.579027	-0.459157	pu-tm-0004	TM-L42 M27315-E9	Imatinib	152459-95-5	CN1CCN(Cc2ccc(cc2)C(=O)Nc2ccc(C)c(Nc3nccc(n3)-c3cccnc3)c2)CC1	Bcr-Abl; c-Kit; PDGFRv-Abl; c-Kit; PDGFR	matinib is an inhibitor of the receptor tyrosine kinases c-Abl, Bcr-Abl, PDGFR, and c-Kit (IC50: 600/100/100 nM).	14.0187	NO	0.3447		NO
P03J18	P03	5155	J18	0.6016	0.8846	0.680081	0.207118	pu-tm-0004	TM-L42 M27316-E9	Pantoprazole sodium	138786-67-1	[Na+].COc1ccnc(CS(=O)c2nc3cc(OC(F)F)ccc3[n-]2)c1OC	HIF inhibitor; Others inhibitorHIF-1_; pronton pump	Pantoprazole Sodium is the sodium salt form of a substituted benzimidazole with proton pump inhibitor activity. Pantoprazole is a lipophilic, weak base that crosses the parietal cell membrane and enters the acidic parietal cell canaliculus where it becomes protonated, producing the active metabolite sulfenamide, which forms an irreversible covalent bond with two sites of the H+/K+-ATPase enzyme l…	-6.31416	NO	0.4499		NO
P03J19	P03	5155	J19	0.6412	0.8666	0.739903	0.601537	pu-tm-0004	TM-L42 M27315-E10	Bexarotene	153559-49-0	Cc1cc2c(cc1C(=C)c1ccc(cc1)C(=O)O)C(CCC2(C)C)(C)C	Retinoid Receptor inhibitorRXR	Bexarotene is a retinoid analogue that is used to treat the skin manifestations of cutaneous T cell lymphoma (CTCL).	-18.3507	NO	0.4895		NO
P03J20	P03	5155	J20	0.0479	0.0461	1.03905	2.57385	pu-tm-0004	TM-L42 M27316-E10	Econazole nitrate	24169-02-6	O[N+](=O)[O-].Clc1ccc(COC(Cn2ccnc2)c2c(Cl)cc(Cl)cc2)cc1	Antifection inhibitor14-_ Demethylase	Econazole nitrate (Spectazole) is an imidazole class antifungal medicine.	-78.5403	YES	-0.1038		NO
P03J21	P03	5155	J21	0.5188	0.8626	0.601438	-0.311401	pu-tm-0004	TM-L42 M27315-E11	Conivaptan hydrochloride	168626-94-6	Cl.Cc1nc-2c(CCN(C(=O)c3ccc(NC(=O)c4ccccc4-c4ccccc4)cc3)c3ccccc-23)[nH]1	Vasopressin Receptor antagonistvasopressin receptor 1a; vasopressin receptor 2	Conivaptan HCl is an orally active vasopressin V2 and V1A receptor antagonist, used in the therapy of hypervolemic hyponatremia and euvolemic.	9.50955	NO	0.3671		NO
P03J22	P03	5155	J22	0.4364	0.8467	0.515413	-0.878583	pu-tm-0004	TM-L42 M27316-E11	Amprenavir	161814-49-9	c1(N)ccc(S(=O)(=O)N(C[C@H]([C@@H](NC(=O)O[C@@H]2COCC2)Cc2ccccc2)O)CC(C)C)cc1	HIV Protease inhibitorHIV protease	Amprenavir is a synthetic derivative of hydroxyethylamine sulfonamide that selectively binds to and inhibits human immunodeficiency virus (HIV) protease.	26.8184	NO	0.2847		NO
P03K03	P03	5155	K03	0.5519	0.8655	0.637666	-0.0725365	pu-tm-0004	TM-L42 M27313-F2	Tolmetin	26171-23-3	O=C(O)Cc1ccc(C(=O)c2ccc(C)cc2)n1C	COX inhibitorCOX-1; COX-2	Tolmetin is a Nonsteroidal Anti-inflammatory Drug. The mechanism of action of tolmetin is as a Cyclooxygenase Inhibitor. The chemical classification of tolmetin is Nonsteroidal Anti-inflammatory Compounds.	2.22009	NO	0.4002		NO
P03K04	P03	5155	K04	0.5772	0.8896	0.648831	0.00107575	pu-tm-0004	TM-L42 M27314-F2	Netilmicin sulfate	56391-57-2	CCN[C@@H]1C[C@@H]([C@H]([C@@H]([C@H]1O[C@@H]2[C@@H]([C@H]([C@@](CO2)(C)O)NC)O)O)O[C@@H]3[C@@H](CC=C(O3)CN)N)N.CCN[C@@H]1C[C@@H]([C@H]([C@@H]([C@H]1O[C@@H]2[C@@H]([C@H]([C@@](CO2)(C)O)NC)O)O)O[C@@H]3[C@@H](CC=C(O3)CN)N)N.OS(=O)(=O)O.OS(=O)(=O)O.OS(=O)(=O)O.OS(=O)(=O)O.OS(=O)(=O)O	AntibacterialAntibacterial	Netilmicin Sulfate is an aminoglycoside antibiotic.	-0.0263472	NO	0.4255		NO
P03K05	P03	5155	K05	0.559	0.8635	0.647365	-0.00858701	pu-tm-0004	TM-L42 M27313-F3	Cabazitaxel	183133-96-2	O([C@]12[C@@H]3[C@@]([C@@H](OC)C[C@H]1OC2)(C(=O)[C@H](OC)C1=C([C@@H](OC(=O)[C@H](O)[C@@H](NC(=O)OC(C)(C)C)c2ccccc2)C[C@@](O)([C@H]3OC(=O)c2ccccc2)C1(C)C)C)C)C(=O)C	Microtubule Associated inhibitormicrotubule	Cabazitaxel is a taxane and antineoplastic agent which is currently used in the therapy of castration-resistant metastatic prostate cancer after failure of docetaxel.	0.268533	NO	0.4073		NO
P03K06	P03	5155	K06	0.6069	0.8796	0.689973	0.272333	pu-tm-0004	TM-L42 M27314-F3	Gemcitabine HCl	122111-03-9	Cl.Nc1ccn([C@@H]2O[C@H](CO)[C@@H](O)C2(F)F)c(=O)n1	DNA/RNA SynthesisDNA synthesis	Gemcitabine is a DNA synthesis inhibitor (IC50s: 12, 18, 40, 92.7, 89.3 in Capan2, BxPC-3, Mia Paca-2, PANC-1, and PL-45 cells, respectively).	-8.30437	NO	0.4552		NO
P03K07	P03	5155	K07	0.5797	0.8705	0.665939	0.113874	pu-tm-0004	TM-L42 M27313-F4	Alcaftadine	147084-10-4	CN1CC\C(CC1)=C1\c2ncc(C=O)n2CCc2ccccc12	Histamine Receptor antagonistH1 receptor; H2 receptor; H4 receptor	Alcaftadine is an H1 histamine receptor antagonist indicated for the prevention of itching associated with allergic conjunctivitis.	-3.46863	NO	0.428		NO
P03K08	P03	5155	K08	0.772	0.969	0.796698	0.975997	pu-tm-0004	TM-L42 M27314-F4	Pamidronate disodium salt	57248-88-1	[Na+].[Na+].NCCC(O)(P(O)([O-])=O)P(O)([O-])=O	HBV; OthersHAP; FPPS	Pamidronate disodium, a nitrogen-containing bisphosphonate, can help to strengthen bones.	-29.7782	NO	0.6203		NO
P03K09	P03	5155	K09	0.6074	0.8754	0.693854	0.297925	pu-tm-0004	TM-L42 M27313-F5	Pazopanib	444731-52-6	CN(c1cc2nn(C)c(C)c2cc1)c1nc(Nc2cc(c(C)cc2)S(=O)(=O)N)ncc1	c-Kit inhibitor; PDGFR inhibitor; VEGFR inhibitorc-Kit; PDGFR; VEGFR1; VEGFR2; VEGFR3	Pazopanib, a small molecule inhibitor, inhibits multiple protein tyrosine kinases with potential antineoplastic activity. Pazopanib selectively inhibits VEGFR-1, -2 and -3, c-kit and PDGF-R, which may result in inhibition of angiogenesis in tumors in which these receptors are upregulated.	-9.08536	NO	0.4557		NO
P03K10	P03	5155	K10	0.6889	0.932	0.739163	0.596658	pu-tm-0004	TM-L42 M27314-F5	Abacavir	136470-78-5	[C@H]1(C=C[C@@H](C1)n1cnc2c1nc(nc2NC1CC1)N)CO	HIV Protease inhibitorHIV-1 reverse-transcriptase	Abacavir is a nucleoside reverse transcriptase inhibitor analog of guanosine. This agent decreases HIV viral loads, retards or prevents the damage to the immune system, and reduces the risk of developing AIDS.	-18.2018	NO	0.5372		NO
P03K11	P03	5155	K11	0.5817	0.8746	0.665104	0.108368	pu-tm-0004	TM-L42 M27313-F6	Entecavir	142217-69-4	Nc1nc2n(cnc2c(=O)[nH]1)[C@H]1C[C@H](O)[C@@H](CO)C1=C	HBV inhibitorHBV( HepG2 cell)	Entecavir is a guanosine nucleoside analogue used in the treatment of chronic hepatitis B virus (HBV) infection. Entecavir therapy can be associated with flares of the underlying hepatitis B during or after therapy, but has not been linked to cases of clinically apparent liver injury.	-3.30062	NO	0.43		NO
P03K12	P03	5155	K12	0.5656	0.8884	0.63665	-0.0792354	pu-tm-0004	TM-L42 M27314-F6	Mometasone furoate	83919-23-7	o1c(ccc1)C(=O)O[C@@]1([C@@H](C[C@H]2[C@@H]3CCC4=CC(=O)C=C[C@@]4([C@]3([C@H](C[C@]12C)O)Cl)C)C)C(=O)CCl	GR inhibitorGlucocorticoid Receptor	Mometasone furoate is a pregnadienediol derivative ANTI-ALLERGIC AGENT and ANTI-INFLAMMATORY AGENT that is used in the management of ASTHMA and ALLERGIC RHINITIS. It is also used as a topical treatment for skin disorders.	2.42452	NO	0.4139		NO
P03K13	P03	5155	K13	0.6037	0.87	0.693908	0.29828	pu-tm-0004	TM-L42 M27313-F7	Neomycin Sulphate B	4146-30-9	[C@@H]1(O[C@@H]2O[C@H](CO)[C@@H](O[C@H]3O[C@@H](CN)[C@H]([C@@H]([C@H]3N)O)O)[C@H]2O)[C@H]([C@H](N)C[C@@H]([C@H]1O[C@H]1O[C@@H]([C@@H](O)[C@@H]([C@H]1N)O)CN)N)O.OS(=O)(=O)O	Antibiotic inhibitorAntibiotic	Neomycin Sulphate B belongs to aminoglycoside class of antibiotics that contain two or more aminosugars connected by glycosidic bonds.	-9.09618	NO	0.452		NO
P03K14	P03	5155	K14	0.5775	0.8947	0.645468	-0.0210987	pu-tm-0004	TM-L42 M27314-F7	Methotrexate	59-05-2	c12c(ncc(n1)CN(c1ccc(cc1)C(=O)N[C@@H](CCC(=O)O)C(=O)O)C)nc(nc2N)N	Dehydrogenase inhibitorhDHFR	Methotrexate is a folate analog metabolic inhibitor with immunosuppressant and antineoplastic properties.	0.650353	NO	0.4258		NO
P03K15	P03	5155	K15	0.5717	0.8773	0.651658	0.0197182	pu-tm-0004	TM-L42 M27313-F8	Carbidopa Hydrate	38821-49-7	C(=O)([C@@](Cc1cc(c(cc1)O)O)(C)NN)O.O	Decarboxylase inhibitoraromatic-L-amino-acid decarboxylase	Carbidopa Hydrate is an inhibitor of DOPA decarboxylase, preventing the conversion of levodopa to dopamine.	-0.595262	NO	0.42		NO
P03K16	P03	5155	K16	0.5912	0.8871	0.666441	0.117185	pu-tm-0004	TM-L42 M27314-F8	Dipivefrin hydrochloride	64019-93-8	Cl.CNCC(O)c1cc(OC(=O)C(C)(C)C)c(OC(=O)C(C)(C)C)cc1	AChR inhibitor; Adrenergic Receptor inhibitorAChR; Adrenergic Receptor	Dipivefrin that is available as an ophthalmic solution is a prodrug of adrenaline, which is used to treat glaucoma.	-3.56966	NO	0.4395		NO
P03K17	P03	5155	K17	0.5921	0.8661	0.683639	0.230576	pu-tm-0004	TM-L42 M27313-F9	L-Aspartic acid	56-84-8	N[C@@H](CC(O)=O)C(O)=O	OthersOthers	Aspartic Acid is a non-essential amino acid in humans, Aspartic Acid has an overall negative charge and plays an important role in the synthesis of other amino acids and in the citric acid and urea cycles. Asparagine, arginine, lysine, methionine, isoleucine, and some nucleotides are synthesized from aspartic acid. Aspartic acid also serves as a neurotransmitter.	-7.03004	NO	0.4404		NO
P03K18	P03	5155	K18	0.5207	0.8678	0.600023	-0.320727	pu-tm-0004	TM-L42 M27314-F9	Ibrutinib	936563-96-1	Nc1ncnc2n(nc(-c3ccc(Oc4ccccc4)cc3)c12)[C@@H]1CCCN(C1)C(=O)C=C	BTK; Src; Tyrosine KinasesBLK; Bmx; BTK; FGR; CSK	Ibrutinib is an irreversible inhibitor of BTK (IC50: 0.5 nM) that selectively blocks B cell activation.	9.79416	NO	0.369		NO
P03K19	P03	5155	K19	0.5815	0.8681	0.669854	0.139684	pu-tm-0004	TM-L42 M27313-F10	Dacomitinib	1110813-31-4	O=C(Nc1cc2c(Nc3ccc(F)c(Cl)c3)ncnc2cc1OC)/C=C/CN1CCCCC1	EGFR inhibitorEGFR; HER2/ErbB2; HER2/ErbB2	Dacomitinib(PF299804; PF-00299804) is a highly selective, orally bioavailable small-molecule inhibitor of the HER family of tyrosine kinases with IC50 of 6, 45.7 and 73.7 nM for EGFR, ERBB2, and ERBB4, respectively.	-4.25628	NO	0.4298		NO
P03K20	P03	5155	K20	0.5803	0.8798	0.659582	0.0719579	pu-tm-0004	TM-L42 M27314-F10	Ruxolitinib	941678-49-5	N#CC[C@H](C1CCCC1)n1cc(cn1)-c1ncnc2[nH]ccc12	JAKJAK1; JAK2	Ruxolitinib is a potent and selective JAK1/2 inhibitor (IC50: 3.3/2.8 nM) and is relatively less selective for JAK3 (IC50: 322 nM).	-2.18947	NO	0.4286		NO
P03K21	P03	5155	K21	0.5705	0.8663	0.658548	0.0651418	pu-tm-0004	TM-L42 M27313-F11	Levomilnacipran	96847-55-1	O=C(N(CC)CC)C1(C(C1)CN)c1ccccc1	Norepinephrine inhibitor5-HR-norepinephrine reuptake	Levomilnacipran is a selective serotonin and norepinephrine reuptake inhibitor.	-1.98146	NO	0.4188		NO
P03K22	P03	5155	K22	0.5634	0.8833	0.637835	-0.0714209	pu-tm-0004	TM-L42 M27314-F11	Niraparib tosylate	1038915-73-9	Cc1ccc(cc1)S(=O)(=O)O.NC(=O)c1cccc2cn(nc12)c1ccc(cc1)[C@@H]1CCCNC1	PARP inhibitorPARP1; PARP2	MK-4827(Niraparib) tosylate (with IC50 of 3.8 nM/2.1 nM) is a selective PARP1/PARP2 inhibitor.	2.18605	NO	0.4117		NO
P03L03	P03	5155	L03	0.557	0.8685	0.641336	-0.0483428	pu-tm-0004	TM-L42 M27315-F2	Maraviroc	376348-65-1	CC(C)c1nnc(C)n1[C@H]1C[C@@H]2CC[C@H](C1)N2CC[C@H](NC(=O)C1CCC(F)(F)CC1)c1ccccc1	CCR antagonistMIP-1_; MIP-1_; RANTES	Maraviroc is a C-C Chemokine Receptor Type 5 (CCR5) antagonist, and for MIP-1_(IC50=3.3 nM), MIP-1_ (IC50=7.2 nM) and RANTES(IC50=5.2 nM).Maraviroc inhibits HIV-1 entry via CCR5 coreceptor interaction.	1.48177	NO	0.4053		NO
P03L04	P03	5155	L04	0.5412	0.8716	0.620927	-0.182902	pu-tm-0004	TM-L42 M27316-F2	Calcifediol	19356-17-3	C[C@H](CCCC(C)(C)O)[C@H]1CC[C@@H]2[C@]1(C)CCC\C2=C/C=C1/C[C@@H](O)CCC1=C	VitaminVitamin	Calcifediol(Ki of 3.9 _M), a major circulating metabolite of vitamin D3, works as a competitive inhibitor. It (ED50=2 nM)also inhibits PTH secretion and mRNA.	5.58812	NO	0.3895		NO
P03L05	P03	5155	L05	0.5712	0.861	0.663415	0.0972296	pu-tm-0004	TM-L42 M27315-F3	Amikacin Sulfate Salt	149022-22-0	OS(O)(=O)=O.OS(O)(=O)=O.NCC[C@H](O)C(=O)N[C@@H]1C[C@H](N)[C@@H](O[C@H]2O[C@H](CN)[C@@H](O)[C@H](O)[C@H]2O)[C@H](O)[C@H]1O[C@H]1O[C@H](CO)[C@@H](O)[C@H](N)[C@H]1O	ribosome inhibitor30S ribosome	Amikacin Sulfate Salt is a broad-spectrum antibiotic derived from KANAMYCIN. It is reno- and ototoxic like the other aminoglycoside antibiotics.	-2.96069	NO	0.4195		NO
P03L06	P03	5155	L06	0.5722	0.8645	0.661885	0.0871476	pu-tm-0004	TM-L42 M27316-F3	Retapamulin	224452-66-8	C[C@@H]1CC[C@@]23CCC(=O)[C@H]2[C@]1(C)[C@@H](C[C@@](C)(C=C)[C@@H](O)[C@@H]3C)OC(=O)CS[C@H]1C[C@@H]2CC[C@H](C1)N2C	ribosome inhibitorribosome	Retapamulin, a Pleuromutilin Antibacterial, binds to both E. coli and S. aureus ribosomes with similar potencies (Kd: 3 nM).	-2.65302	NO	0.4205		NO
P03L07	P03	5155	L07	0.5977	0.8747	0.68332	0.22847	pu-tm-0004	TM-L42 M27315-F4	Nalmefene hydrochloride	58895-64-0	C1(CC1)CN1[C@@H]2Cc3c4c(O[C@@H]5[C@]4([C@]2(CCC5=C)O)CC1)c(cc3)O.Cl	Opioid Receptor antagonistOpioid Receptor	Nalmefene antagonizes the effects of opioids by competing for the opioid receptors in the CNS.	-6.96579	NO	0.446		NO
P03L08	P03	5155	L08	0.1974	0.8348	0.236464	-2.71776	pu-tm-0004	TM-L42 M27316-F4	Calcitriol	32222-06-3	OC(C)(C)CCC[C@@H](C)[C@@H]1[C@@]2(C)CCC/C(=C\C=C/3\C[C@@H](O)C[C@H](O)C3=C)/[C@@H]2CC1	Vitamin inhibitorvitamin D receptor	Calcitriol is the physiologically active form of vitamin D. It is formed primarily in the kidney by enzymatic hydroxylation of 25-hydroxycholecalciferol (CALCIFEDIOL). Its production is stimulated by low blood calcium levels and parathyroid hormone. Calcitriol increases intestinal absorption of calcium and phosphorus, and in concert with parathyroid hormone increases bone resorption.	82.9449	NO	0.0457		NO
P03L09	P03	5155	L09	0.5867	0.875	0.670514	0.144039	pu-tm-0004	TM-L42 M27315-F5	Retinol	68-26-8	CC(\C=C\C=C(C)\C=C\C1=C(C)CCCC1(C)C)=C/CO	VARetinol-binding protein	Retinol and derivatives of retinol that play an essential role in metabolic functioning of the retina, the growth of and differentiation of epithelial tissue, the growth of bone, reproduction, and the immune response. Dietary vitamin A is derived from a variety of CAROTENOIDS found in plants. It is enriched in the liver, egg yolks, and the fat component of dairy products.	-4.3892	NO	0.435		NO
P03L10	P03	5155	L10	0.5902	0.8854	0.666591	0.118175	pu-tm-0004	TM-L42 M27316-F5	Isopropamide Iodide	71-81-8	[I-].CC(C)[N+](C)(CCC(C(N)=O)(c1ccccc1)c1ccccc1)C(C)C	AChRmuscarinic receptor	Isopropamide iodide is a long-acting anticholinergic drug. It is used in the treatment of peptic ulcers and other gastrointestinal disorders. It also acts as a muscarinic receptor antagonist which can be applied to the treatment of diseases affecting cognition including AlzheimerÕs disease.	-3.59988	NO	0.4385		NO
P03L11	P03	5155	L11	0.5805	0.8722	0.665558	0.111364	pu-tm-0004	TM-L42 M27315-F6	DarunavirÊEthanolate	635728-49-3	S(=O)(=O)(N(C[C@@H](O)[C@@H](NC(=O)O[C@@H]1[C@H]2[C@@H](OC1)OCC2)Cc1ccccc1)CC(C)C)c1ccc(N)cc1.CCO	HIV Protease inhibitorWT HIV-1 protease	Darunavir ethanolate is an HIV PROTEASE INHIBITOR that is used in the treatment of AIDS and HIV INFECTIONS. Due to the emergence of ANTIVIRAL DRUG RESISTANCE when used alone, it is administered in combination with other ANTI-HIV AGENTS.	-3.39202	NO	0.4288		NO
P03L12	P03	5155	L12	0.0463	0.0465	0.995699	2.28806	pu-tm-0004	TM-L42 M27316-F6	Sulconazole Nitrate	61318-91-0	c1cc(ccc1CSC(Cn1ccnc1)c1c(cc(cc1)Cl)Cl)Cl.[N+](=O)(O)[O-]	AntibioticAntibiotic	Sulconazole Nitrate is the nitrate salt form of sulconazole, a synthetic imidazole derivative with the antifungal property. Sulconazole nitrate inhibits fungal cytochrome P-450 sterol C-14 alpha-demethylation, resulting in the accumulation of fungal 14 alpha-methyl sterols and inhibition of the synthesis of ergosterol, an important component of the fungal cell membrane. Inhibition of ergosterol s…	-69.8187	YES	-0.1054		NO
P03L13	P03	5155	L13	0.6009	0.8762	0.685802	0.244837	pu-tm-0004	TM-L42 M27315-F7	L-Menthol	2216-51-5	CC(C)[C@@H]1CC[C@@H](C)C[C@H]1O	Opioid Receptor activatorOpioid Receptor; _-opioid receptor	L-Menthol is a levo isomer of menthol, an organic compound made synthetically or obtained from peppermint or mint oils with flavoring and local anesthetic properties. When added to pharmaceuticals and foods, menthol functions as a fortifier for peppermint flavors. It also has a counterirritant effect on skin and mucous membranes, thereby producing a local analgesic or anesthetic effect.	-7.46525	NO	0.4492		NO
P03L14	P03	5155	L14	0.5178	0.8663	0.597714	-0.335948	pu-tm-0004	TM-L42 M27316-F7	Nintedanib Ethanesulfonate Salt	656247-18-6	CCS(O)(=O)=O.COC(=O)c1ccc2c(NC(=O)\C2=C(/Nc2ccc(cc2)N(C)C(=O)CN2CCN(C)CC2)c2ccccc2)c1	FGFR;PDGFR; VEGFRVEGFR1/2/3; FGFR1/2/3;PDGFR_/_	BIBF 1120 esylate is a potent triple angiokinase inhibitor for VEGFR1/2/3, FGFR1/2/3 and PDGFR_/_	10.2587	NO	0.3661		NO
P03L15	P03	5155	L15	0.6055	0.8784	0.689321	0.268039	pu-tm-0004	TM-L42 M27315-F8	Brimonidine Tartrate	70359-46-5	O[C@H]([C@@H](O)C(O)=O)C(O)=O.Brc1c(NC2=NCCN2)ccc2nccnc12	Adrenergic Receptor agonist_2A-adrenergic receptor	Brimonidine tartrate is a quinoxaline derivative and adrenergic _-2 receptor agonist (EC50: 0.45 nM) that is used to manage intraocular pressure associated with open-angle glaucoma or ocular hypertension.	-8.17333	NO	0.4538		NO
P03L16	P03	5155	L16	0.593	0.8818	0.672488	0.157053	pu-tm-0004	TM-L42 M27316-F8	Dapiprazole Hydrochloride	72822-13-0	Cc1ccccc1N1CCN(CC1)CCc1nnc2n1CCCC2.Cl	Adrenergic Receptor inhibitor_1-adrenergic receptor	Dapiprazole Hydrochloride is an alpha-1-adrenergic antagonist that acts by blocking alpha-adrenergic receptors in the smooth muscle of blood vessels (arteries, arterioles and veins), gastrointestinal tract, and radial smooth muscle of the iris.	-4.78634	NO	0.4413		NO
P03L17	P03	5155	L17	0.5791	0.868	0.667166	0.121963	pu-tm-0004	TM-L42 M27315-F9	Azathramycin	76801-85-9	[C@@H]1([C@@H]([C@H](C[C@H](O1)C)N(C)C)O)O[C@@H]1[C@H]([C@@H]([C@H](C(=O)O[C@@H]([C@]([C@@H]([C@H](NC[C@@H](C[C@]1(O)C)C)C)O)(O)C)CC)C)O[C@H]1C[C@]([C@H]([C@@H](O1)C)O)(OC)C)C	Antibiotic inhibitorAntibiotic	Azithromycin A is an antibiotic derived from erythromycin, binding to the 50S subunit of the bacterial ribosome, and thus inhibits translation of mRNA.	-3.71548	NO	0.4274		NO
P03L18	P03	5155	L18	0.6322	0.884	0.715158	0.438389	pu-tm-0004	TM-L42 M27316-F9	Enalaprilat Dihydrate	84680-54-6	C[C@@H](C(=O)N1CCC[C@H]1C(=O)O)N[C@@H](CCc1ccccc1)C(=O)O.O.O	RAAS inhibitorACE	Enalaprilat_IC50=1.94 nM_ is a potent angiotensin-converting enzyme (ACE) inhibitor.	-13.3719	NO	0.4805		NO
P03L19	P03	5155	L19	0.5111	0.8611	0.593543	-0.36345	pu-tm-0004	TM-L42 M27315-F10	Lumefantrine	82186-77-4	CCCCN(CCCC)CC(c1c2c3c(cc(cc3)Cl)/C(=C/c3ccc(cc3)Cl)/c2cc(c1)Cl)O	OthersAntiparasitic	Lumefantrine is an antimalarial agent used to treat acute uncomplicated malaria. It is administered in combination with artemether for improved efficacy. This combination therapy exerts its effects against the erythrocytic stages of Plasmodium spp. and may be used to treat infections caused by P. falciparum and unidentified Plasmodium species, including infections acquired in chloroquine-resistan…	11.098	NO	0.3594		NO
P03L20	P03	5155	L20	0.5057	0.8647	0.584827	-0.420917	pu-tm-0004	TM-L42 M27316-F10	Fidaxomicin	873857-62-6	CC[C@H]1\C=C(C)\[C@@H](O)C\C=C\C=C(CO[C@@H]2O[C@H](C)[C@@H](OC(=O)c3c(O)c(Cl)c(O)c(Cl)c3CC)[C@H](O)[C@@H]2OC)\C(=O)O[C@@H](C\C=C(C)\C=C(C)\[C@@H]1O[C@@H]1OC(C)(C)[C@@H](OC(=O)C(C)C)[C@H](O)[C@@H]1O)[C@@H](C)O	DNA/RNA Synthesis inhibitorRNA polymerase	Fidaxomicin is a semisynthetic macrolide antibiotic used to treat Clostridium difficile-associated diarrhea in adults. Fidaxomicin has minimal systemic absorption and has not been linked to serum enzyme elevations during therapy or to instances of clinically apparent, acute liver injury.	12.8517	NO	0.354		NO
P03L21	P03	5155	L21	0.563	0.8752	0.643282	-0.0355126	pu-tm-0004	TM-L42 M27315-F11	Nelfinavir Mesylate	159989-65-8	Cc1c(cccc1O)C(=O)N[C@@H](CSc1ccccc1)[C@@H](CN1C[C@H]2CCCC[C@H]2C[C@H]1C(=O)NC(C)(C)C)O.CS(=O)(=O)O	HIV Protease inhibitorHIV protease	Nelfinavir Mesylate is an effective HIV protease inhibitor (Ki: 2 nM).	1.09022	NO	0.4113		NO
P03L22	P03	5155	L22	0.5582	0.8659	0.644647	-0.0265087	pu-tm-0004	TM-L42 M27316-F11	Meprednisone	1247-42-3	C1=CC(=O)C=C2CC[C@H]3[C@@H]4C[C@@H]([C@@]([C@]4(CC(=O)[C@@H]3[C@@]12C)C)(C(=O)CO)O)C	GR inhibitorGlucocorticoid Receptor	Betapar(Meprednisone) is a glucocorticoid and a methylated derivative of prednisone.	0.815452	NO	0.4065		NO
P03M03	P03	5155	M03	0.552	0.863	0.639629	-0.0595936	pu-tm-0004	TM-L42 M27313-G2	Mecamylamine hydrochloride	826-39-1	Cl.CNC1(C)C2CCC(C2)C1(C)C	AChR antagonistnAChR	Mecamylamine hydrochloride is a nicotinic antagonist, used as a ganglionic blocker in hypertension.	1.82511	NO	0.4003		NO
P03M04	P03	5155	M04	0.541	0.8635	0.62652	-0.146026	pu-tm-0004	TM-L42 M27314-G2	Aprepitant	170729-80-3	C[C@@H](O[C@H]1OCCN(Cc2nc(=O)[nH][nH]2)[C@H]1c1ccc(F)cc1)c1cc(cc(c1)C(F)(F)F)C(F)(F)F	Neurokinin 1 antagonistNK1	Aprepitant is a Substance P/Neurokinin-1 Receptor Antagonist. The mechanism of action of aprepitant is as a Neurokinin 1 Antagonist, and Cytochrome P450 3A4 Inhibitor, and Cytochrome P450 2C9 Inducer, and Cytochrome P450 3A4 Inducer.	4.46278	NO	0.3893		NO
P03M05	P03	5155	M05	0.1978	0.786	0.251654	-2.61761	pu-tm-0004	TM-L42 M27313-G3	Triclabendazole	68786-66-3	CSc1nc2cc(Oc3c(Cl)c(Cl)ccc3)c(Cl)cc2[nH]1	Microtubule Associated inhibitorTubulin	Triclabendazole has been used in trials studying Parasitic Disease.	79.8885	NO	0.0461		NO
P03M06	P03	5155	M06	0.5676	0.8646	0.656489	0.0515643	pu-tm-0004	TM-L42 M27314-G3	Afatinib Dimaleate	850140-73-7	c12cc(c(cc1c(ncn2)Nc1cc(c(cc1)F)Cl)NC(=O)/C=C/CN(C)C)O[C@H]1CCOC1.C(=C\C(=O)O)\C(=O)O.C(=C\C(=O)O)\C(=O)O	EGFR inhibitor; HER inhibitorEGFR (L858R); EGFR (L858R/T790M); EGFR (wt); HER2	Afatinib is an orally bioavailable anilino-quinazoline derivative and inhibitor of the receptor tyrosine kinase (RTK) epidermal growth factor receptor (ErbB; EGFR) family, with antineoplastic activity.	-1.56711	NO	0.4159		NO
P03M07	P03	5155	M07	0.567	0.8635	0.65663	0.0524966	pu-tm-0004	TM-L42 M27313-G4	Telbivudine	3424-98-4	c1(=O)[nH]c(=O)c(cn1[C@H]1O[C@H]([C@H](O)C1)CO)C	Others inhibitor; Reverse Transcriptase inhibitorProtein P; Reverse Transcriptase; Reverse Transcriptase	Telbivudine is a Hepatitis B Virus Nucleoside Analog Reverse Transcriptase Inhibitor. The mechanism of action of telbivudine is as a Nucleoside Reverse Transcriptase Inhibitor. The chemical classification of telbivudine is Nucleoside Analog.	-1.59557	NO	0.4153		NO
P03M08	P03	5155	M08	0.5622	0.8823	0.637198	-0.0756216	pu-tm-0004	TM-L42 M27314-G4	Empagliflozin	864070-44-0	[C@@H]1(CO)[C@@H](O)[C@H](O)[C@@H](O)[C@H](c2ccc(Cl)c(Cc3ccc(cc3)O[C@H]3CCOC3)c2)O1	SGLT inhibitorSGLT1; SGLT2; SGLT4; SGLT5; SGLT6	Empagliflozin is a Sodium-Glucose Cotransporter 2 Inhibitor. The mechanism of action of empagliflozin is as a Sodium-Glucose Transporter 2 Inhibitor.	2.31424	NO	0.4105		NO
P03M09	P03	5155	M09	0.5317	0.8721	0.609678	-0.25707	pu-tm-0004	TM-L42 M27313-G5	Daclatasvir dihydrochloride	1009119-65-6	O=C(N1[C@H](c2[nH]c(cn2)c2ccc(c3ccc(c4[nH]c(nc4)[C@H]4N(C(=O)[C@@H](NC(=O)OC)C(C)C)CCC4)cc3)cc2)CCC1)[C@@H](NC(=O)OC)C(C)C.Cl.Cl	HCV Protease inhibitorHCV NS5A	Daclatasvir is an orally available antiviral agent that inhibits the NS5A region of the hepatitis C virus (HCV) and is used in combination with other oral antiviral agents to treat chronic hepatitis C. Elevations in serum enzyme levels during daclatasvir therapy are uncommon, and it has yet to be convincingly implicated in cases of clinically apparent liver injury with jaundice.	7.85155	NO	0.38		NO
P03M10	P03	5155	M10	0.5863	0.8833	0.663761	0.0995126	pu-tm-0004	TM-L42 M27314-G5	Nintedanib	656247-17-5	COC(=O)c1ccc2c(NC(=O)\C2=C(/Nc2ccc(cc2)N(C)C(=O)CN2CCN(C)CC2)c2ccccc2)c1	FLT; Src; VEGFR; PDGFR; FGFRFLT3; Lck; VEGFR1; VEGFR2; VEGFR3; FGPR1; FGFR2; FGFR3; PDGFR_; PDGFR_	Nintedanib is an inhibitor of the receptor tyrosine kinases VEGFR/FGFR/PDGFR (IC50s: 13-34/37-610/59/65 nM for VEGFR1-3, FGFR1-4, and PDGFR_/_, respectively).	-3.03036	NO	0.4346		NO
P03M11	P03	5155	M11	0.5745	0.8707	0.659814	0.0734895	pu-tm-0004	TM-L42 M27313-G6	Deoxycorticosterone acetate	56-47-3	[C@H]12[C@H]3[C@@H]([C@@]4(C(=CC(=O)CC4)CC3)C)CC[C@@]1([C@H](CC2)C(=O)COC(=O)C)C	Adrenergic ReceptorAdrenergic Receptor	Desoxycorticosterone acetate is the 21-acetate derivative of desoxycorticosterone, used for intramuscular injection for replacement therapy of the adrenocortical steroid.	-2.23621	NO	0.4228		NO
P03M12	P03	5155	M12	0.5255	0.8744	0.600984	-0.314394	pu-tm-0004	TM-L42 M27314-G6	Cabozantinib Malate	1140909-48-3	O[C@@H](CC(O)=O)C(O)=O.COc1cc2nccc(Oc3ccc(NC(=O)C4(CC4)C(=O)Nc4ccc(F)cc4)cc3)c2cc1OC	c-Kit; c-Met/HGFR; TAM Receptor; VEGFRKit; c-Met; AXL; VEGFR2/KDR; VEGFR3/FLT4	Cabozantinib S-malate is the s-malate salt form of cabozantinib, an orally bioavailable, small molecule receptor tyrosine kinase (RTK) inhibitor with potential antineoplastic activity.	9.6009	NO	0.3738		NO
P03M13	P03	5155	M13	0.5752	0.8693	0.661682	0.0858048	pu-tm-0004	TM-L42 M27313-G7	Neratinib	698387-09-6	CCOc1cc2ncc(C#N)c(Nc3ccc(OCc4ccccn4)c(Cl)c3)c2cc1NC(=O)\C=C\CN(C)C	EGFR; HEREGFR; HER2	Neratinib (HKI-272) is an orally available, irreversible tyrosine kinase inhibitor for HER2 and EGFR (IC50: 59/92 nM), respectively.	-2.61204	NO	0.4235		NO
P03M14	P03	5155	M14	0.2687	0.8228	0.326568	-2.12368	pu-tm-0004	TM-L42 M27314-G7	Terbinafine	91161-71-6	CC(C)(C)C#C/C=C/CN(C)Cc1cccc2ccccc12	Antifungal inhibitorsqualene epoxidase	Terbinafine is a synthetic allylamine derivative with antifungal activity. Terbinafine exerts its effect through inhibition of squalene epoxidase, thereby blocking the biosynthesis of ergosterol, an important component of fungal cell membranes. As a result, this agent disrupts fungal cell membrane synthesis and inhibits fungal growth.	64.8153	NO	0.117		NO
P03M15	P03	5155	M15	0.5319	0.871	0.610677	-0.25048	pu-tm-0004	TM-L42 M27313-G8	Avanafil	330784-47-9	c1(nc(c(cn1)C(=O)NCc1ncccn1)NCc1cc(c(cc1)OC)Cl)N1[C@@H](CCC1)CO	PDE inhibitorPDE5	Avanafil is a selective inhibitor of phosphodiesterase type 5 (PDE5) and is used as therapy of erectile dysfunction.	7.65043	NO	0.3802		NO
P03M16	P03	5155	M16	0.5774	0.8786	0.657182	0.0561357	pu-tm-0004	TM-L42 M27314-G8	Palbociclib	571190-30-2	c1(nc2c(cn1)c(c(c(=O)n2C1CCCC1)C(=O)C)C)Nc1ccc(cn1)N1CCNCC1	CDK inhibitorCDK4; CDK6	Palbociclib is an orally available cyclin-dependent kinase (CDK) inhibitor with potential antineoplastic activity. Palbociclib selectively inhibits cyclin-dependent kinase 4 (CDK4) and 6 (CDK6), thereby inhibiting retinoblastoma (Rb) protein phosphorylation early in the G1 phase leading to cell cycle arrest. This suppresses DNA replication and decreases tumor cell proliferation.	-1.70662	NO	0.4257		NO
P03M17	P03	5155	M17	0.5675	0.8578	0.661576	0.0851077	pu-tm-0004	TM-L42 M27313-G9	Doripenem Hydrate	364622-82-2	N12C(=C([C@@H]([C@@H]2[C@H](C1=O)[C@@H](C)O)C)S[C@H]1C[C@H](NC1)CNS(=O)(=O)N)C(=O)O.O	AntibioticAntibiotic	Doripenem Hydrate is a broad-spectrum injectable antibiotic, used for Gram-positive, Gram-negative and anaerobic pathogens.	-2.59077	NO	0.4158		NO
P03M18	P03	5155	M18	0.5361	0.8583	0.624607	-0.15864	pu-tm-0004	TM-L42 M27314-G9	Canagliflozin	842133-18-0	c1(c2ccc(F)cc2)sc(cc1)Cc1c(C)ccc(c1)[C@H]1[C@H](O)[C@@H](O)[C@H](O)[C@@H](CO)O1	SGLT inhibitorhSGLT2; mSGLT2; rSGLT2	Canagliflozin, a sodium-glucose transporter 2( SGLT2) and P-Glycoprotein inhibitor, is used in type 2 diabetes.	4.84773	NO	0.3844		NO
P03M19	P03	5155	M19	0.5867	0.8645	0.678658	0.197734	pu-tm-0004	TM-L42 M27313-G10	serine	56-45-1	N[C@@H](CO)C(O)=O	Endogenous MetaboliteEndogenous Metabolite	Serine is a non-essential amino acid in humans (synthesized by the body), Serine is present and functionally important in many proteins. With an alcohol group, serine is needed for the metabolism of fats, fatty acids, and cell membranes; muscle growth; and a healthy immune system. It also plays a major role in pyrimidine, purine, creatine, and porphyrin biosynthetic pathways. Serine is also found…	-6.02781	NO	0.435		NO
P03M20	P03	5155	M20	0.5917	0.8625	0.686029	0.246332	pu-tm-0004	TM-L42 M27314-G10	Levobupivacaine	27262-47-1	Cl.CCCCN1CCCC[C@H]1C(=O)Nc1c(C)cccc1C	Sodium Channel inhibitorSodium Channel	Levobupivacaine is an amino-amide local anaesthetic drug belonging to the family of n-alkylsubstituted pipecoloxylidide. It is the S-enantiomer of bupivacaine. Levobupivacaine hydrochloride is commonly marketed by AstraZeneca under the trade name Chirocaine. Compared to bupivacaine, levobupivacaine is associated with less vasodilation and has a longer duration of action. It is approximately 13 pe…	-7.51086	NO	0.44		NO
P03M21	P03	5155	M21	0.4393	0.8395	0.523288	-0.826662	pu-tm-0004	TM-L42 M27313-G11	Elvitegravir	697761-98-1	c1c(c(c(cc1)Cc1cc2c(=O)c(C(=O)O)cn(c2cc1OC)[C@@H](C(C)C)CO)F)Cl	HIV Protease inhibitorHIV-1 IIIB; HIV-2 EHO; HIV-2 ROD	Elvitegravir is a Human Immunodeficiency Virus Integrase Strand Transfer Inhibitor. The mechanism of action of elvitegravir is as an HIV Integrase Inhibitor, and Cytochrome P450 2C9 Inducer.	25.2339	NO	0.2876		NO
P03M22	P03	5155	M22	0.555	0.865	0.641618	-0.0464777	pu-tm-0004	TM-L42 M27314-G11	Naloxone hydrochloride	357-08-4	C=CCN1CC[C@]23[C@@H]4C(=O)CC[C@]2([C@H]1Cc1c3c(c(cc1)O)O4)O.Cl	Opioid Receptor agonistOpioid Receptor	Naloxone hydrochloride is a specific opiate antagonist that has no agonist activity. It is a competitive antagonist at mu, delta, and kappa opioid receptors.	1.42485	NO	0.4033		NO
P03N03	P03	5155	N03	0.5533	0.8672	0.63803	-0.0701345	pu-tm-0004	TM-L42 M27315-G2	Bisacodyl	603-50-9	CC(=O)Oc1ccc(cc1)C(c1ccc(OC(=O)C)cc1)c1ccccn1	OthersOthers	Bisacodyl is a diphenylmethane stimulant laxative used for the treatment of constipation and for bowel evacuation.	2.14679	NO	0.4016		NO
P03N04	P03	5155	N04	0.558	0.8807	0.633587	-0.0994316	pu-tm-0004	TM-L42 M27316-G2	glycine	56-40-6	NCC(O)=O	Endogenous Metabolite; iGluREndogenous Metabolite; iGluR	Glycine is a non-essential amino acid. It is found primarily in gelatin and silk fibroin and used therapeutically as a nutrient. It is also a fast inhibitory neurotransmitter.	3.04085	NO	0.4063		NO
P03N05	P03	5155	N05	0.5628	0.8831	0.6373	-0.0749478	pu-tm-0004	TM-L42 M27315-G3	Betaine	107-43-7	C[N+](C)(C)CC(=O)[O-]	OthersOthers	Betaine is a methyl derivative of glycine first isolated from sugar beets. It has been shown to have potential benefits for fighting heart disease, improving body composition, and helping promote muscle gain and fat loss because of its abilities to promote protein synthesis in the body.	2.29368	NO	0.4111		NO
P03N06	P03	5155	N06	0.5658	0.8697	0.650569	0.0125362	pu-tm-0004	TM-L42 M27316-G3	Suprofen	40828-46-4	CC(C(=O)O)c1ccc(cc1)C(=O)c1cccs1	COX inhibitorCOX-1; COX-2	Suprofen is an IBUPROFEN-type anti-inflammatory analgesic and antipyretic. It inhibits prostaglandin synthesis and has been proposed as an anti-arthritic.	-0.376089	NO	0.4141		NO
P03N07	P03	5155	N07	0.5299	0.8657	0.612106	-0.241062	pu-tm-0004	TM-L42 M27315-G4	Ospemifene	128607-22-7	c1ccc(cc1)/C(=C(/c1ccccc1)\c1ccc(cc1)OCCO)/CCCl	Estrogen/progestogen Receptor inhibitorER	Ospemifene is a new selective non-hormonal estrogen receptor modulator (SERM) that is used for the treatment of moderate to severe dyspareunia, a symptom of vulvar and vaginal atrophy, due to menopause. FDA approved on February 26, 2013.	7.36301	NO	0.3782		NO
P03N08	P03	5155	N08	0.5505	0.8883	0.619723	-0.19084	pu-tm-0004	TM-L42 M27316-G4	Dasabuvir	1132935-63-7	CC(C)(C)c1c(c(cc(c1)n1ccc(=O)[nH]c1=O)c1cc2c(cc1)cc(cc2)NS(=O)(=O)C)OC	HCV Protease inhibitorNS5B polymerase	Dasabuvir is a non-nucleoside inhibitor of the hepatitis C virus (HCV) non-structural protein 5B (NS5B), an RNA-dependent RNA polymerase, with potential activity against HCV. Upon administration and after intracellular uptake, dasabuvir binds HCV NS5B polymerase and blocks viral RNA synthesis and replication. The HCV NS5B protein is essential for the replication of the HCV RNA genome.	5.83037	NO	0.3988		NO
P03N09	P03	5155	N09	0.5687	0.8769	0.648535	-0.00087803	pu-tm-0004	TM-L42 M27315-G5	Valsartan	137862-53-4	CCCCC(=O)N(Cc1ccc(cc1)c1ccccc1c1n[nH]nn1)[C@@H](C(C)C)C(=O)O	RAAS antagonistangiotensin II receptor	Valsartan is a tetrazole derivative and angiotensin II type 1 receptor blocker that is used to treat hypertension.	0.0332766	NO	0.417		NO
P03N10	P03	5155	N10	0.0498	0.0485	1.0268	2.49314	pu-tm-0004	TM-L42 M27316-G5	Isavuconazonium sulfate	946075-13-4	n1(nc[n+](c1)C(C)OC(=O)N(c1c(cccn1)COC(=O)CNC)C)C[C@]([C@@H](C)c1scc(n1)c1ccc(cc1)C#N)(O)c1c(ccc(c1)F)F.S(=O)(=O)(O)[O-]	Othersinhibits the synthesis of ergosterol; lanosterol 15 alpha-demethylase inhibitor	Isavuconazonium sulfate is hydrolyzed by plasma esterases to yield the active moiety isavuconazole. Isavuconazole binds to and inhibits the fungal cytochrome P450 family enzyme lanosterol 14-alpha-demethylase (CYP51), which catalyzes the demethylation of lanosterol to yield ergosterol, an important component of the fungal cell membrane. Isavuconazonium Sulfate is a prodrug of the triazole antifun…	-76.0773	YES	-0.1019		NO
P03N11	P03	5155	N11	0.6288	0.8761	0.717726	0.455319	pu-tm-0004	TM-L42 M27315-G6	Amifostine	20537-88-6	C(CN)CNCCSP(=O)(O)O	OthersOthers	Amifostine anhydrous is a cytoprotective agent, acts as a free radical scavenging activity.	-13.8886	NO	0.4771		NO
P03N12	P03	5155	N12	0.6587	0.8779	0.750313	0.670173	pu-tm-0004	TM-L42 M27316-G6	Sulfacetamide sodium salt hydrate	6209-17-2	O.[Na+].CC(=O)[N-]S(=O)(=O)c1ccc(N)cc1	Autophagy inhibitorDHPS	Sulfacetamide sodium monohydrate is a sulfonamide antibiotic. It has been investigated for the treatment of rosacea and pityriasis versicolor.	-20.4453	NO	0.507		NO
P03N13	P03	5155	N13	0.5621	0.8743	0.642914	-0.037934	pu-tm-0004	TM-L42 M27315-G7	Darunavir	206361-99-1	CC(C)CN(C[C@H]([C@H](CC1=CC=CC=C1)NC(=O)O[C@H]2CO[C@@H]3[C@H]2CCO3)O)S(=O)(=O)C4=CC=C(C=C4)N	HIV Protease inhibitorHIV Protease	Darunavir is an HIV PROTEASE INHIBITOR that is used in the treatment of AIDS and HIV INFECTIONS. Due to the emergence of ANTIVIRAL DRUG RESISTANCE when used alone, it is administered in combination with other ANTI-HIV AGENTS.	1.16412	NO	0.4104		NO
P03N14	P03	5155	N14	0.5716	0.8834	0.647046	-0.0106961	pu-tm-0004	TM-L42 M27316-G7	Sodium Picosulfate	10040-45-6	c1ccnc(c1)C(c1ccc(cc1)OS(=O)(=O)[O-])c1ccc(cc1)OS(=O)(=O)[O-].[Na+].[Na+]	Others inhibitorOthers	Sodium Picosulfate inhibits absorption of water and electrolytes, and increases their secretion.	0.332895	NO	0.4199		NO
P03N15	P03	5155	N15	0.5508	0.8803	0.625696	-0.15146	pu-tm-0004	TM-L42 M27315-G8	Guanabenz Acetate	23256-50-0	c1(c(cccc1Cl)Cl)/C=N/NC(=N)N.C(=O)(C)O	Adrenergic Receptor agonist_2A-adrenergic receptor; _2B-adrenergic receptor; _2C-adrenergic receptor	Guanabenz Acetate is a specific agonist of adrenergic receptor. The pEC50 for _2a-adrenergic receptor, _2b-adrenergic receptor and _2c-adrenergic receptor is 8.25, 7.01 and ~5, respectively.	4.62861	NO	0.3991		NO
P03N16	P03	5155	N16	0.5749	0.8765	0.655904	0.0477109	pu-tm-0004	TM-L42 M27316-G8	Avibactam sodium	1192491-61-4	C1C[C@H](N2C[C@@H]1N(C2=O)OS(=O)(=O)[O-])C(=O)N.[Na+]	Antibacterial inhibitorCTX-M-15; KPC-2 _-lactamases; P99 _-lactamases; TEM-1 _-lactamases	Avibactam is a reversible _-lactamase inhibitor (IC50: 8/80/38 nM, for TEM-1/P99/KPC-2 _-lactamases).	-1.44952	NO	0.4232		NO
P03N17	P03	5155	N17	0.5623	0.8755	0.642262	-0.0422377	pu-tm-0004	TM-L42 M27315-G9	Eslicarbazepine Acetate	236395-14-5	c12c(cccc1)N(c1ccccc1C[C@@H]2OC(=O)C)C(=O)N	Beta-secretase; Sodium ChannelBeta-secretase; Sodium Channel	Eslicarbazepine acetate (ESL) is an anticonvulsant medication approved for use in Europe, the United States and Canada as an adjunctive therapy for partial-onset seizures that are not adequately controlled with conventional therapy.	1.29546	NO	0.4106		NO
P03N18	P03	5155	N18	0.5766	0.8743	0.659499	0.0714131	pu-tm-0004	TM-L42 M27316-G9	Succinylcholine Chloride Dihydrate	6101-15-1	O.O.[Cl-].[Cl-].C[N+](C)(C)CCOC(=O)CCC(=O)OCC[N+](C)(C)C	AChR agonistnicotinic AChR	Succinylcholine Chloride Dihydrate is a nicotinic AChR agonist and also acts as a depolarizing neuromuscular blocker.	-2.17285	NO	0.4249		NO
P03N19	P03	5155	N19	0.5579	0.8704	0.64097	-0.0507555	pu-tm-0004	TM-L42 M27315-G10	Fluocinonide	356-12-7	[C@@]12([C@@]3([C@@H](C[C@H]1OC(O2)(C)C)[C@H]1[C@]([C@H](C3)O)([C@@]2(C(=CC(=O)C=C2)[C@H](C1)F)C)F)C)C(=O)COC(=O)C	GR inhibitorGlucocorticoid Receptor	Fluocinonide (Vanos) is an effective glucocorticoid steroid, utilized in the treatment as the skin disorders anti-inflammatory agent.	1.5554	NO	0.4062		NO
P03N20	P03	5155	N20	0.5674	0.8702	0.652034	0.0221943	pu-tm-0004	TM-L42 M27316-G10	Ceforanide	60925-61-3	NCc1ccccc1CC(=O)N[C@H]1[C@H]2SCC(CSc3nnnn3CC(O)=O)=C(N2C1=O)C(O)=O	AntibacterialPBPs	Ceforanide is a second-generation cephalosporin antibiotic with bactericidal activity. Ceforanide causes inhibition of bacterial cell wall synthesis by inactivating penicillin binding proteins (PBPs) thereby interfering with the final transpeptidation step required for cross-linking of peptidoglycan units which are a component of the cell wall.	-0.670826	NO	0.4157		NO
P03N21	P03	5155	N21	0.5424	0.8671	0.625533	-0.152531	pu-tm-0004	TM-L42 M27315-G11	Trimeprazine tartrate	4330-99-8	O[C@H]([C@@H](O)C(O)=O)C(O)=O.CC(CN(C)C)CN1c2ccccc2Sc2ccccc12.CC(CN(C)C)CN1c2ccccc2Sc2ccccc12	OthersOthers	Trimeprazine tartrate is aphenothiazine derivative that is used as an antipruritic. It also acts as a sedative, hypnotic, and antiemetic for prevention of motion sickness.	4.66129	NO	0.3907		NO
P03N22	P03	5155	N22	0.3618	0.8258	0.438121	-1.38819	pu-tm-0004	TM-L42 M27316-G11	Delafloxacin	189279-58-1	C1C(CN1c1c(cc2c(c1Cl)n(cc(c2=O)C(=O)O)c1nc(c(cc1F)F)N)F)O	Antibacterial inhibitorBacterial	Delafloxacin (RX-3341, ABT-492) is a fluoroquinolone antibiotic agent. It has potent inhibitory against levofloxacin-resistant Streptococcus pneumoniae strains (MIC: 0.0078-0.125 _g/ml).	42.3701	NO	0.2101		NO
P03O03	P03	5155	O03	0.0406	0.0397	1.02267	2.46589	pu-tm-0004	TM-L42 M27313-H2	Efinaconazole	164650-44-6	C=C1CCN(CC1)[C@@H]([C@@](c1ccc(cc1F)F)(Cn1cncn1)O)C	Antifungal inhibitorAntifungal	Efinaconazole(KP-103) is an Azole Antifungal currently under development as a topical treatment for onychomycosis.	-75.2455	YES	-0.1111		NO
P03O04	P03	5155	O04	0.5688	0.8774	0.648279	-0.00256344	pu-tm-0004	TM-L42 M27314-H2	Calcium Levofolinate	80433-71-2	C(=O)([C@@H](NC(=O)c1ccc(cc1)NC[C@@H]1N(c2c(=O)nc([nH]c2NC1)N)C=O)CCC(=O)[O-])[O-].[Ca+2]	OthersOthers	Calcium Levofolinate, a calcium salt of the folinic acid, is used in cancer chemotherapy as an adjuvant.	0.0847105	NO	0.4171		NO
P03O05	P03	5155	O05	0.5657	0.8808	0.642257	-0.0422677	pu-tm-0004	TM-L42 M27313-H3	Dolutegravir sodium	1051375-19-9	[Na+].Fc1c(CNC(=O)c2c(=O)c([O-])c3n(C[C@@H]4OCC[C@H](N4C3=O)C)c2)ccc(F)c1	HIV Protease inhibitorHIV integrase	Dolutegravir sodium salt(DTG; GSK1349572) is an HIV integrase inhibitor(IC50: 2.7 nM), modest activity against raltegravir-resistant signature mutants Y143R, Q148K, N155H, and G140S/Q148H.	1.29637	NO	0.414		NO
P03O06	P03	5155	O06	0.5886	0.9029	0.651899	0.021307	pu-tm-0004	TM-L42 M27314-H3	Regorafenib	755037-03-7	CNC(=O)c1cc(Oc2ccc(NC(=O)Nc3ccc(Cl)c(c3)C(F)(F)F)c(F)c2)ccn1	c-Kit; c-RET; Raf; VEGFRKit; RET; Raf-1; VEGFR1; VEGFR2	Regorafenib (BAY 73-4506) is a multi-targeted receptor tyrosine kinase inhibitor (IC50s: 1.5/2.5/4.2/7/13/22 nM for RET/C-RAF/VEGFR2/c-Kit/VEGFR1/PDGFR_).	-0.643748	NO	0.4369		NO
P03O07	P03	5155	O07	0.5573	0.8922	0.624636	-0.158449	pu-tm-0004	TM-L42 M27313-H4	Rilpivirine	500287-72-9	Cc1cc(\C=C\C#N)cc(C)c1Nc1ccnc(Nc2ccc(cc2)C#N)n1	Reverse Transcriptase inhibitorReverse Transcriptase	Rilpivirine is a diarylpyrimidine derivative and reverse transcriptase inhibitor with antiviral activity against HIV-1 that is used in the treatment of HIV infections.	4.84191	NO	0.4056		NO
P03O08	P03	5155	O08	0.0427	0.0463	0.922246	1.80377	pu-tm-0004	TM-L42 M27314-H4	Micafungin sodium	208538-73-2	[Na+].CCCCCOc1ccc(cc1)-c1cc(no1)-c1ccc(cc1)C(=O)N[C@H]1C[C@@H](O)[C@@H](O)NC(=O)[C@@H]2[C@@H](O)[C@@H](C)CN2C(=O)[C@@H](NC(=O)[C@@H](NC(=O)[C@@H]2C[C@@H](O)CN2C(=O)[C@@H](NC1=O)[C@@H](C)O)[C@H](O)[C@@H](O)c1ccc(O)c(OS([O-])(=O)=O)c1)[C@H](O)CC(N)=O	Antifungal inhibitor1,3-beta-D-glucan synthesis	Micafungin Sodium is the sodium salt form of micafungin, a semi-synthetic echinocandin derived from a natural product of the fungus Coleophoma empetri with antifungal activity.	-55.0395	YES	-0.109		NO
P03O09	P03	5155	O09	0.5661	0.8754	0.646676	-0.0131336	pu-tm-0004	TM-L42 M27313-H5	Apalutamide	956104-40-8	CNC(=O)c1c(F)cc(cc1)N1C(=S)N(C(=O)C21CCC2)c1cnc(C#N)c(c1)C(F)(F)F	Androgen Receptor inhibitor; GABA Receptor inhibitorAndrogen Receptor; GABAR	Apalutamide is a small molecule and androgen receptor (AR) antagonist with potential antineoplastic activity.	0.407283	NO	0.4144		NO
P03O10	P03	5155	O10	0.5762	0.8701	0.662223	0.089371	pu-tm-0004	TM-L42 M27314-H5	Levobupivacaine HCl	27262-48-2	Cl.CCCCN1CCCC[C@H]1C(=O)Nc1c(C)cccc1C	Sodium Channel inhibitorSodium Channel	Levobupivacaine HCl is a reversible neuronal sodium channel inhibitor, which is the pure S(-)-enantiomer of bupivacaine. It was utilized as a long-acting local anesthetic.	-2.72087	NO	0.4245		NO
P03O11	P03	5155	O11	0.5779	0.87	0.664253	0.102756	pu-tm-0004	TM-L42 M27313-H6	Nicotine	54-11-5	CN1CCC[C@H]1C2=CN=CC=C2	AChR agonistNicotinic AChR	Nicotine is the primary pharmacologic component of tobacco. It acts on nicotinic acetylcholine receptors (nAChRs) in the peripheral nervous system (autonomic ganglia and adrenal medulla neuromuscular junction) and the central nervous system (CNS).	-3.12935	NO	0.4262		NO
P03O12	P03	5155	O12	0.4695	0.8704	0.539407	-0.720382	pu-tm-0004	TM-L42 M27314-H6	Osimertinib mesylate	1421373-66-1	CS(O)(=O)=O.COc1cc(N(C)CCN(C)C)c(NC(=O)C=C)cc1Nc1nccc(n1)-c1cn(C)c2ccccc12	EGFREGFR (L858R); EGFR (L858R/T790M)	Osimertinib (AZD-9291) is an irreversible and mutant selective EGFR inhibitor (IC50s: 12/1 nM for EGFR(L858R) and EGFR(L858R/T790M)).	21.9905	NO	0.3178		NO
P03O13	P03	5155	O13	0.5068	0.8693	0.582998	-0.432978	pu-tm-0004	TM-L42 M27313-H7	Dehydroepiandrosterone acetate	853-23-6	C1C[C@@H](CC2=CC[C@H]3[C@@H]4CCC(=O)[C@@]4(C)CC[C@@H]3[C@@]12C)OC(=O)C	Androgen Receptor agonistAndrogen Receptor	Dehydroepiandrosterone acetate is a primary C19 steroid generated by the adrenal cortex.	13.2198	NO	0.3551		NO
P03O14	P03	5155	O14	0.5729	0.8727	0.656468	0.0514316	pu-tm-0004	TM-L42 M27314-H7	Formoterol Hemifumarate	43229-80-7	OC(=O)\C=C\C(O)=O.COc1ccc(C[C@H](C)NC[C@@H](O)c2ccc(O)c(NC=O)c2)cc1.COc1ccc(C[C@@H](C)NC[C@H](O)c2ccc(O)c(NC=O)c2)cc1	Adrenergic Receptor agonist_2-adrenergic receptor	Formoterol Hemifumarate, an effective, specific and long-acting _2-adrenoceptor agonist, is utilized in the treatment of chronic obstructive pulmonary disease(COPD) and asthma.	-1.56307	NO	0.4212		NO
P03O15	P03	5155	O15	0.5892	0.8889	0.662842	0.0934524	pu-tm-0004	TM-L42 M27313-H8	Verteporfin	129497-78-5	COC(=O)CCc1c(C)c2cc3[nH]c(cc4nc(cc5[nH]c(cc1n2)c(CCC(O)=O)c5C)c(C=C)c4C)C1=CC=C([C@@H](C(=O)OC)[C@@]31C)C(=O)OC.COC(=O)CCc1c(C)c2cc3nc(cc4[nH]c(cc5nc(cc1[nH]2)c(CCC(O)=O)c5C)[C@]1(C)[C@H](C(=O)OC)C(=CC=C41)C(=O)OC)c(C)c3C=C	VDA inhibitorVDA	Verteporfin, a benzoporphyrin derivative monoacid ring A, can inhibit the activity of YAP.	-2.84542	NO	0.4375		NO
P03O16	P03	5155	O16	0.6856	0.8627	0.794714	0.96292	pu-tm-0004	TM-L42 M27314-H8	Methazolamide	554-57-4	Cn1nc(sc1=NC(=O)C)S(=O)(=O)N	Carbonic Anhydrase inhibitorbCAIV; hCAI; hCAII	Methazolamide is a carbonic anhydrase inhibitor that is used as a diuretic and in the treatment of glaucoma.	-29.3791	NO	0.5339		NO
P03O17	P03	5155	O17	0.1974	0.8044	0.2454	-2.65884	pu-tm-0004	TM-L42 M27313-H9	Atorvastatin Calcium	134523-03-8	[Ca++].CC(C)c1c(C(=O)Nc2ccccc2)c(c(-c2ccc(F)cc2)n1CC[C@@H](O)C[C@@H](O)CC([O-])=O)-c1ccccc1.CC(C)c1c(C(=O)Nc2ccccc2)c(c(-c2ccc(F)cc2)n1CC[C@@H](O)C[C@@H](O)CC([O-])=O)-c1ccccc1	HMG-CoA Reductase inhibitorHMG-CoA reductase	Atorvastatin hemicalcium salt, an effective HMG-CoA reductase inhibitor (IC50 = 8 nM), is utilized as a cholesterol-lowering medication.	81.1468	NO	0.0457		NO
P03O18	P03	5155	O18	0.5693	0.8682	0.655724	0.0465265	pu-tm-0004	TM-L42 M27314-H9	Entecavir hydrate	209216-23-9	O.Nc1nc(=O)c2ncn([C@H]3C[C@H](O)[C@@H](CO)C3=C)c2[nH]1	HBV inhibitorHBV( HepG2 cell)	Entecavir is a selective inhibitor of the replication of the hepatitis B virus (HBV). It, a new deoxyguanine nucleoside analog.	-1.41338	NO	0.4176		NO
P03O19	P03	5155	O19	0.5499	0.871	0.631343	-0.114225	pu-tm-0004	TM-L42 M27313-H10	Bethanechol chloride	590-63-6	[Cl-].O(C(C[N+](C)(C)C)C)C(=O)N	AChR agonistmuscarinic receptor	Bethanechol chloride is a slowly hydrolyzing muscarinic agonist with no nicotinic effects. Bethanechol is generally used to increase smooth muscle tone, as in the GI tract following abdominal surgery or in urinary retention in the absence of obstruction. It may cause hypotension, heart rate changes, and bronchial spasm.	3.4923	NO	0.3982		NO
P03O20	P03	5155	O20	0.5699	0.8717	0.65378	0.0337057	pu-tm-0004	TM-L42 M27314-H10	Vidarabine	5536-17-4	n1(c2c(nc1)c(ncn2)N)[C@@H]1O[C@@H]([C@H]([C@@H]1O)O)CO	DNA/RNA Synthesis inhibitor; Tyrosine KinasesDNA polymerase; DNA polymerase; Tyrosine Kinases	Vidarabine is a nucleoside antibiotic isolated from Streptomyces antibioticus. It has some antineoplastic properties and has broad spectrum activity against DNA viruses in cell cultures and significant antiviral activity against infections caused by a variety of viruses such as the herpes viruses, the VACCINIA VIRUS and varicella zoster virus.	-1.02212	NO	0.4182		NO
P03O21	P03	5155	O21	0.5533	0.8626	0.641433	-0.0477015	pu-tm-0004	TM-L42 M27313-H11	Vorapaxar sulfate	705260-08-8	S(=O)(=O)(O)O.Fc1cc(c2cnc(/C=C/[C@@H]3[C@H]4[C@@H](C[C@H]5[C@H]3CC[C@@H](NC(=O)OCC)C5)C(=O)O[C@@H]4C)cc2)ccc1	Protease-activated Receptor inhibitorPAR-1	Vorapaxar sulfate is a potent and orally active thrombin receptor (PAR-1) antagonist.	1.4622	NO	0.4016		NO
P03O22	P03	5155	O22	0.5522	0.8688	0.635589	-0.0862293	pu-tm-0004	TM-L42 M27314-H11	Streptozocin	18883-66-4	CN(N=O)C(=O)N[C@H]1[C@@H](O)O[C@H](CO)[C@@H](O)[C@@H]1O	DNA Alkylation inducerDNA alkylator	Streptozotocin is an antibiotic that is produced by Stretomyces achromogenes. It is used as an antineoplastic agent and to induce diabetes in experimental animals.	2.63796	NO	0.4005		NO
P03P03	P03	5155	P03	0.5893	0.8799	0.669735	0.138902	pu-tm-0004	TM-L42 M27315-H2	Ciclopirox	29342-05-0	Cc1cc(=O)n(O)c(c1)C1CCCCC1	ATPase inhibitorNa+/K+-ATPase	Ciclopirox exerts its action by binding to and chelating trivalent cations, such as Fe3+ and Al3+, thereby inhibiting the availability of essential co-factors for enzymes. Ciclopirox is a synthetic, broad-spectrum antifungal agent with additional antibacterial and anti-inflammatory activities. This may lead to a loss of activity of enzymes that are essential for cellular metabolism, the organizat…	-4.23243	NO	0.4376		NO
P03P04	P03	5155	P04	0.5772	0.8735	0.66079	0.0799242	pu-tm-0004	TM-L42 M27316-H2	Dantrolene sodium hemiheptahydrate	24868-20-0	O.O.O.O.O.O.O.[Na+].[Na+].[O-][N+](=O)c1ccc(cc1)-c1ccc(\C=N\N2CC(=O)[N-]C2=O)o1.[O-][N+](=O)c1ccc(cc1)-c1ccc(\C=N\N2CC(=O)[N-]C2=O)o1	Calcium ChannelCalcium Channel	Dantrolene depresses excitation-contraction coupling in skeletal muscle by binding to the ryanodine receptor 1 and decreasing intracellular calcium concentration. Ryanodine receptors mediate the release of calcium from the sarcoplasmic reticulum, an essential step in muscle contraction. Dantrolene Sodium is the sodium salt form of dantrolene, a hydantoin derivative, and direct-acting skeletal mus…	-2.43258	NO	0.4255		NO
P03P05	P03	5155	P05	0.583	0.8877	0.656753	0.0533104	pu-tm-0004	TM-L42 M27315-H3	Afatinib	439081-18-2	CN(C)C\C=C\C(=O)Nc1cc2c(Nc3ccc(F)c(Cl)c3)ncnc2cc1O[C@H]1CCOC1	EGFR; HEREGFR (L858R); EGFR (L858R/T790M); EGFR (wt); HER2; HER4	Afatinib (BIBW 2992) is an irreversible EGFR family inhibitor with IC50s of 0.5/0.4/10/14/1 nM for EGFRwt, EGFR (L858R), EGFR (L858R/T790M), HER2, and HER4, respectively.	-1.6204	NO	0.4313		NO
P03P06	P03	5155	P06	0.5827	0.879	0.662912	0.0939183	pu-tm-0004	TM-L42 M27316-H3	Besifloxacin HCl	405165-61-9	C1CCN(C[C@@H](C1)N)c1c(cc2c(c1Cl)n(cc(c2=O)C(=O)O)C1CC1)F.Cl	AntibioticAntibiotic	Besifloxacin HCl is a fourth-generation fluoroquinolone antibiotic.	-2.85964	NO	0.431		NO
P03P07	P03	5155	P07	0.5887	0.8859	0.664522	0.10453	pu-tm-0004	TM-L42 M27315-H4	Sorafenib tosylate	475207-59-1	Cc1ccc(cc1)S(O)(=O)=O.CNC(=O)c1cc(Oc2ccc(NC(=O)Nc3ccc(Cl)c(c3)C(F)(F)F)cc2)ccn1	c-Kit; FLT; PDGFR; Raf; VEGFRc-Kit; FLT3; mPDGFR_; PDGFR_; B-Raf; B-Raf (V599E); Raf-1; VEGFR2/Flk1	Sorafenib is a potent multikinase inhibitor (IC50s: 6/20/22 nM for Raf-1/VEGFR-3/B-Raf).	-3.18349	NO	0.437		NO
P03P08	P03	5155	P08	0.587	0.8878	0.661185	0.0825289	pu-tm-0004	TM-L42 M27316-H4	Dexamethasone Sodium Phosphate	55203-24-2	C[C@@H]1C[C@H]2[C@@H]3CCC4=CC(=O)C=C[C@@]4([C@]3([C@H](C[C@@]2([C@]1(C(=O)COP(=O)([O-])[O-])O)C)O)F)C.[Na+].[Na+]	COX inhibitor; IL Receptor modulatorCOX-2; IL receptor	Dexamethasone, an interleukin receptor modulator, has anti-inflammatory and immunosuppressant effects. It belongs to a potent glucocorticoid class of steroid synthetic drugs.	-2.51207	NO	0.4353		NO
P03P09	P03	5155	P09	0.5895	0.8869	0.664675	0.105538	pu-tm-0004	TM-L42 M27315-H5	Fluoromethalone	426-13-1	C1=CC(=O)C=C2[C@H](C[C@H]3[C@@H]4CC[C@]([C@]4(C[C@@H]([C@@]3([C@@]12C)F)O)C)(O)C(=O)C)C	Glucocorticoid ReceptorGlucocorticoid Receptor	Fluorometholone is a corticosteroid, most often used after laser-based refractive surgery. It is marketed under the brand names FML (Allergan) and Flarex (Alcon). Fluorometholone acetate ophthalmic suspension is indicated for use in the treatment of steroid responsive inflammatory conditions of the palpebral and bulbar conjunctiva, cornea, and anterior segment of the eye.	-3.21423	NO	0.4378		NO
P03P10	P03	5155	P10	0.4468	0.8954	0.498995	-0.98683	pu-tm-0004	TM-L42 M27316-H5	Mitoxantrone	65271-80-9	OCCNCCNc1ccc(NCCNCCO)c2c1C(=O)c1c(O)ccc(O)c1C2=O	Topoisomerase inhibitorTopo II	Mitoxantrone is an anthracenedione antibiotic with antineoplastic activity. Mitoxantrone intercalates into and crosslinks DNA, thereby disrupting DNA and RNA replication. This agent also binds to topoisomerase II, resulting in DNA strand breaks and inhibition of DNA repair. Mitoxantrone is less cardiotoxic compared to doxorubicin.	30.1218	NO	0.2951		NO
P03P11	P03	5155	P11	0.5955	0.8861	0.672046	0.154139	pu-tm-0004	TM-L42 M27315-H6	BaricitinibÊPhosphate	1187595-84-1	OP(=O)(O)O.CCS(=O)(=O)N1CC(CC#N)(C1)n1cc(cn1)c1c2cc[nH]c2ncn1	JAK inhibitor; Tyrosine Kinases inhibitorJAK1; JAK2; JAK3; Tyk2	Baricitinib phosphate is a selective orally bioavailable JAK1/JAK2 inhibitor.	-4.69739	NO	0.4438		NO
P03P12	P03	5155	P12	0.5938	0.8895	0.667566	0.124601	pu-tm-0004	TM-L42 M27316-H6	Emedastine	87233-61-2	CCOCCn1c2ccccc2nc1N1CCCN(CC1)C	Histamine Receptor antagonistH1 receptor	Emedastine is a second generation, selective histamine H1 receptor antagonist with anti-allergic activity. Emedastine reversibly and competitively blocks histamine by binding to H1 receptors, thus blocking its downstream activity. As a result this agent interferes with mediator release from mast cells either by inhibiting calcium ion influx across mast cell/basophil plasma membrane or by inhibiti…	-3.79598	NO	0.4421		NO
P03P13	P03	5155	P13	0.5848	0.8928	0.655018	0.0418681	pu-tm-0004	TM-L42 M27315-H7	Esomeprazole Sodium	161796-78-7	[Na+].COc1ccc2nc([n-]c2c1)[S@@](=O)Cc1ncc(C)c(OC)c1C	ATPase inhibitorH+/K+-ATPase	Esomeprazole Sodium is the S-isomer of omeprazole with selective and irreversible proton pump inhibitor activity.	-1.27122	NO	0.4331		NO
P03P14	P03	5155	P14	0.5563	0.8836	0.629584	-0.125827	pu-tm-0004	TM-L42 M27316-H7	S-Ruxolitinib	941685-37-6	N#CC[C@@H](C1CCCC1)n1cc(cn1)-c1ncnc2[nH]ccc12	JAK inhibitor; Tyrosine Kinases inhibitorJAK2; JAK1; Tyk2	Ruxolitinib S enantiomer is the S-enantiomer of Ruxolitinib. Ruxolitinib is the first potent, selective JAK1/2 inhibitor.	3.84638	NO	0.4046		NO
P03P15	P03	5155	P15	0.4896	0.8755	0.559223	-0.589729	pu-tm-0004	TM-L42 M27315-H8	Telaprevir	402957-28-2	O=C(N[C@H](C(=O)C(=O)NC1CC1)CCC)[C@H]1N(C[C@H]2[C@@H]1CCC2)C(=O)[C@@H](NC(=O)[C@@H](NC(=O)c1nccnc1)C1CCCCC1)C(C)(C)C	HCV Protease inhibitorHCV NS3-4A serine protease	Telaprevir (VX-950) is an effective inhibitor of HCV NS3-4A serine protease (IC50: 0.35 _M).	18.0034	NO	0.3379		NO
P03P16	P03	5155	P16	0.5931	0.8931	0.664091	0.101691	pu-tm-0004	TM-L42 M27316-H8	Rotigotine	99755-59-6	CCCN(CCc1cccs1)[C@H]1CCc2c(C1)cccc2O	Dopamine Receptor agonistD2; D3	Rotigotine is a non-ergot dopamine receptor agonist used in the therapy of Parkinson disease and restless leg syndrome. Administered as a once-daily transdermal patch, Rotigotine has not been associated with serum enzyme elevations during treatment or with episodes of clinically apparent liver injury.	-3.09685	NO	0.4414		NO
P03P17	P03	5155	P17	0.5715	0.8855	0.645398	-0.021558	pu-tm-0004	TM-L42 M27315-H9	Velpatasvir	1377049-84-7	COC[C@H]1C[C@H](N(C1)C(=O)[C@H](NC(=O)OC)c1ccccc1)c1ncc([nH]1)-c1ccc-2c(COc3cc4c5nc([nH]c5ccc4cc-23)[C@@H]2CC[C@H](C)N2C(=O)[C@@H](NC(=O)OC)C(C)C)c1	HCV Protease inhibitorHCV NS5A	Velpatasvir, also known as GS-5816, is a potent and selective Hepatitis C virus NS5A inhibitor. GS-5816 has demonstrated pan-genotypic activity and a high barrier to resistance in HCV replicon assays. GS-5816 demonstrated pangenotypic antiviral activity in patients with genotype 1-4 HCV infection. It will be further evaluated in combination with other pangenotypic direct-acting antivirals to achi…	0.664371	NO	0.4198		NO
P03P18	P03	5155	P18	0.592	0.8821	0.671126	0.148071	pu-tm-0004	TM-L42 M27316-H9	Vilazodone	163521-12-8	C1CN(CCN1CCCCC2=CNC3=C2C=C(C=C3)C#N)C4=CC5=C(C=C4)OC(=C5)C(=O)N	5-HT Receptor antagonist5-HT; Sert (Sodium-dependent)	Vilazodone is a selective serotonin (5-HT) reuptake inhibitor (SSRI) and a 5-HT-1A receptor partial agonist, with antidepressant and anti-anxiety activities. Vilazodone inhibits the reuptake of serotonin from the synaptic cleft while stimulating the release of 5-HT into the synaptic cleft. This increases the concentration of 5-HT in the synaptic cleft and potentiates serotonergic neurotransmissio…	-4.51222	NO	0.4403		NO
P03P19	P03	5155	P19	0.5729	0.884	0.648077	-0.00389574	pu-tm-0004	TM-L42 M27315-H10	Azlocillin sodium	37091-65-9	[Na+].CC1(C)S[C@@H]2[C@H](NC(=O)[C@H](NC(=O)N3CCNC3=O)c3ccccc3)C(=O)N2[C@H]1C([O-])=O	Antibacterial inhibitorPBPs	Azlocillin, an acylampicillin, is a broad-spectrum antibiotics	0.125369	NO	0.4212		NO
P03P20	P03	5155	P20	0.4917	0.862	0.570418	-0.515922	pu-tm-0004	TM-L42 M27316-H10	(S)-Amlodipine Besylate (103129-82-4(free base))	T4284	OS(=O)(=O)c1ccccc1.CCOC(=O)C1=C(COCCN)NC(C)=C([C@@H]1c1ccccc1Cl)C(=O)OC	Calcium ChannelCalcium channel	Levamlodipine, also known as S-amlodipine, is a pharmacologically active enantiomer of amlodipine, an antihypertensive and anti-anginal medication. Levamlodipine belongs to the dihydropyridine group of calcium channel blockers. The names S-amlodipine and levamlodipine may be used interchangeably as both substances are the same, however, with differing nomenclature. As a racemic mixture, amlodipin…	15.751	NO	0.34		NO
P03P21	P03	5155	P21	0.5776	0.8793	0.656886	0.0541858	pu-tm-0004	TM-L42 M27315-H11	Sulfamethazine sodium salt	1981-58-4	S(=O)(=O)([N-]c1nc(cc(n1)C)C)c1ccc(N)cc1.[Na+]	AntibioticAntibiotic	Sulfamethazine Sodium is a sodium salt form of sulfamethazine, a sulfonamide antibiotic used in the livestock industry.	-1.64712	NO	0.4259		NO
P03P22	P03	5155	P22	0.4737	0.8523	0.55579	-0.612364	pu-tm-0004	TM-L42 M27316-H11	Bosentan	147536-97-8	CC(C)(C)c1ccc(cc1)S(=O)(=O)Nc1c(c(nc(n1)c1ncccn1)OCCO)Oc1ccccc1OC	Endothelin Receptor antagonistET-A; ET-B	Bosentan is a sulfonamide-derived, competitive and specific endothelin receptor antagonist with a slightly higher affinity for the endothelin A receptor than endothelin B receptor. Bosentan blocks the action of endothelin 1, an extremely potent endogenous vasoconstrictor and bronchoconstrictor, by binding to endothelin A and endothelin B receptors in the endothelium and vascular smooth muscle. Bo…	18.6941	NO	0.322		NO
P04A03	P04	5148	A03	0.5497	0.8392	0.655029	0.421476	pu-ac-0001	LOPAC rack 1-A02	DL-alpha-Methyl-p-tyrosine	n/a	CC(N)(CC1=CC=C(O)C=C1)C(O)=O	NeurotransmissionTyrosine hydroxylase	Inhibitor of catecholamine synthesis and tyrosine hydroxylase	-5.77781	NO	0.4133		NO
P04A04	P04	5148	A04	0.5153	0.8264	0.623548	-0.0476762	pu-ac-0001	LOPAC rack 2-A02	N-Acetyl-L-Cysteine	n/a	CC(=O)N[C@@H](CS)C(O)=O	Glutamate	Amino acid analog that partially improves neuronal survival following transient forebrain ischemia	0.642891	NO	0.3789		NO
P04A05	P04	5148	A05	0.5342	0.8491	0.629137	0.0356135	pu-ac-0001	LOPAC rack1-A03	6-Methoxy-1,2,3,4-tetrahydro-9H-pyrido[3,4b] indole	n/a	COC1=CC=C2NC3=C(CCNC3)C2=C1	NeurotransmissionMAO	MAO inhibitor	-0.496992	NO	0.3978		NO
P04A06	P04	5148	A06	0.5249	0.8209	0.63942	0.188865	pu-ac-0001	LOPAC rack 2-A03	6-Aminohexanoic acid	n/a	NCCCCCC(O)=O	Immune SystemBlood Clotting	Promotes rapid dissociation of plasmin, thereby inhibiting the activation of plasminogen and subsequent fibrinolysis; inhibits plasminogen binding to activated platelets	-2.59436	NO	0.3885		NO
P04A07	P04	5148	A07	0.5387	0.8397	0.641539	0.220437	pu-ac-0001	LOPAC rack 1-A04	Acetamide	n/a	CC(N)=O	BiochemistryCarbonic anhydrase	Carbonic anhydrase inhibitor	-3.02644	NO	0.4023		NO
P04A08	P04	5148	A08	0.5111	0.8018	0.637441	0.159366	pu-ac-0001	LOPAC rack 2-A04	Altretamine	n/a	CN(C)C1=NC(=NC(=N1)N(C)C)N(C)C	DNA Metabolism	Antineoplastic	-2.19065	NO	0.3747		NO
P04A09	P04	5148	A09	0.533	0.8331	0.639779	0.194215	pu-ac-0001	LOPAC rack 1-A05	Amantadine hydrochloride	n/a	Cl.NC12CC3CC(CC(C3)C1)C2	Dopamine	Dopamine releaser used in the treatment of Parkinsonism and drug-_x000D_related extrapyramidal reactions; antiviral (Influenza A)	-2.66757	NO	0.3966		NO
P04A10	P04	5148	A10	0.5118	0.8101	0.631774	0.0749134	pu-ac-0001	LOPAC rack 2-A05	Adenosine 3',5'-cyclic monophosphate	n/a	NC1=NC=NC2=C1N=CN2[C@@H]1O[C@@H]2COP(O)(=O)O[C@H]2[C@H]1O	PhosphorylationPKA	PKA activator; second messenger	-1.03484	NO	0.3754		NO
P04A11	P04	5148	A11	0.5501	0.8467	0.649699	0.342047	pu-ac-0001	LOPAC rack 1-A06	GABA	n/a	NCCCC(O)=O	GABA	Endogenous neurotransmitter	-4.69077	NO	0.4137		NO
P04A12	P04	5148	A12	0.5205	0.8119	0.641089	0.213733	pu-ac-0001	LOPAC rack 2-A06	(±)-AMT hydrochloride	n/a	Cl.CC1CCN=C(N)S1	Nitric OxideiNOS	Potent, selective and reversible inducible nitric oxide synthase inhibitor	-2.93469	NO	0.3841		NO
P04A13	P04	5148	A13	0.5479	0.8459	0.647713	0.312445	pu-ac-0001	LOPAC rack 1-A07	Gabaculine hydrochloride	n/a	Cl.NC1CC(=CC=C1)C(O)=O	GABAGABA transaminase	GABA transaminase inhibitor; conformationally constrained GABA analog	-4.28565	NO	0.4115		NO
P04A14	P04	5148	A14	0.5292	0.8135	0.650522	0.354321	pu-ac-0001	LOPAC rack 2-A07	BLI-489 hydrate	n/a	O.[Na+].[O-]C(=O)C1=CS[C@H]2N1C(=O)\C2=C\C1=CN=C2COCCN12	Immune Signaling	BLI-489 is a penem §-lactamase inhibitor, which has shown activity against class A, C, and D §-lactamases	-4.85875	NO	0.3928		NO
P04A15	P04	5148	A15	0.5642	0.8448	0.66785	0.612556	pu-ac-0001	LOPAC rack 1-A08	O-(Carboxymethyl)hydroxylamine hemihydrochloride	n/a	Cl.NOCC(O)=O.NOCC(O)=O	BiochemistryAminotransferase	Non-selective aminotransferase inhibitor	-8.39289	NO	0.4278		NO
P04A16	P04	5148	A16	0.5309	0.8078	0.657217	0.454091	pu-ac-0001	LOPAC rack 2-A08	1-Allyl-3,7-dimethyl-8-p-sulfophenylxanthine	n/a	CN1C(=NC2=C1C(=O)N(CC=C)C(=O)N2C)C1=CC=C(C=C1)S(O)(=O)=O	AdenosineA2	Weak A2 adenosine receptor antagonist; water soluble	-6.22418	NO	0.3945		NO
P04A17	P04	5148	A17	0.5472	0.8544	0.640449	0.204205	pu-ac-0001	LOPAC rack 1-A09	PD-180970	n/a	CN1C(=O)C(=CC2=CN=C(NC3=CC=C(F)C(C)=C3)N=C12)C1=C(Cl)C=CC=C1Cl	Cell signaling/ tyrosine kinasep210 Bcr-Abl	PD-180970 is a potent inhibitor of the p210 Bcr-Abl tyrosine kinase.	-2.8043	NO	0.4108		NO
P04A18	P04	5148	A18	0.5109	0.8009	0.637907	0.166321	pu-ac-0001	LOPAC rack 2-A09	Acetohexamide	n/a	CC(=O)C1=CC=C(C=C1)S(=O)(=O)NC(=O)NC1CCCCC1	HormoneInsulin	Stimulates insulin release	-2.28582	NO	0.3745		NO
P04A19	P04	5148	A19	0.5416	0.8411	0.643919	0.255906	pu-ac-0001	LOPAC rack 1-A10	N-Acetylprocainamide hydrochloride	n/a	Cl.CCN(CC)CCNC(=O)C1=CC=C(NC(C)=O)C=C1	Na+ Channel	Blocks Na+ channels and appears to have Class III anti-arrhythmic activity;_x000D_metabolite of Procainamide	-3.51187	NO	0.4052		NO
P04A20	P04	5148	A20	0.5329	0.8135	0.655071	0.422102	pu-ac-0001	LOPAC rack 2-A10	Azithromycin dihydrate	n/a	O.O.CC[C@H]1OC(=O)[C@H](C)C(O[C@H]2C[C@@](C)(OC)[C@@H](O)[C@H](C)O2)[C@H](C)[C@@H](OC2O[C@H](C)C[C@@H]([C@H]2O)N(C)C)[C@](C)(O)C[C@@H](C)CN(C)[C@H](C)[C@@H](O)[C@]1(C)O	Immune Cell Signaling50S subunit	Azithromycin dihydrate is a macrolide antibiotic, azalide subclass. It binds to the 50S subunit of the 70S bacterial ribosomes and inhibits RNA-dependent protein synthesis in bacterial cells.	-5.78639	NO	0.3965		NO
P04A21	P04	5148	A21	0.5602	0.852	0.657512	0.458481	pu-ac-0001	LOPAC rack 1-A11	Actinonin	n/a	CCCCC[C@H](CC(=O)NO)C(=O)N[C@@H](C(C)C)C(=O)N1CCC[C@H]1CO	BiochemistryLeucine aminopeptidase	Leucine aminopeptidase inhibitor	-6.28426	NO	0.4238		NO
P04A22	P04	5148	A22	0.5383	0.821	0.655664	0.430942	pu-ac-0001	LOPAC rack 2-A11	2,3-Butanedione monoxime	n/a	CC(=O)C(\C)=N\O	K+ ChannelATP-sensitive	Blocks ATP-sensitive K+ channels	-5.90737	NO	0.4019		NO
P04B03	P04	5148	B03	0.5119	0.8496	0.602519	-0.361069	pu-ac-0001	LOPAC rack 3-A02	3-Bromo-7-nitroindazole	n/a	[O-][N+](=O)C1=CC=CC2=C1NN=C2Br	Nitric OxideNOS	Nitric oxide synthase (NOS) inhibitor	4.93191	NO	0.3755		NO
P04B04	P04	5148	B04	0.4278	0.8199	0.521771	-1.56444	pu-ac-0001	LOPAC rack 4-A02	Chelerythrine chloride	n/a	[Cl-].COC1=CC=C2C3=CC=C4C=C5OCOC5=CC4=C3[N+](C)=CC2=C1OC	PhosphorylationPKC	PKC inhibitor; affects translocation of PKC from cytosol to plasma membrane	21.401	NO	0.2914		NO
P04B05	P04	5148	B05	0.5066	0.8506	0.59558	-0.464483	pu-ac-0001	LOPAC rack 3-A03	Bumetanide	n/a	CCCCNC1=CC(=CC(=C1OC1=CC=CC=C1)S(N)(=O)=O)C(O)=O	Ion PumpNa+-K+-2Cl- cotransporter	Potent inhibitor of the Na+-K+-2Cl- cotransporter; inhibits anthracene-9-carboxylic acid, a blocker of chloride channels	6.34721	NO	0.3702		NO
P04B06	P04	5148	B06	0.546	0.8639	0.632018	0.0785462	pu-ac-0001	LOPAC rack 4-A03	Cyclosporin A	n/a	CCC1NC(=O)C(C(O)C(C)C\C=C\C)N(C)C(=O)C(C(C)C)N(C)C(=O)C(CC(C)C)N(C)C(=O)C(CC(C)C)N(C)C(=O)C(C)NC(=O)C(C)NC(=O)C(CC(C)C)N(C)C(=O)C(NC(=O)C(CC(C)C)N(C)C(=O)CN(C)C1=O)C(C)C	PhosphorylationCalcineurin phosphatase	Calcineurin phosphatase inhibitor; immunosuppressant	-1.08456	NO	0.4096		NO
P04B07	P04	5148	B07	0.534	0.8557	0.62405	-0.0401868	pu-ac-0001	LOPAC rack 3-A04	(±)-Baclofen	n/a	NCC(CC(O)=O)C1=CC=C(Cl)C=C1	GABAGABA-B	GABA-B receptor agonist; antispastic agent; muscle relaxant	0.540394	NO	0.3976		NO
P04B08	P04	5148	B08	0.5608	0.8628	0.649977	0.34619	pu-ac-0001	LOPAC rack 4-A04	Carbachol	n/a	[Cl-].C[N+](C)(C)CCOC(N)=O	Cholinergic	Acetylcholine receptor agonist	-4.74747	NO	0.4244		NO
P04B09	P04	5148	B09	0.521	0.8494	0.613374	-0.199293	pu-ac-0001	LOPAC rack 3-A05	Brefeldin A from Penicillium brefeldianum	n/a	C[C@H]1CCC\C=C\C2C[C@H](O)C[C@@]2(O)C\C=C\C(=O)O1	Cytoskeleton and ECMGolgi apparatus	Fungal metabolite that disrupts the structure and function of the Golgi apparatus	2.71789	NO	0.3846		NO
P04B10	P04	5148	B10	0.5301	0.8578	0.617976	-0.13071	pu-ac-0001	LOPAC rack 4-A05	Cephalexin hydrate	n/a	CC1=C(N2[C@H](SC1)[C@H](NC(=O)C(N)C1=CC=CC=C1)C2=O)C(O)=O	AntibioticCell wall synthesis	Semi-synthetic cephalosporin antibiotic; interferes with cell wall synthesis	1.77928	NO	0.3937		NO
P04B11	P04	5148	B11	0.5178	0.8477	0.610829	-0.23722	pu-ac-0001	LOPAC rack 3-A06	BP 897	n/a	COC1=C(C=CC=C1)N1CCN(CCCCNC(=O)C2=CC=C3C=CC=CC3=C2)CC1	DopamineD3	Partially selective D3 dopamine receptor agonist	3.23694	NO	0.3814		NO
P04B12	P04	5148	B12	0.4511	0.8424	0.535494	-1.35993	pu-ac-0001	LOPAC rack 4-A06	Roscovitine	n/a	CCC(CO)NC1=NC2=C(N=CN2C(C)C)C(NCC2=CC=CC=C2)=N1	PhosphorylationCDK	Potent, selective inhibitor of cyclin-dependent kinases (CDKs)	18.6021	NO	0.3147		NO
P04B13	P04	5148	B13	0.5066	0.8368	0.605402	-0.318108	pu-ac-0001	LOPAC rack 3-A07	Bupropion hydrochloride	n/a	Cl.CC(NC(C)(C)C)C(=O)C1=CC=CC(Cl)=C1	DopamineReuptake	Selective dopamine reuptake inhibitor; antidepressant	4.34396	NO	0.3702		NO
P04B14	P04	5148	B14	0.522	0.8479	0.615639	-0.165546	pu-ac-0001	LOPAC rack 4-A07	Cyproheptadine hydrochloride	n/a	Cl.CN1CCC(CC1)=C1C2=C(C=CC=C2)C=CC2=C1C=CC=C2	Serotonin5-HT2	5-HT2 serotonin receptor antagonist	2.25603	NO	0.3856		NO
P04B15	P04	5148	B15	0.5157	0.8513	0.605779	-0.312478	pu-ac-0001	LOPAC rack 3-A08	BU224 hydrochloride	n/a	Cl.C1CN=C(N1)C1=NC2=CC=CC=C2C=C1	ImidazolineI2	I2 Imidazoline receptor antagonist	4.2669	NO	0.3793		NO
P04B16	P04	5148	B16	0.5324	0.8529	0.624223	-0.0376119	pu-ac-0001	LOPAC rack 4-A08	3-Morpholinosydnonimine hydrochloride	n/a	Cl.[NH-]C1=C[N+](=NO1)N1CCOCC1	Nitric Oxide	Liberates nitric oxide (NO) spontaneously when in solution, activating guanylyl cyclase and causing an increase in cyclic-GMP. This product is a vasodilator and inhibits platelet aggregation.	0.505154	NO	0.396		NO
P04B17	P04	5148	B17	0.5347	0.8363	0.639364	0.188026	pu-ac-0001	LOPAC rack 3-A09	Ciprofibrate	n/a	CC(C)(OC1=CC=C(C=C1)C1CC1(Cl)Cl)C(O)=O	TranscriptionPPAR-alpha	Peroxizome proliferator;specific ligand for the nuclear peroxisome proliferator-activated receptor alpha (PPARalpha)	-2.58287	NO	0.3983		NO
P04B18	P04	5148	B18	0.4603	0.8463	0.543897	-1.2347	pu-ac-0001	LOPAC rack 4-A09	Cantharidin	n/a	CC12C3CCC(O3)C1(C)C(=O)OC2=O	PhosphorylationPP2A	Protein phosphatase 2A inhibitor	16.8882	NO	0.3239		NO
P04B19	P04	5148	B19	0.4984	0.8302	0.600337	-0.393581	pu-ac-0001	LOPAC rack 3-A10	CGP-7930	n/a	CC(C)(CO)CC1=CC(=C(O)C(=C1)C(C)(C)C)C(C)(C)C	GABAGABA-B	Positive allosteric modulator of GABA-B receptors	5.37686	NO	0.362		NO
P04B20	P04	5148	B20	0.521	0.8479	0.614459	-0.183122	pu-ac-0001	LOPAC rack 4-A10	Chlorpromazine hydrochloride	n/a	Cl.CN(C)CCCN1C2=CC(Cl)=CC=C2SC2=C1C=CC=C2	Dopamine	Dopamine receptor antagonist; anti-emetic; antipsychotic	2.49657	NO	0.3846		NO
P04B21	P04	5148	B21	0.52	0.8341	0.623426	-0.0494867	pu-ac-0001	LOPAC rack 3-A11	Chlorprothixene hydrochloride	n/a	Cl.CN(C)CC\C=C1\C2=C(SC3=C1C=CC(Cl)=C3)C=CC=C2	DopamineD2	D2 dopamine receptor antagonist; blocks a subset of GABA-A receptors in rat cortex that is also blocked by clozapine	0.667669	NO	0.3836		NO
P04B22	P04	5148	B22	0.6072	0.8641	0.702696	1.13186	pu-ac-0001	LOPAC rack 4-A11	Centrophenoxine hydrochloride	n/a	Cl.CN(C)CCOC(=O)COC1=CC=C(Cl)C=C1	Nootropic	Nootropic; cholinergic drug	-15.5	NO	0.4708		NO
P04C03	P04	5148	C03	0.3546	0.735	0.482449	-2.15045	pu-ac-0001	LOPAC rack 1-B02	N-Phenylanthranilic acid	n/a	OC(=O)C1=C(NC2=CC=CC=C2)C=CC=C1	Cl- Channel	Cl- channel blocker	29.421	NO	0.2182		NO
P04C04	P04	5148	C04	0.5292	0.8652	0.611651	-0.224981	pu-ac-0001	LOPAC rack 2-B02	L-2-aminoadipic acid	n/a	N[C@@H](CCCC(O)=O)C(O)=O	GlutamateGlutamine synthetase	Glutamine synthetase inhibitor	3.06944	NO	0.3928		NO
P04C05	P04	5148	C05	0.5298	0.8992	0.58919	-0.559701	pu-ac-0001	LOPAC rack 1-B03	PD 0325901	n/a	OC[C@@H](O)CONC(=O)C1=CC=C(F)C(F)=C1NC1=CC=C(I)C=C1F	Kinase phosphotase biologyMKK1(MEK1) & MKK2 (MEK2)	PD 0325901 is a potent MKK1 (MEK1) and MKK2 (MEK2) inhibitor	7.65034	NO	0.3934		NO
P04C06	P04	5148	C06	0.5176	0.86	0.60186	-0.370881	pu-ac-0001	LOPAC rack 2-B03	OBAA	n/a	CCCCCCCCCCCCCCCCCCC1=CC=C(C=C1)C(=O)\C=C\C(O)=O	Phospholipases	OBAA is a potent inhibitor of phospholipases.	5.06619	NO	0.3812		NO
P04C07	P04	5148	C07	0.5189	0.8539	0.607682	-0.284118	pu-ac-0001	LOPAC rack 1-B04	Org 24598 lithium salt	n/a	[Li+].CN(CC[C@@H](OC1=CC=C(C=C1)C(F)(F)F)C1=CC=CC=C1)CC([O-])=O	NeurotransmissionGlyT1	Selective, potent inhibitor of glial GlyT (GlyT1, glycine transporter type 1).	3.87878	NO	0.3825		NO
P04C08	P04	5148	C08	0.5175	0.8587	0.602655	-0.359037	pu-ac-0001	LOPAC rack 2-B04	2-(Methylthio)adenosine 5'-diphosphate trisodium salt hydrate	n/a	[Na+].[Na+].[Na+].CSC1=NC(N)=C2N=CN([C@@H]3O[C@H](COP([O-])(=O)OP([O-])([O-])=O)[C@H](O)C3O)C2=N1	PurinoceptorP2	P2 purinoceptor agonist.	4.90411	NO	0.3811		NO
P04C09	P04	5148	C09	0.5352	0.854	0.626698	-0.000732132	pu-ac-0001	LOPAC rack 1-B05	Aminophylline ethylenediamine	n/a	NCCN.CN1C2=C(NC=N2)C(=O)N(C)C1=O.CN1C2=C(NC=N2)C(=O)N(C)C1=O	AdenosineA1/A2	A1/A2 adenosine receptor antagonist; diuretic; cardiac stimulant; smooth muscle relaxant	0.000425792	NO	0.3988		NO
P04C10	P04	5148	C10	0.5186	0.8517	0.6089	-0.265974	pu-ac-0001	LOPAC rack 2-B05	L(-)-Norepinephrine bitartrate	n/a	OC(C(O)C(O)=O)C(O)=O.NC[C@H](O)C1=CC=C(O)C(O)=C1	Adrenoceptoralpha, beta1	Adrenergic neurotransmitter; vasoconstrictor	3.63047	NO	0.3822		NO
P04C11	P04	5148	C11	0.509	0.8533	0.596508	-0.450652	pu-ac-0001	LOPAC rack 1-B06	3'-Azido-3'-deoxythymidine	n/a	CC1=CN([C@H]2C[C@@H](N=[N+]=[N-])[C@@H](CO)O2)C(=O)NC1=O	Immune SystemReverse transcriptase	Reverse transcriptase inhibitor; active against HIV-1 virus	6.15792	NO	0.3726		NO
P04C12	P04	5148	C12	0.5165	0.8468	0.609943	-0.250424	pu-ac-0001	LOPAC rack 2-B06	Paroxetine hydrochloride hemihydrate (MW = 374.83)	n/a	Cl.FC1=CC=C(C=C1)[C@@H]1CCNC[C@H]1COC1=CC2=C(OCO2)C=C1	SerotoninReuptake	Selective serotonin reuptake inhibitor; antidepressant_x000D_Sold with permission of GlaxoSmithKline._x000D_Actual molecular weight = 374.83 to account for 1/2 mole of water.	3.41764	NO	0.3801		NO
P04C13	P04	5148	C13	0.5029	0.8556	0.587775	-0.580799	pu-ac-0001	LOPAC rack 1-B07	YM 976	n/a	CCN1C(=O)N=C(C2=CC=CC(Cl)=C2)C2=CC=C(CC)N=C12	Cyclic nucleotidesPDE 4	Phosphodiesterase type IV (PDE4) inhibitor. Exhibits anti-inflammatory activity without emesis.	7.93908	NO	0.3665		NO
P04C14	P04	5148	C14	0.5038	0.8501	0.592636	-0.508349	pu-ac-0001	LOPAC rack 2-B07	Linezolid	n/a	CC(=O)NC[C@H]1CN(C(=O)O1)C1=CC=C(N2CCOCC2)C(F)=C1	Immune Signaling._x000D_._x000D_monoamine oxidase_x000D_._x000D_._x000D_._x000D_._x000D_monoamine oxidase	._x000D_Linezolid is an oxazolidinine antimicrobial. Linezolin is a weak, reversible, nonselective inhibitor of monoamine oxidase. Linezolid binds to a site on the bacterial 23S ribosomal RNA of the 50S subun_x000D_it and prevents the formation of a functional 70S initiation complex, thus inhibiting bacterial mRNS translation.	6.94755	NO	0.3674		NO
P04C15	P04	5148	C15	0.5171	0.8544	0.60522	-0.320814	pu-ac-0001	LOPAC rack 1-B08	5-(N,N-Dimethyl)amiloride hydrochloride	n/a	Cl.CN(C)C1=C(Cl)N=C(C(=O)N=C(N)N)C(N)=N1	Ion PumpNa+/H+ Antiporter	Selective blocker of Na+/H+ antiport	4.38099	NO	0.3807		NO
P04C16	P04	5148	C16	0.5254	0.8542	0.615078	-0.173896	pu-ac-0001	LOPAC rack 2-B08	trans-(±)-ACPD	n/a	N[C@]1(CC[C@H](C1)C(O)=O)C(O)=O	GlutamateMetabotropic	Metabotropic glutamate receptor agonist	2.3703	NO	0.389		NO
P04C17	P04	5148	C17	0.5208	0.8583	0.606781	-0.297553	pu-ac-0001	LOPAC rack 1-B09	(±)-2-Amino-5-phosphonopentanoic acid	n/a	NC(CCCP(O)(O)=O)C(O)=O	GlutamateNMDA	NMDA glutamate receptor antagonist	4.06264	NO	0.3844		NO
P04C18	P04	5148	C18	0.5265	0.8626	0.610364	-0.244154	pu-ac-0001	LOPAC rack 2-B09	SKF-89145 hydrobromide	n/a	Br.CN1CC(C2=C(C1)SC=C2)C1=CC=C(O)C(O)=C1	DopamineD1	D1 dopamine receptor agonist	3.33184	NO	0.3901		NO
P04C19	P04	5148	C19	0.5324	0.8614	0.618064	-0.129408	pu-ac-0001	LOPAC rack 1-B10	Sodium Taurocholate hydrate	n/a	C[C@H](CCC(=O)NCCS(=O)(=O)O[Na])C1CCC2C3[C@H](O)CC4C[C@H](O)CCC4(C)C3C[C@H](O)C12C	Multi-Drug ResistanceConjugate Pathway	Multi-drug resistance conjugate pathway modulator.	1.76145	NO	0.396		NO
P04C20	P04	5148	C20	0.5365	0.8594	0.624273	-0.0368741	pu-ac-0001	LOPAC rack 2-B10	Sildenafil citrate salt	n/a	OC(=O)CC(O)(CC(O)=O)C(O)=O.CCCC1=NN(C)C2=C1N=C(NC2=O)C1=CC(=CC=C1OCC)S(=O)(=O)N1CCN(C)CC1	._x000D_._x000D_Phosphodiesterase InhibitorsPDE5	Sildenafil is a potent, selective inhibitor of cGMP specific phosphodiesterase type 5 (PDE5).	0.495056	NO	0.4001		NO
P04C21	P04	5148	C21	0.5313	0.8626	0.615929	-0.161226	pu-ac-0001	LOPAC rack 1-B11	Methotrexate hydrate	n/a	CN(CC1=NC2=C(N)N=C(N)N=C2N=C1)C1=CC=C(C=C1)C(=O)N[C@@H](CCC(O)=O)C(O)=O	DNA Metabolism	Folic acid antagonist	2.1969	NO	0.3949		NO
P04C22	P04	5148	C22	0.5433	0.8612	0.630864	0.0613529	pu-ac-0001	LOPAC rack 2-B11	SB 222200	n/a	CC[C@H](NC(=O)C1=C(C)C(=NC2=CC=CC=C12)C1=CC=CC=C1)C1=CC=CC=C1	TachykininNK3	Non-peptide NK3 tachykinin receptor antagonist.	-0.849255	NO	0.4069		NO
P04D03	P04	5148	D03	0.5074	0.8673	0.585034	-0.621643	pu-ac-0001	LOPAC rack 3-B02	(+)-Bromocriptine methanesulfonate	n/a	CS(O)(=O)=O.CC(C)C[C@@H]1N2C(=O)[C@](NC(=O)[C@H]3CN(C)[C@@H]4CC5=C(Br)NC6=C5C(=CC=C6)C4=C3)(O[C@@]2(O)[C@@H]2CCCN2C1=O)C(C)C	DopamineD2	D2 dopamine receptor agonist; inhibits prolaction secretion	8.49806	NO	0.371		NO
P04D04	P04	5148	D04	0.5339	0.8784	0.60781	-0.282221	pu-ac-0001	LOPAC rack 4-B02	1-(2-Chlorophenyl)-1-(4-chlorophenyl)-2,2-dichloroethane	n/a	ClC(Cl)C(C1=CC=C(Cl)C=C1)C1=CC=CC=C1Cl	HormoneCorticosteroid	Antiadrenal agent; reduces corticosteroid synthesis by adrenal cortex	3.85281	NO	0.3975		NO
P04D05	P04	5148	D05	0.5394	0.8713	0.619075	-0.114336	pu-ac-0001	LOPAC rack 3-B03	Betaine hydrochloride	n/a	[Cl-].C[N+](C)(C)CC(O)=O	Biochemistry	Product in choline-betaine osmoregulatory pathway	1.55518	NO	0.403		NO
P04D06	P04	5148	D06	0.5374	0.8699	0.617772	-0.133751	pu-ac-0001	LOPAC rack 4-B03	D-Cycloserine	n/a	N[C@@H]1CONC1=O	GlutamateNMDA-Glycine	Excitatory amino acid; partial agonist at the glycine modulatory site of the NMDA glutamate receptor	1.82089	NO	0.401		NO
P04D07	P04	5148	D07	0.5215	0.8665	0.601846	-0.371089	pu-ac-0001	LOPAC rack 3-B04	SB 202190	n/a	OC1=CC=C(C=C1)C1=NC(=C(N1)C1=CC=C(F)C=C1)C1=CC=NC=C1	Phosphorylationp38 MAPK	Highly selective, potent and cell permeable p38 MAP kinase inhibitor.	5.06904	NO	0.3851		NO
P04D08	P04	5148	D08	0.536	0.8621	0.621738	-0.0746544	pu-ac-0001	LOPAC rack 4-B04	Chlorzoxazone	n/a	ClC1=CC2=C(OC(=O)N2)C=C1	Nitric OxideiNOS	Inducible nitric oxide synthetase inhibitor; skeletal muscle relaxant	1.01211	NO	0.3996		NO
P04D09	P04	5148	D09	0.5212	0.8658	0.601987	-0.369001	pu-ac-0001	LOPAC rack 3-B05	Budesonide	n/a	CCCC1O[C@@H]2C[C@H]3[C@@H]4CCC5=CC(=O)C=C[C@]5(C)[C@H]4[C@@H](O)C[C@]3(C)[C@@]2(O1)C(=O)CO	HormoneCortisol	Anti-inflammatory glucocorticoid	5.04047	NO	0.3848		NO
P04D10	P04	5148	D10	0.5375	0.8664	0.620383	-0.094839	pu-ac-0001	LOPAC rack 4-B05	Chlorothiazide	n/a	NS(=O)(=O)C1=CC2=C(C=C1Cl)N=CNS2(=O)=O	BiochemistryCarbonic anhydrase	Carbonic anhydrase inhibitor; diuretic; antihypertensive	1.28835	NO	0.4011		NO
P04D11	P04	5148	D11	0.4962	0.8602	0.576843	-0.743718	pu-ac-0001	LOPAC rack 3-B06	G15	n/a	BrC1=C(C=C2OCOC2=C1)[C@H]1NC2=CC=CC=C2[C@H]2C=CC[C@@H]12	Bioactive Small MoleculesGPR30	Selective GPR30 antagonist with little to no binding/activity towards classical estrogen receptors ER?/ER?	10.1688	NO	0.3598		NO
P04D12	P04	5148	D12	0.5008	0.8584	0.583411	-0.64583	pu-ac-0001	LOPAC rack 4-B06	SB 204741	n/a	CN1C=CC2=CC(NC(=O)NC3=CC(C)=NS3)=CC=C12	Serotonin5-HT2B	5-HT2B serontonin receptor antagonist.	8.82908	NO	0.3644		NO
P04D13	P04	5148	D13	0.5323	0.8683	0.613037	-0.204319	pu-ac-0001	LOPAC rack 3-B07	CP-100356 monohydrochloride	n/a	Cl.COC1=CC2=C(CN(CC2)C2=NC(NCCC3=CC(OC)=C(OC)C=C3)=NC3=CC(OC)=C(OC)C=C23)C=C1OC	Cell SignalingMDR1 (P-Gp)	CP-100356 is a specific inhibitor of MDR1 (P-Gp), the protypical ABC transporter. CP-100356 also inhibits prazosin transport in human breast cancer resistance protein (BCRP)-transfected MDCKII cells	2.78667	NO	0.3959		NO
P04D14	P04	5148	D14	0.5145	0.8596	0.598534	-0.420451	pu-ac-0001	LOPAC rack 4-B07	GR 79236X	n/a	OC[C@H]1OC([C@H](O)[C@@H]1O)N1C=NC2=C(N[C@H]3CCC[C@@H]3O)N=CN=C12	AdenosineA1	A1 adenosine receptor agonist.	5.7446	NO	0.3781		NO
P04D15	P04	5148	D15	0.5336	0.8576	0.622201	-0.0677417	pu-ac-0001	LOPAC rack 3-B08	B-HT 933 dihydrochloride	n/a	Cl.Cl.CCN1CCC2=C(CC1)N=C(N)O2	Adrenoceptoralpha2	Selective alpha2 adrenoceptor agonist	0.917504	NO	0.3972		NO
P04D16	P04	5148	D16	0.5324	0.8616	0.61792	-0.131545	pu-ac-0001	LOPAC rack 4-B08	Cefaclor	n/a	NC(C(=O)N[C@H]1[C@H]2SCC(Cl)=C(N2C1=O)C(O)=O)C1=CC=CC=C1	AntibioticCell wall synthesis	Semi-synthetic cephalosporin antibiotic; interferes with cell wall synthesis	1.7907	NO	0.396		NO
P04D17	P04	5148	D17	0.4551	0.8597	0.529371	-1.45118	pu-ac-0001	LOPAC rack 3-B09	PF 3845 hydrate	n/a	FC(F)(F)C1=CN=C(OC2=CC(CC3CCN(CC3)C(=O)NC3=CN=CC=C3)=CC=C2)C=C1	CannabinoidsFAHH	PF 3845 is a potent, irreversible inhibitor of fatty acid amide hydrolase (FAAH),	19.851	NO	0.3187		NO
P04D18	P04	5148	D18	0.537	0.8656	0.620379	-0.0949028	pu-ac-0001	LOPAC rack 4-B09	Citalopram hydrobromide	n/a	Br.CN(C)CCCC1(OCC2=CC(=CC=C12)C#N)C1=CC=C(F)C=C1	SerotoninReuptake	Selective serotonin reuptake inhibitor	1.28922	NO	0.4006		NO
P04D19	P04	5148	D19	0.5372	0.8574	0.626545	-0.0030059	pu-ac-0001	LOPAC rack 3-B10	CGP-13501	n/a	CC(C)(C)C1=CC(CC(C)(C)C=O)=CC(=C1O)C(C)(C)C	GABAGABA-B	Positive allosteric modulator of GABA-B receptors	0.0315441	NO	0.4008		NO
P04D20	P04	5148	D20	0.526	0.864	0.608796	-0.267517	pu-ac-0001	LOPAC rack 4-B10	Cefsulodin sodium salt hydrate	n/a	[Na+].NC(=O)C1=CC=[N+](CC2=C(N3[C@H](SC2)[C@H](NC(=O)[C@@H](C2=CC=CC=C2)S([O-])(=O)=O)C3=O)C([O-])=O)C=C1	AntibioticCell wall synthesis	Third generation cephalosporin antibiotic; interferes with cell wall synthesis	3.65158	NO	0.3896		NO
P04D21	P04	5148	D21	0.5483	0.8627	0.635563	0.13138	pu-ac-0001	LOPAC rack 3-B11	Choline bromide	n/a	[Br-].C[N+](C)(C)CCO	CholinergicCholine acetyltransferase	Choline acetyltransferase substrate	-1.80763	NO	0.4119		NO
P04D22	P04	5148	D22	0.5282	0.8627	0.612264	-0.215841	pu-ac-0001	LOPAC rack 4-B11	Clemastine fumarate	n/a	OC(=O)\C=C\C(O)=O.CN1CCCC1CCOC(C)(C1=CC=CC=C1)C1=CC=C(Cl)C=C1	HistamineH1	H1 Histamine receptor antagonist	2.94436	NO	0.3918		NO
P04E03	P04	5148	E03	0.5181	0.8714	0.594561	-0.479671	pu-ac-0001	LOPAC rack 1-C02	S(-)-p-Bromotetramisole oxalate	n/a	OC(=O)C(O)=O.BrC1=CC=C(C=C1)[C@H]1CN2CCSC2=N1	PhosphorylationAlkaline phosphatase	Potent alkaline phosphatase inhibitor	6.55507	NO	0.3817		NO
P04E04	P04	5148	E04	0.5311	0.8781	0.604829	-0.326647	pu-ac-0001	LOPAC rack 2-C02	N-Acetyltryptamine	n/a	CC(=O)NCCC1=CNC2=C1C=CC=C2	Melatonin	Mixed agonist-antagonist at melatonin receptors	4.46082	NO	0.3947		NO
P04E05	P04	5148	E05	0.528	0.8725	0.605158	-0.321744	pu-ac-0001	LOPAC rack 1-C03	TMB-8 hydrochloride	n/a	Cl.CCN(CC)CCCCCCCCOC(=O)C1=CC(OC)=C(OC)C(OC)=C1	Intracellular Calcium	Intracellular Ca2+ antagonist; inhibits calmodulin-sensitive Ca2+-ATPase activity; protein kinase C inhibitor	4.39372	NO	0.3916		NO
P04E06	P04	5148	E06	0.5467	0.8786	0.62224	-0.0671688	pu-ac-0001	LOPAC rack 2-C03	Allopurinol	n/a	OC1=NC=NC2=C1C=NN2	Cell StressXanthine oxidase	Xanthine oxidase inhibitor; inhibits the final step in uric acid biosynthesis	0.909662	NO	0.4103		NO
P04E07	P04	5148	E07	0.5485	0.8727	0.628509	0.0262618	pu-ac-0001	LOPAC rack 1-C04	L-azetidine-2-carboxylic acid	n/a	OC(=O)[C@@H]1CCN1	BiochemistryCollagen	Inhibits collagen synthesis	-0.369007	NO	0.4121		NO
P04E08	P04	5148	E08	0.5501	0.8746	0.628973	0.0331773	pu-ac-0001	LOPAC rack 2-C04	Aminoguanidine hydrochloride	n/a	Cl.NNC(N)=N	Nitric OxideNOS	Inhibits inducible and constitutive NOS	-0.463651	NO	0.4137		NO
P04E09	P04	5148	E09	0.5356	0.8738	0.612955	-0.205542	pu-ac-0001	LOPAC rack 1-C05	S-(p-Azidophenacyl)glutathione	n/a	N[C@@H](CCC(=O)N[C@@H](CSCC(=O)C1=CC=C(C=C1)N=[N+]=[N-])C(=O)NCC(O)=O)C(O)=O	Multi-Drug ResistanceGlutathione S-transferase	Glyoxalase and glutathione S-transferase inhibitor	2.8034	NO	0.3992		NO
P04E10	P04	5148	E10	0.4749	0.8699	0.545925	-1.20448	pu-ac-0001	LOPAC rack 2-C05	5-(N,N-hexamethylene)amiloride	n/a	NC(N)=NC(=O)C1=NC(Cl)=C(N=C1N)N1CCCCCC1	Ion PumpNa+/H+ Antiporter	Na+/ H+ antiport inhibitor	16.4746	NO	0.3385		NO
P04E11	P04	5148	E11	0.5335	0.8688	0.614065	-0.188992	pu-ac-0001	LOPAC rack 1-C06	Acetyl-beta-methylcholine chloride	n/a	[Cl-].CC(C[N+](C)(C)C)OC(C)=O	CholinergicM1	M1 muscarinic acetylcholine receptor agonist	2.57691	NO	0.3971		NO
P04E12	P04	5148	E12	0.5401	0.8703	0.620591	-0.0917487	pu-ac-0001	LOPAC rack 2-C06	Antozoline hydrochloride	n/a	Cl.C(N(CC1=CC=CC=C1)C1=CC=CC=C1)C1=NC=CN1	Imidazoline	Imidazoline agonist; more potent than efaroxan in inducing insulin release from beta cells; H1 histamine receptor antagonist	1.24606	NO	0.4037		NO
P04E13	P04	5148	E13	0.4643	0.8486	0.547136	-1.18642	pu-ac-0001	LOPAC rack 1-C07	AA-861	n/a	CC1=C(C)C(=O)C(CCCCC#CCCCC#CCO)=C(C)C1=O	Leukotriene5-lipoxygenase	5-lipoxygenase inhibitor	16.2275	NO	0.3279		NO
P04E14	P04	5148	E14	0.534	0.8728	0.611824	-0.222396	pu-ac-0001	LOPAC rack 2-C07	PHA 767491 hydrochloride	n/a	Cl.O=C1NCCC2=C1C=C(N2)C1=CC=NC=C1	kinase phosphotasecdc7/cdk9	PHA-767491 is a potent and selective ATP-competitive dual inhibitor cdc7/cdk9	3.03406	NO	0.3976		NO
P04E15	P04	5148	E15	0.5401	0.8662	0.623528	-0.0479721	pu-ac-0001	LOPAC rack 1-C08	Azathioprine	n/a	CN1C=NC(=C1SC1=NC=NC2=C1NC=N2)[N+]([O-])=O	P2 ReceptorPurine synthesis	Purine analog; purine synthesis inhibitor; immunosuppressant	0.646941	NO	0.4037		NO
P04E16	P04	5148	E16	0.5187	0.8725	0.594499	-0.480594	pu-ac-0001	LOPAC rack 2-C08	Trovafloxacin mesylate	n/a	CS(O)(=O)=O.N[C@H]1[C@@H]2CN(C[C@H]12)C1=C(F)C=C2C(=O)C(=CN(C3=CC=C(F)C=C3F)C2=N1)C(O)=O	._x000D_Immunomodulators and _x000D_Antibiotics_x000D_.._x000D_DNA gyrase and topoisomerase IV	._x000D_Trovafloxacin mesylate is a broad spectrum antibiotic. Trovafloxacin mesylate blocks the activity of DNA gyrase and topoisomerase IV, enzymes essential in the repliction, transcription, and repair of _x000D_bacterial DNA. _x000D_._x000D_.	6.5677	NO	0.3823		NO
P04E17	P04	5148	E17	0.5054	0.8664	0.583333	-0.646987	pu-ac-0001	LOPAC rack 1-C09	L-732,138	n/a	CC(=O)N[C@@H](CC1=CNC2=C1C=CC=C2)C(=O)OCC1=CC(=CC(=C1)C(F)(F)F)C(F)(F)F	TachykininNK1 > NK2, NK3	Competitive antagonist at substance P receptors; approximately 1000-fold more potent at cloned human NK-1 receptors than at cloned human NK-2 and NK-3 receptors	8.84492	NO	0.369		NO
P04E18	P04	5148	E18	0.5074	0.865	0.58659	-0.59846	pu-ac-0001	LOPAC rack 2-C09	cis-4-Aminocrotonic acid	n/a	NC\C=C/C(O)=O	GABAGABA-C	GABA-C receptor agonist	8.1808	NO	0.371		NO
P04E19	P04	5148	E19	0.551	0.8755	0.629355	0.0388606	pu-ac-0001	LOPAC rack 1-C10	Amifostine	n/a	NCCCNCCSP(O)(O)=O	Cell StressCytoprotectant	Radioprotective agent; selectively protects normal tissues from the damaging effects of anti-neoplastic radiation therapy	-0.541431	NO	0.4146		NO
P04E20	P04	5148	E20	0.5368	0.8731	0.614821	-0.177735	pu-ac-0001	LOPAC rack 2-C10	CBIQ	n/a	ClC1=NC=CC2=C3C=CC=CC3=CC=C12	K+ ChannelCFTR / KCNN4	Activates cystic fibrosis transmembrane conductance regulator (CFTR) and the intermediate-conductance calcium-sensitive K+ channel.	2.42284	NO	0.4004		NO
P04E21	P04	5148	E21	0.5584	0.8749	0.638244	0.171343	pu-ac-0001	LOPAC rack 1-C11	Atropine methyl bromide	n/a	[Br-].C[N+]1(C)C2CCC1CC(C2)OC(=O)C(CO)C1=CC=CC=C1	CholinergicMuscarinic	Competitive muscarinic acetylcholine receptor antagonist	-2.35455	NO	0.422		NO
P04E22	P04	5148	E22	0.5068	0.8651	0.585828	-0.609807	pu-ac-0001	LOPAC rack 2-C11	Brequinar sodium salt hydrate	n/a	[Na+].CC1=C(C([O-])=O)C2=C(C=CC(F)=C2)N=C1C1=CC=C(C=C1)C1=C(F)C=CC=C1	DNA-RNA transcription regulatorsDHODH	Brequinar inhibits dihydroorotate dehydrogenase (DHODH), the fourth enzyme in the de novo pyrimidine biosynthesis pathway, preventing the synthesis of DNA and RNA	8.33608	NO	0.3704		NO
P04F03	P04	5148	F03	0.5405	0.8914	0.60635	-0.30398	pu-ac-0001	LOPAC rack 3-0C2	O6-benzylguanine	n/a	NC1=NC2=C(N=CN2)C(OCC2=CC=CC=C2)=N1	DNA Repair._x000D_O6-alkylguanine-DNA alkyltransferase	Irreversible inhibitor of the mammalian DNA repair protein, O6-alkylguanine-DNA alkyltransferase	4.15061	NO	0.4041		NO
P04F04	P04	5148	F04	0.5592	0.8924	0.626625	-0.0018217	pu-ac-0001	LOPAC rack 4-C02	(±)-Chlorpheniramine maleate	n/a	OC(=O)\C=C/C(O)=O.CN(C)CCC(C1=CC=C(Cl)C=C1)C1=NC=CC=C1	HistamineH1	H1 Histamine receptor antagonist	0.0153374	NO	0.4228		NO
P04F05	P04	5148	F05	0.5538	0.9044	0.61234	-0.214711	pu-ac-0001	LOPAC rack 3-0C3	Betaine aldehyde chloride	n/a	[Cl-].C[N+](C)(C)CC=O	CholinergicCholine dehydrogenase	Intermediate in choline-betaine osmoregulatory pathway; product of choline dehydrogenation	2.92889	NO	0.4174		NO
P04F06	P04	5148	F06	0.5742	0.8902	0.645024	0.272372	pu-ac-0001	LOPAC rack 4-C03	8-(4-Chlorophenylthio)-cAMP sodium	n/a	[Na+].NC1=NC=NC2=C1N=C(SC1=CC=C(Cl)C=C1)N2C1OC2CO[P@]([O-])(=O)O[C@@H]2[C@@H]1O	Cyclic Nucleotides	Membrane-permeable analog of cAMP	-3.73721	NO	0.4378		NO
P04F07	P04	5148	F07	0.0386	0.7341	0.0525814	-8.5567	pu-ac-0001	LOPAC rack 3-0C4	Bay 11-7085	n/a	CC(C)(C)C1=CC=C(C=C1)S(=O)(=O)\C=C\C#N	Cell CycleIkB-alpha	Inhibits cytokine induced IkB (Inhibitor of NFkB) phosphorylation	117.095	YES	-0.0978	NFKB	NO
P04F08	P04	5148	F08	0.5671	0.8923	0.635549	0.131168	pu-ac-0001	LOPAC rack 4-C04	L-Cysteinesulfinic Acid	n/a	N[C@@H](CS(O)=O)C(O)=O	Glutamate	Putative excitatory amino acid neurotransmitter	-1.80472	NO	0.4307		NO
P04F09	P04	5148	F09	0.5581	0.8917	0.625883	-0.012875	pu-ac-0001	LOPAC rack 3-0C5	8-Bromo-cAMP sodium	n/a	[Na+].NC1=NC=NC2=C1N=C(Br)N2C1OC2CO[P@]([O-])(=O)O[C@@H]2C1O	Cyclic Nucleotides	Membrane-permeable analog of cAMP	0.166611	NO	0.4217		NO
P04F10	P04	5148	F10	0.5581	0.8884	0.628208	0.0217722	pu-ac-0001	LOPAC rack 4-C05	(+)-Chlorpheniramine maleate	n/a	OC(=O)\C=C/C(O)=O.CN(C)CC[C@@H](C1=CC=C(Cl)C=C1)C1=NC=CC=C1	HistamineH1	H1 Histamine receptor antagonist; active isomer	-0.307564	NO	0.4217		NO
P04F11	P04	5148	F11	0.5662	0.8864	0.638764	0.17908	pu-ac-0001	LOPAC rack 3-0C6	Sorbinil	n/a	FC1=CC=C2OCC[C@]3(NC(=O)NC3=O)C2=C1	Antioxidants and CytoprotectantsAR	Sorbinil is an inhibitor of Aldose Reductase (AR)	-2.46045	NO	0.4298		NO
P04F12	P04	5148	F12	0.5417	0.8831	0.613407	-0.198799	pu-ac-0001	LOPAC rack 4-C06	Ceftriaxone sodium	n/a	[Na+].[Na+].CO\N=C(/C(=O)N[C@H]1C2SCC(CSC3=NC(=O)C([O-])=NN3C)=C(N2C1=O)C([O-])=O)C1=CSC(N)=N1	AntibioticCell wall synthesis	Third generation cephalosporin antibiotic; interferes with cell wall synthesis	2.71113	NO	0.4053		NO
P04F13	P04	5148	F13	0.4592	0.8548	0.537202	-1.33448	pu-ac-0001	LOPAC rack 3-0C7	(±)-Bay K 8644	n/a	COC(=O)C1=C(C)NC(C)=C(C1C1=CC=CC=C1C(F)(F)F)[N+]([O-])=O	Ca2+ ChannelL-type	L-type Ca2+ channel agonist	18.2538	NO	0.3228		NO
P04F14	P04	5148	F14	0.5522	0.8819	0.626148	-0.00892586	pu-ac-0001	LOPAC rack 4-C07	Cefmetazole sodium	n/a	[Na+].CO[C@]1(NC(=O)CSCC#N)[C@H]2SCC(CSC3=NN=NN3C)=C(N2C1=O)C([O-])=O	AntibioticCell wall synthesis	Semi-synthetic antibiotic derived from cephamycin C; interferes with cell wall synthesis	0.112563	NO	0.4158		NO
P04F15	P04	5148	F15	0.5501	0.8857	0.621091	-0.0842954	pu-ac-0001	LOPAC rack 3-0C8	(±)-Butaclamol hydrochloride	n/a	Cl.CC(C)(C)[C@]1(O)CCN2C[C@H]3C4=C(CCC5=C3C(=CC=C5)[C@@H]2C1)C=CC=C4	DopamineD2>D1	Dopamine receptor antagonist; selective for D2 over D1	1.14405	NO	0.4137		NO
P04F16	P04	5148	F16	0.5565	0.8783	0.63361	0.102283	pu-ac-0001	LOPAC rack 4-C08	DL-Cycloserine	n/a	NC1CONC1=O	SphingolipidKetosphinganine synthase, Alanine aminotransferase	Alanine aminotransferase inhibitor; blocks sphingosine biosynthesis by inhibition of ketosphinganine synthetase	-1.40942	NO	0.4201		NO
P04F17	P04	5148	F17	0.5678	0.8821	0.643691	0.252516	pu-ac-0001	LOPAC rack 3-0C9	Carmustine	n/a	ClCCNC(=O)N(CCCl)N=O	DNA	DNA alkylating agent; causes interstrand crosslinks	-3.46547	NO	0.4314		NO
P04F18	P04	5148	F18	0.5598	0.886	0.631828	0.075728	pu-ac-0001	LOPAC rack 4-C09	Clonidine hydrochloride	n/a	Cl.ClC1=CC=CC(Cl)=C1N=C1NCCN1	Adrenoceptoralpha2	alpha2 Adrenoceptor agonist; antihypertensive	-1.04599	NO	0.4234		NO
P04F19	P04	5148	F19	0.5757	0.8849	0.650582	0.355208	pu-ac-0001	LOPAC rack 3-0C10	CP-380736	n/a	COCCOC1=C(OCCOC)C=C2C(=O)NC=NC2=C1	Tyrosine KinaseEGFR	CP-380736 is an inhibitor of the epidermal growth factor receptor (EGFR)	-4.87089	NO	0.4393		NO
P04F20	P04	5148	F20	0.5616	0.8872	0.633003	0.0932277	pu-ac-0001	LOPAC rack 4-C10	Caffeic acid phenethyl ester	n/a	OC1=CC=C(\C=C\C(=O)OCCC2=CC=CC=C2)C=C1O	Cell CycleNFkB	NFkB inhibitor	-1.28549	NO	0.4252		NO
P04F21	P04	5148	F21	0.5714	0.8811	0.648508	0.324293	pu-ac-0001	LOPAC rack 3-0C11	BTO-1	n/a	NC(=O)C1=[N+]([O-])C2=CC(=CC(=C2S1)[N+]([O-])=O)C#N	PhosphorylationPlk	Polo-like kinase (Plk) inhibitor.	-4.44779	NO	0.435		NO
P04F22	P04	5148	F22	0.5546	0.8827	0.6283	0.0231363	pu-ac-0001	LOPAC rack 4-C11	Lumefantrine	n/a	CCCCN(CCCC)CC(O)C1=CC(Cl)=CC2=C1C1=C(C=C(Cl)C=C1)\C2=C\C1=CC=C(Cl)C=C1	._x000D_Immunomodulators and Antibiotics	Lumefantrine is is an antimalarial for the treatment of multi-drug resistant strains of falciparum malaria.	-0.326232	NO	0.4182		NO
P04G03	P04	5148	G03	0.5474	0.8843	0.619021	-0.115144	pu-ac-0001	LOPAC rack 1-D02	5-Aminovaleric acid hydrochloride	n/a	Cl.NCCCCC(O)=O	GABAGABA-B	Weak GABA-B receptor antagonist	1.56625	NO	0.411		NO
P04G04	P04	5148	G04	0.6076	0.8833	0.687875	0.91098	pu-ac-0001	LOPAC rack 2-D02	Amiloride hydrochloride	n/a	Cl.NC(=N)NC(=O)C1=NC(Cl)=C(N)N=C1N	Na+ ChannelEpithelial	Epithelial Na+ channel blocker	-12.4771	NO	0.4712		NO
P04G05	P04	5148	G05	0.5438	0.8832	0.615716	-0.1644	pu-ac-0001	LOPAC rack 1-D03	4-Aminopyridine	n/a	NC1=CC=NC=C1	K+ ChannelA-type	Induces depolarization of GABA neurons; weak non-selective _x000D_K+-channel blocker; anticonvulsant	2.24035	NO	0.4074		NO
P04G06	P04	5148	G06	0.5643	0.8889	0.63483	0.120453	pu-ac-0001	LOPAC rack 2-D03	Amitriptyline hydrochloride	n/a	Cl.CN(C)CCC=C1C2=C(CCC3=C1C=CC=C3)C=CC=C2	AdrenoceptorUptake	Tricyclic antidepressant	-1.65808	NO	0.4279		NO
P04G07	P04	5148	G07	0.5756	0.8944	0.64356	0.25056	pu-ac-0001	LOPAC rack 1-D04	p-Aminoclonidine hydrochloride	n/a	Cl.NC1=CC(Cl)=C(N=C2NCCN2)C(Cl)=C1	Adrenoceptoralpha2	alpha2 Adrenoceptor agonist	-3.4387	NO	0.4392		NO
P04G08	P04	5148	G08	0.5542	0.8927	0.620813	-0.0884304	pu-ac-0001	LOPAC rack 2-D04	BW 284c51	n/a	[Br-].[Br-].C[N+](C)(CCC(=O)CC[N+](C)(C)C1=CC=C(CC=C)C=C1)C1=CC=C(CC=C)C=C1	CholinergicAcetylcholinesterase	Selective acetylcholinesterase inhibitor	1.20064	NO	0.4178		NO
P04G09	P04	5148	G09	0.5644	0.894	0.63132	0.0681491	pu-ac-0001	LOPAC rack 1-D05	Aminopterin	n/a	NC1=NC2=C(N=C(CNC3=CC=C(C=C3)C(=O)NC(CCC(O)=O)C(O)=O)C=N2)C(N)=N1	AntibioticDihydrofolate reductase	Dihydrofolate reductase inhibitor	-0.942267	NO	0.428		NO
P04G10	P04	5148	G10	0.576	0.8858	0.65026	0.350404	pu-ac-0001	LOPAC rack 2-D05	Fulvestrant	n/a	C[C@]12CC[C@H]3[C@H]([C@@H]1CC[C@@H]2O)[C@H](CCCCCCCCCS(=O)CCCC(F)(F)C(F)(F)F)CC1=CC(O)=CC=C31	HormoneEstrogen Receptor	Selective estrogen receptor downregulator (SERD). First pure antiestrogen with no agonistic activity both in vitro and in vivo.	-4.80514	NO	0.4396		NO
P04G11	P04	5148	G11	0.5558	0.8848	0.628165	0.0211252	pu-ac-0001	LOPAC rack 1-D06	5-azacytidine	n/a	NC1=NC(=O)N(C=N1)[C@@H]1O[C@H](CO)[C@@H](O)[C@H]1O	DNA MetabolismDNA methyltransferase	DNA methyltransferase inhibitor	-0.298709	NO	0.4194		NO
P04G12	P04	5148	G12	0.5742	0.8871	0.647278	0.305964	pu-ac-0001	LOPAC rack 2-D06	Aniracetam	n/a	COC1=CC=C(C=C1)C(=O)N1CCCC1=O	GlutamateAMPA	Increases ion conductance through AMPA glutamate receptors; reported to display_x000D_anti-amnesic acitivty	-4.19695	NO	0.4378		NO
P04G13	P04	5148	G13	0.5202	0.9081	0.572844	-0.803302	pu-ac-0001	LOPAC rack 1-D07	9-Amino-1,2,3,4-tetrahydroacridine hydrochloride	n/a	Cl.NC1=C2CCCCC2=NC2=C1C=CC=C2	CholinergicCholinesterase	Cholinesterase inhibitor; reported to be useful _x000D_in the treatment of Alzheimer's disease	10.9842	NO	0.3838		NO
P04G14	P04	5148	G14	0.5451	0.8846	0.616211	-0.157021	pu-ac-0001	LOPAC rack 2-D07	Amoxapine	n/a	ClC1=CC2=C(OC3=C(C=CC=C3)N=C2N2CCNCC2)C=C1	AdrenoceptorUptake	Tricyclic antidepressant; inhibits neuronal uptake of norepinephrine	2.13936	NO	0.4087		NO
P04G15	P04	5148	G15	0.5828	0.8896	0.655126	0.422925	pu-ac-0001	LOPAC rack 1-D08	Acyclovir	n/a	NC1=NC2=C(N=CN2COCCO)C(=O)N1	Immune SystemViral DNA synthesis	Antiviral agent	-5.79765	NO	0.4464		NO
P04G16	P04	5148	G16	0.5745	0.8905	0.645143	0.274155	pu-ac-0001	LOPAC rack 2-D08	1-Amino-1-cyclohexanecarboxylic acid hydrochloride	n/a	Cl.NC1(CCCCC1)C(O)=O	Neurotransmission	Synthetic amino acid that crosses the blood-brain barrier _x000D_by the Large Neutral Amino Acid carrier system	-3.76162	NO	0.4381		NO
P04G17	P04	5148	G17	0.6011	0.8898	0.675545	0.727229	pu-ac-0001	LOPAC rack 1-D09	Acetylsalicylic acid	n/a	CC(=O)OC1=C(C=CC=C1)C(O)=O	ProstaglandinCOX-3 > COX-1 > COX-2	COX inhibitor; antithrombotic	-9.96229	NO	0.4647		NO
P04G18	P04	5148	G18	0.5826	0.894	0.651678	0.37154	pu-ac-0001	LOPAC rack 2-D09	N6-2-(4-Aminophenyl)ethyladenosine	n/a	NC1=CC=C(CCNC2=NC=NC3=C2N=CN3C2OC(CO)C(O)C2O)C=C1	AdenosineA3	Potent, non-selective A3 adenosine receptor agonist	-5.0944	NO	0.4462		NO
P04G19	P04	5148	G19	0.5947	0.8938	0.665361	0.575463	pu-ac-0001	LOPAC rack 1-D10	Acetazolamide	n/a	CC(=O)NC1=NN=C(S1)S(N)(=O)=O	BiochemistryCarbonic anhydrase	Carbonic anhydrase inhibitor; diuretic	-7.88524	NO	0.4583		NO
P04G20	P04	5148	G20	0.5633	0.8884	0.634061	0.109002	pu-ac-0001	LOPAC rack 2-D10	AIDA	n/a	NC1(CCC2=C1C=CC(=C2)C(O)=O)C(O)=O	GlutamatemGluR1	Selective mGluR1 metabotropic glutamate receptor antagonist	-1.50137	NO	0.4269		NO
P04G21	P04	5148	G21	0.5865	0.8917	0.657732	0.46177	pu-ac-0001	LOPAC rack 1-D11	Indinavir sulfate salt hydrate	n/a	OS(O)(=O)=O	._x000D_._x000D_immune cell signalingHIV	Indinavir sulfate is an antiviral HIV protease inhibitor	-6.32927	NO	0.4501		NO
P04G22	P04	5148	G22	0.5586	0.8902	0.627499	0.0112128	pu-ac-0001	LOPAC rack 2-D11	p-Benzoquinone	n/a	O=C1C=CC(=O)C=C1	DNA RepairG:C site	Benzene metabolite; induces mutations in DNA at G:C base pairs; induces writhing in mice; topoisomerase II inhibitor	-0.16305	NO	0.4222		NO
P04H03	P04	5148	H03	0.5053	0.7821	0.646081	0.288131	pu-ac-0001	LOPAC rack 3-D02	N-Bromoacetamide	n/a	CC(=O)NBr	Na+ Channel	Removes fast inactivation of Na+ currents and transient K+ currents; chemical modifier	-3.95289	NO	0.3689		NO
P04H04	P04	5148	H04	0.5669	0.8829	0.642089	0.228633	pu-ac-0001	LOPAC rack 4-D02	Cortisone 21-acetate	n/a	CC(=O)OCC(=O)[C@@]1(O)CC[C@H]2[C@@H]3CCC4=CC(=O)CC[C@]4(C)[C@H]3C(=O)C[C@]12C	HormoneCortisol	Anti-inflammatory cortisol	-3.13861	NO	0.4305		NO
P04H05	P04	5148	H05	0.4595	0.6905	0.66546	0.57693	pu-ac-0001	LOPAC rack 3-D03	Benazoline oxalate	n/a	OC(=O)C(O)=O.CC1=C(CC2=NCCN2)C2=C(S1)C=CC=C2	ImidazolineI2	I2 Imidazoline receptor agonist	-7.90533	NO	0.3231		NO
P04H06	P04	5148	H06	0.0434	0.0442	0.9819	5.29279	pu-ac-0001	LOPAC rack 4-D03	Calmidazolium chloride	n/a	[Cl-].ClC1=CC=C(C=C1)C(C1=CC=C(Cl)C=C1)[N+]1=CN(CC(OCC2=C(Cl)C=C(Cl)C=C2)C2=C(Cl)C=C(Cl)C=C2)C=C1	Intracellular CalciumCa2+ATPase	Potent inhibitor of calmodulin activation of phosphodiesterase; strongly_x000D_inhibits calmodulin-dependent Ca2+-ATPase	-72.4455	YES	-0.093		NO
P04H07	P04	5148	H07	0.5219	0.7641	0.683026	0.838713	pu-ac-0001	LOPAC rack 3-D04	Betaxolol hydrochloride	n/a	Cl.CC(C)NCC(O)COC1=CC=C(CCOCC2CC2)C=C1	Adrenoceptorbeta1	Selective beta1 adrenoceptor antagonist	-11.488	NO	0.3855		NO
P04H08	P04	5148	H08	0.5808	0.9007	0.644832	0.269514	pu-ac-0001	LOPAC rack 4-D04	9-cyclopentyladenine	n/a	CS(O)(=O)=O.NC1=C2N=CN(C3CCCC3)C2=NC=N1	Cyclic NucleotidesAdenylate cyclase	Cell-permeable, non-competitive adenylyl cyclase inhibitor; targets the P-site domain	-3.69811	NO	0.4444		NO
P04H09	P04	5148	H09	0.5376	0.7739	0.694663	1.01215	pu-ac-0001	LOPAC rack 3-D05	Benztropine mesylate	n/a	CS(O)(=O)=O.CN1C2CCC1CC(C2)OC(C1=CC=CC=C1)C1=CC=CC=C1	CholinergicMuscarinic	Muscarinic acetylcholine receptor antagonist	-13.8616	NO	0.4012		NO
P04H10	P04	5148	H10	0.5825	0.8988	0.648086	0.318016	pu-ac-0001	LOPAC rack 4-D05	Cefazolin sodium	n/a	[Na+].CC1=NN=C(SCC2=C(N3[C@H](SC2)[C@H](NC(=O)CN2C=NN=N2)C3=O)C([O-])=O)S1	AntibioticCell wall synthesis	Semi-synthetic antibiotic; interferes with cell wall synthesis	-4.36188	NO	0.4461		NO
P04H11	P04	5148	H11	0.5447	0.8168	0.666871	0.597957	pu-ac-0001	LOPAC rack 3-D06	Gemcitabine hydrochloride	n/a	Cl.NC1=NC(=O)N(C=C1)C1O[C@H](CO)[C@@H](O)C1(F)F	Apoptosis and Cell Cycle	Gemcitabine is a widely used antitumor agents in both clinics and research labs. It is an antineoplastic agent and antimetabolite	-8.1931	NO	0.4083		NO
P04H12	P04	5148	H12	0.602	0.9042	0.665782	0.58173	pu-ac-0001	LOPAC rack 4-D06	L-798106	n/a	COC1=C(C=C(Br)C=C1)S(=O)(=O)NC(=O)\C=C\C1=C(CC2=CC3=C(C=CC=C3)C=C2)C=CC=C1	LipidsEP3	L-798106 was among the first EP3-selective antagonists	-7.97102	NO	0.4656		NO
P04H13	P04	5148	H13	0.5823	0.9056	0.642999	0.242202	pu-ac-0001	LOPAC rack 3-D07	Bromoacetylcholine bromide	n/a	[Br-].C[N+](C)(C)CCOC(=O)CBr	Cholinergic	Affinity alkylating agent of nicotinic acetylcholine receptors	-3.32432	NO	0.4459		NO
P04H14	P04	5148	H14	0.5769	0.9016	0.639862	0.195457	pu-ac-0001	LOPAC rack 4-D07	Clozapine	n/a	CN1CCN(CC1)C1=NC2=C(NC3=C1C=CC=C3)C=CC(Cl)=C2	DopamineD4 > D2,D3	Atypical neuroleptic agent which display greater affinity for the D4 dopamine receptors over D2 or D3	-2.68457	NO	0.4405		NO
P04H15	P04	5148	H15	0.6585	0.893	0.737402	1.64907	pu-ac-0001	LOPAC rack 3-D08	BRL 37344 sodium	n/a	CC(CC1=CC=C(OCC(=O)O[Na])C=C1)NCC(O)C1=CC(Cl)=CC=C1	Adrenoceptorbeta3	Selective beta3 adrenoceptor agonist	-22.5784	NO	0.5221		NO
P04H16	P04	5148	H16	0.5374	0.8902	0.603685	-0.343696	pu-ac-0001	LOPAC rack 4-D08	McN-A-343	n/a	[Cl-].C[N+](C)(C)CC#CCOC(=O)NC1=CC=CC(Cl)=C1	CholinergicM1	M1 muscarinic acetylcholine receptor agonist.	4.69415	NO	0.401		NO
P04H17	P04	5148	H17	0.4364	0.862	0.506265	-1.79553	pu-ac-0001	LOPAC rack 3-D09	PK 11195	n/a	CCC(C)N(C)C(=O)C1=CC2=CC=CC=C2C(=N1)C1=CC=CC=C1Cl	GABABenzodiazepine	Peripheral benzodiazepine receptor antagonist	24.5636	NO	0.3		NO
P04H18	P04	5148	H18	0.5758	0.8972	0.641774	0.223951	pu-ac-0001	LOPAC rack 4-D09	Cefotaxime sodium	n/a	[Na+].CO\N=C(/C(=O)N[C@H]1[C@H]2SCC(COC(C)=O)=C(N2C1=O)C([O-])=O)C1=CSC(N)=N1	AntibioticCell wall synthesis	Broad spectrum third generation cephalosporin antibiotic; interferes with cell wall synthesis	-3.07453	NO	0.4394		NO
P04H19	P04	5148	H19	0.5994	0.8873	0.675532	0.727042	pu-ac-0001	LOPAC rack 3-D10	L-Cycloserine	n/a	N[C@H]1CONC1=O	SphingolipidKetosphinganine synthetase	Blocks sphingosine biosynthesis by inhibition of ketosphinganine synthetase	-9.95972	NO	0.463		NO
P04H20	P04	5148	H20	0.5664	0.8918	0.63512	0.124781	pu-ac-0001	LOPAC rack 4-D10	Imipenem monohydrate	n/a	C[C@@H](O)[C@@H]1[C@H]2CC(SCCNC=N)=C(N2C1=O)C(O)=O	Antibiotic	broad spectrum beta-lactam antibiotic	-1.71731	NO	0.43		NO
P04H21	P04	5148	H21	0.5562	0.8887	0.625858	-0.0132489	pu-ac-0001	LOPAC rack 3-D11	CB 1954	n/a	NC(=O)C1=CC(N2CC2)=C(C=C1[N+]([O-])=O)[N+]([O-])=O	DNA	Prodrug activated by NAD(P)H quinone oxidoreductase-2	0.171728	NO	0.4198		NO
P04H22	P04	5148	H22	0.4891	0.8747	0.559163	-1.00719	pu-ac-0001	LOPAC rack 4-D11	Pyrocatechol	n/a	OC1=C(O)C=CC=C1	Cell Cycle	Carcinogen; causes DNA strand breakage	13.7746	NO	0.3527		NO
P04I03	P04	5148	I03	0.5569	0.8932	0.623489	-0.0485597	pu-ac-0001	LOPAC rack 1-E02	(±)-Nipecotic acid	n/a	OC(=O)C1CCCNC1	GABAUptake	GABA uptake inhibitor	0.654982	NO	0.4205		NO
P04I04	P04	5148	I04	0.5716	0.8895	0.642608	0.236376	pu-ac-0001	LOPAC rack 2-E02	(±)-Atenolol	n/a	CC(C)NCC(O)COC1=CC=C(CC(N)=O)C=C1	Adrenoceptorbeta1	Selective beta1 adrenoceptor antagonist;_x000D_antihypertensive; antianginal; antiarrhythmic	-3.24459	NO	0.4352		NO
P04I05	P04	5148	I05	0.566	0.894	0.63311	0.0948203	pu-ac-0001	LOPAC rack 1-E03	Atropine sulfate	n/a	OS(O)(=O)=O.CN1C2CCC1CC(C2)OC(=O)C(CO)C1=CC=CC=C1.CN1C2CCC1CC(C2)OC(=O)C(CO)C1=CC=CC=C1	CholinergicMuscarinic	Muscarinic acetylcholine receptor antagonist	-1.30728	NO	0.4296		NO
P04I06	P04	5148	I06	0.28	0.8856	0.31617	-4.62848	pu-ac-0001	LOPAC rack 2-E03	Amiodarone hydrochloride	n/a	Cl.CCCCC1=C(C(=O)C2=CC(I)=C(OCCN(CC)CC)C(I)=C2)C2=CC=CC=C2O1	Adrenoceptoralpha/beta	alpha and beta adrenoceptor agonist	63.3347	NO	0.1436	Other	NO
P04I07	P04	5148	I07	0.5623	0.9022	0.623254	-0.0520516	pu-ac-0001	LOPAC rack 1-E04	Bosutinib	n/a	COC1=C(Cl)C=C(Cl)C(NC2=C(C=NC3=CC(OCCCN4CCN(C)CC4)=C(OC)C=C23)C#N)=C1	kinaseSrc/Abl	Bosutinib (SKI-606) is an orally active; dual Src/Abl tyrosine kinase inhibitor with potent antiproliferative activity.	0.702772	NO	0.4259		NO
P04I08	P04	5148	I08	0.5852	0.9027	0.648277	0.320863	pu-ac-0001	LOPAC rack 2-E04	Adenosine	n/a	NC1=NC=NC2=C1N=CN2[C@@H]1O[C@H](CO)[C@H](O)C1O	Adenosine	Endogenous neurotransmitter and neuromodulator	-4.40086	NO	0.4488		NO
P04I09	P04	5148	I09	0.5895	0.8971	0.657117	0.452605	pu-ac-0001	LOPAC rack 1-E05	N-Acetyl-5-hydroxytryptamine	n/a	CC(=O)NCCC1=CNC2=C1C=C(O)C=C2	Melatonin	Immediate precursor of melatonin	-6.20384	NO	0.4531		NO
P04I10	P04	5148	I10	0.5909	0.8967	0.658972	0.48024	pu-ac-0001	LOPAC rack 2-E05	(±)-p-Aminoglutethimide	n/a	CCC1(CCC(=O)NC1=O)C1=CC=C(N)C=C1	BiochemistryP450-dependendent hydroxylation	._x000D_Inhibits Cytochrome P450-dependent hydroxylation reactions that are necessary for aromatization	-6.58205	NO	0.4545		NO
P04I11	P04	5148	I11	0.5603	0.8948	0.626173	-0.00854836	pu-ac-0001	LOPAC rack 1-E06	5-(N-Ethyl-N-isopropyl)amiloride	n/a	CCN(C(C)C)C1=C(Cl)N=C(C(=O)N=C(N)N)C(N)=N1	Ion PumpNa+/H+ Antiporter	Selective blocker of Na+/H+ antiport	0.107397	NO	0.4239		NO
P04I12	P04	5148	I12	0.5687	0.9006	0.631468	0.0703545	pu-ac-0001	LOPAC rack 2-E06	HEMADO	n/a	CCCCC#CC1=NC2=C(N=CN2[C@@H]2O[C@H](CO)C(O)[C@@H]2O)C(NC)=N1	AdenosineA3	A3 adenosine receptor agonist	-0.972449	NO	0.4323		NO
P04I13	P04	5148	I13	0.3773	0.8372	0.450669	-2.62406	pu-ac-0001	LOPAC rack 1-E07	10058-F4	n/a	CCC1=CC=C(\C=C2\SC(=S)NC2=O)C=C1	Apoptosisc-Myc	Inhibits c-Myc-Max interaction and prevents transactivation of c-Myc target gene expression.	35.9027	NO	0.2409		NO
P04I14	P04	5148	I14	0.5872	0.904	0.649558	0.339941	pu-ac-0001	LOPAC rack 2-E07	Aminobenztropine	n/a	CN1C2CCC1CC(C2)OC(C1=CC=CC=C1)C1=CC=CC=C1N	CholinergicMuscarinic	High affinity muscarinic acetylcholine receptor ligand	-4.66195	NO	0.4508		NO
P04I15	P04	5148	I15	0.5883	0.8991	0.654321	0.41093	pu-ac-0001	LOPAC rack 1-E08	Varenicline tartrate	n/a	O[C@H]([C@@H](O)C(O)=O)C(O)=O.C1C2CNCC1C1=CC3=NC=CN=C3C=C21	Cholinergicsa4§2 receptors	Varenicline tartrate is a partial a4§2 nicotinic receptor agonist and a7 full agonist. Varenicline competitively binds to a4§2 receptors and partially stimulates without creating a full nicotine effec_x000D_t, while simultaneoudly blocking the ability of nicotine to bind to the receptors.	-5.63348	NO	0.4519		NO
P04I16	P04	5148	I16	0.5777	0.8948	0.645619	0.281248	pu-ac-0001	LOPAC rack 2-E08	Alaproclate hydrochloride	n/a	Cl.CC(N)C(=O)OC(C)(C)CC1=CC=C(Cl)C=C1	SerotoninReuptake	Potent and selective serotonin reuptake inhibitor	-3.85869	NO	0.4413		NO
P04I17	P04	5148	I17	0.5914	0.8968	0.659456	0.487455	pu-ac-0001	LOPAC rack 1-E09	Aconitine	n/a	CCN1C[C@@]2(COC)C3[C@@H](OC)C4[C@@H]1C3([C@@H]1C[C@@]3(O)[C@H](OC(=O)C5=CC=CC=C5)[C@@H]1[C@]4(OC(C)=O)[C@@H](O)[C@@H]3OC)[C@@H](C[C@H]2O)OC	Ion PumpNa+/H+ Antiporter	Neurotoxin. Activates tetrodotoxin-sensitive Na+ channels. Aconitine also blocks norepinephrine reuptake	-6.68078	NO	0.455		NO
P04I18	P04	5148	I18	0.5711	0.9001	0.634485	0.115318	pu-ac-0001	LOPAC rack 2-E09	Opipramol dihydrochloride	n/a	Cl.Cl.OCCN1CCN(CCCN2C3=C(C=CC=C3)C=CC3=C2C=CC=C3)CC1	Sigma receptor1, 2	sigma1, sigma2 receptor agonist; an antagonist at D2, 5HT2, and H1 receptors; atypical antidepressant, antipsychotic, and axiolytic.	-1.58782	NO	0.4347		NO
P04I19	P04	5148	I19	0.5872	0.8964	0.655065	0.422014	pu-ac-0001	LOPAC rack 1-E10	Arecoline hydrobromide	n/a	Br.COC(=O)C1=CCCN(C)C1	Cholinergic	Acetylcholine receptor agonist	-5.78517	NO	0.4508		NO
P04I20	P04	5148	I20	0.4897	0.8685	0.563846	-0.937408	pu-ac-0001	LOPAC rack 2-E10	A-77636 hydrochloride	n/a	Cl.NC[C@@H]1O[C@@H](CC2=C(O)C(O)=CC=C12)C12CC3CC(CC(C3)C1)C2	DopamineD1	Potent, orally active D1 dopamine receptor agonist	12.8196	NO	0.3533		NO
P04I21	P04	5148	I21	0.5754	0.8948	0.643049	0.242941	pu-ac-0001	LOPAC rack 1-E11	Aminoguanidine hemisulfate	n/a	NNC(N)=N.NNC(N)=N.OS(O)(=O)=O	Nitric OxideNOS	Selective nitric oxide synthase inhibitor	-3.33443	NO	0.439		NO
P04I22	P04	5148	I22	0.5608	0.893	0.627996	0.0186061	pu-ac-0001	LOPAC rack 2-E11	8-Bromo-cGMP sodium	n/a	[Na+].NC1=NC2=C(N=C(Br)N2C2OC3CO[P@]([O-])(=O)O[C@@H]3C2O)C(=O)N1	Cyclic Nucleotides	Membrane-permeable analog of cGMP	-0.264233	NO	0.4244		NO
P04J03	P04	5148	J03	0.5539	0.9009	0.61483	-0.177603	pu-ac-0001	LOPAC rack 3-E02	(±)-Brompheniramine maleate	n/a	OC(=O)\C=C/C(O)=O.CN(C)CCC(C1=CC=C(Br)C=C1)C1=CC=CC=N1	HistamineH1	H1 Histamine receptor antagonist	2.42105	NO	0.4175		NO
P04J04	P04	5148	J04	0.5549	0.8726	0.635916	0.136638	pu-ac-0001	LOPAC rack 4-E02	Cephalosporin C zinc salt	n/a	[Zn++].CC(=O)OCC1=C(N2[C@H](SC1)[C@H](NC(=O)CCC[C@@H](N)C([O-])=O)C2=O)C([O-])=O	AntibioticCell wall synthesis	Antibiotic; interferes with cell wall synthesis	-1.87959	NO	0.4185		NO
P04J05	P04	5148	J05	0.5009	0.8779	0.570566	-0.837256	pu-ac-0001	LOPAC rack 3-E03	BWB70C	n/a	CC(\C=C\C1=CC=CC(OC2=CC=C(F)C=C2)=C1)N(O)C(N)=O	Leukotriene5-lipoxygenase	Selective inhibitor of 5-lipoxygenase	11.4489	NO	0.3645		NO
P04J06	P04	5148	J06	0.5745	0.9066	0.633686	0.103415	pu-ac-0001	LOPAC rack 4-E03	GR 113808	n/a	CN1C=C(C(=O)OCC2CCN(CCNS(C)(=O)=O)CC2)C2=C1C=CC=C2	Serotonin5-HT4	5-HT4 serotonin receptor antagonist.	-1.42491	NO	0.4381		NO
P04J07	P04	5148	J07	0.5805	0.9063	0.640516	0.205202	pu-ac-0001	LOPAC rack 3-E04	Benzamidine hydrochloride	n/a	Cl.NC(=N)C1=CC=CC=C1	BiochemistryPeptidase	Peptidase inhibitor	-2.81795	NO	0.4441		NO
P04J08	P04	5148	J08	0.5727	0.9067	0.631631	0.0727879	pu-ac-0001	LOPAC rack 4-E04	Cephalothin sodium	n/a	[Na+].CC(=O)OCC1=C(N2[C@H](SC1)[C@H](NC(=O)CC1=CC=CS1)C2=O)C([O-])=O	AntibioticCell wall synthesis	Semi-synthetic cephalosporin antibiotic; interferes with cell wall synthesis	-1.00575	NO	0.4363		NO
P04J09	P04	5148	J09	0.582	0.9068	0.641817	0.224591	pu-ac-0001	LOPAC rack 3-E05	Ro 20-1724	n/a	CCCCOC1=C(OC)C=CC(CC2CNC(=O)N2)=C1	Cyclic NucleotidescAMP phosphodiesterase	Potent and selective cAMP phosphodiesterase inhibitor	-3.0833	NO	0.4456		NO
P04J10	P04	5148	J10	0.5895	0.9068	0.650088	0.34785	pu-ac-0001	LOPAC rack 4-E05	Clemizole hydrochloride	n/a	Cl.ClC1=CC=C(CN2C(CN3CCCC3)=NC3=C2C=CC=C3)C=C1	HistamineH1	H1 Histamine receptor antagonist	-4.77019	NO	0.4531		NO
P04J11	P04	5148	J11	0.5921	0.9076	0.65238	0.382003	pu-ac-0001	LOPAC rack 3-E06	PF-431396 hydrate	n/a	CN(C1=CC=CC=C1CNC1=C(C=NC(NC2=CC3=C(NC(=O)C3)C=C2)=N1)C(F)(F)F)S(C)(=O)=O	Kinase inhibitors PYK2 and FAK	PF-431396 is a potent inhibitor of PYK2 and FAK kinases	-5.2376	NO	0.4557		NO
P04J12	P04	5148	J12	0.5727	0.905	0.632818	0.0904704	pu-ac-0001	LOPAC rack 4-E06	(-)-Cotinine	n/a	CN1[C@@H](CCC1=O)C1=CC=CN=C1	CholinergicNicotinic	Major metabolite of nicotine in humans	-1.24775	NO	0.4363		NO
P04J13	P04	5148	J13	0.5911	0.904	0.653872	0.404234	pu-ac-0001	LOPAC rack 3-E07	BMY 7378 dihydrochloride	n/a	Cl.Cl.COC1=CC=CC=C1N1CCN(CCN2C(=O)CC3(CCCC3)CC2=O)CC1	Serotonin5-HT1A	Partial 5-HT1A serotonin receptor agonist; alpha1D adrenoceptor antagonist	-5.54185	NO	0.4547		NO
P04J14	P04	5148	J14	0.5888	0.9078	0.648601	0.325686	pu-ac-0001	LOPAC rack 4-E07	(±)-p-Chlorophenylalanine	n/a	NC(CC1=CC=C(Cl)C=C1)C(O)=O	NeurotransmissionTryptophan hydroxylase	Depletes brain serotonin by irreversible inhibition of tryptophan hydroxylase.	-4.46686	NO	0.4524		NO
P04J15	P04	5148	J15	0.5858	0.9006	0.650455	0.353319	pu-ac-0001	LOPAC rack 3-E08	BRL 54443 maleate	n/a	OC(=O)\C=C/C(O)=O.CN1CCC(CC1)C1=CNC2=CC=C(O)C=C12	Serotonin5-HT1E/1F	Potent 5-HT1E/1F serotonin receptor agonist	-4.84504	NO	0.4494		NO
P04J16	P04	5148	J16	0.586	0.9046	0.6478	0.313751	pu-ac-0001	LOPAC rack 4-E08	N-(2-[4-(4-Chlorophenyl)piperazin-1-yl]ethyl)-3-methoxybenzamide	n/a	COC1=CC(=CC=C1)C(=O)NCCN1CCN(CC1)C1=CC=C(Cl)C=C1	DopamineD4	Selective D4 dopamine receptor agonist	-4.30352	NO	0.4496		NO
P04J17	P04	5148	J17	0.5794	0.9029	0.64171	0.222991	pu-ac-0001	LOPAC rack 3-E09	Caffeic Acid	n/a	OC(=O)\C=C\C1=CC(O)=C(O)C=C1	Cell StressAntioxidant	Antioxidant; inhibits the synthesis of leukotrienes that are involved in immunoregulation and inflammation	-3.0614	NO	0.443		NO
P04J18	P04	5148	J18	0.5966	0.8988	0.663774	0.551805	pu-ac-0001	LOPAC rack 4-E09	Cilostamide	n/a	CN(C1CCCCC1)C(=O)CCCOC1=CC=C2NC(=O)C=CC2=C1	Cyclic NucleotidesPDE III	cGMP-inhibited phosphodieserase inhibitor (PDE III)	-7.56147	NO	0.4602		NO
P04J19	P04	5148	J19	0.5603	0.8952	0.625894	-0.0127181	pu-ac-0001	LOPAC rack 3-E10	ML-9	n/a	Cl.ClC1=C2C=CC=C(C2=CC=C1)S(=O)(=O)N1CCCNCC1	PhosphorylationMLCK	Myosin light chain kinase (MLCK) inhibitor	0.164463	NO	0.4239		NO
P04J20	P04	5148	J20	0.5838	0.8975	0.650474	0.353593	pu-ac-0001	LOPAC rack 4-E10	Cephradine	n/a	CC1=C(N2[C@H](SC1)[C@H](NC(=O)C(N)C1=CCC=CC1)C2=O)C(O)=O	AntibioticCell wall synthesis	Semisynthetic cephalosporin antibiotic; interferes with cell wall synthesis	-4.84878	NO	0.4474		NO
P04J21	P04	5148	J21	0.5726	0.896	0.639062	0.183535	pu-ac-0001	LOPAC rack 3-E11	S-(+)-PD 123177 trifluoroacetate salt hydrate	n/a	OC(=O)C(F)(F)F.CC1=C(N)C=CC(CN2C=NC3=C2C[C@H](N(C3)C(=O)C(C2=CC=CC=C2)C2=CC=CC=C2)C(O)=O)=C1	NeurotransmissionAT2	Selective AT2 angiotensin receptor antagonist	-2.52141	NO	0.4362		NO
P04J22	P04	5148	J22	0.5734	0.8956	0.640241	0.201101	pu-ac-0001	LOPAC rack 4-E11	Z-L-Phe chloromethyl ketone	n/a	ClCC(=O)[C@H](CC1=CC=CC=C1)NC(=O)OCC1=CC=CC=C1	BiochemistryChymotrypsin A-gamma	Bovine chymotrypsin A-gamma inhibitor	-2.76182	NO	0.437		NO
P04K03	P04	5148	K03	0.5562	0.8983	0.61917	-0.112926	pu-ac-0001	LOPAC rack 1-F02	Azelaic acid	n/a	OC(=O)CCCCCCCC(O)=O	DNA Metabolism	Antiproliferative on melonama cells; inhibits mitochondrial oxidoreductases of the respiratory chain and inhibits DNA synthesis	1.53588	NO	0.4198		NO
P04K04	P04	5148	K04	0.5701	0.8955	0.636628	0.147248	pu-ac-0001	LOPAC rack 2-F02	Chlormethiazole hydrochloride	n/a	Cl.CC1=C(CCCl)SC=N1	GABAGABA(A)	GABA(A) agonist; glycine receptor modulator	-2.0248	NO	0.4337		NO
P04K05	P04	5148	K05	0.5622	0.8972	0.626616	-0.0019505	pu-ac-0001	LOPAC rack 1-F03	Atropine methyl nitrate	n/a	[O-][N+]([O-])=O.C[N+]1(C)C2CCC1CC(C2)OC(=O)C(CO)C1=CC=CC=C1	CholinergicMuscarinic	Muscarinic acetylcholine receptor antagonist	0.0171001	NO	0.4258		NO
P04K06	P04	5148	K06	0.5727	0.8938	0.640747	0.208645	pu-ac-0001	LOPAC rack 2-F03	4-(2-Aminoethyl)benzenesulfonyl fluoride hydrochloride	n/a	Cl.NCCC1=CC=C(C=C1)S(F)(=O)=O	BiochemistrySerine Protease	Irreversible serine protease inhibitor	-2.86506	NO	0.4363		NO
P04K07	P04	5148	K07	0.5754	0.9045	0.636153	0.140169	pu-ac-0001	LOPAC rack 1-F04	(±)-Norepinephrine (+)bitartrate	n/a	O[C@H]([C@@H](O)C(O)=O)C(O)=O.NCC(O)C1=CC(O)=C(O)C=C1	Adrenoceptor	Adrenergic neurotransmitter	-1.92791	NO	0.439		NO
P04K08	P04	5148	K08	0.5886	0.907	0.648953	0.330925	pu-ac-0001	LOPAC rack 2-F04	L-Aspartic acid	n/a	N[C@@H](CC(O)=O)C(O)=O	Glutamate	Endogenous excitatory amino acid neurotransmitter	-4.53856	NO	0.4522		NO
P04K09	P04	5148	K09	0.569	0.9122	0.623767	-0.0444149	pu-ac-0001	LOPAC rack 1-F05	Aurintricarboxylic acid	n/a	OC(=O)C1=CC(=CC=C1O)C(C1=CC(C(O)=O)=C(O)C=C1)=C1C=CC(=O)C(=C1)C(O)=O	ApoptosisTopoII	DNA topoisomerase II inhibitor	0.598258	NO	0.4326		NO
P04K10	P04	5148	K10	0.5824	0.9074	0.641834	0.224836	pu-ac-0001	LOPAC rack 2-F05	(±)-HA-966	n/a	NC1CCN(O)C1=O	GlutamateNMDA-glycine	NMDA glutamate receptor antagonist which appears to act by competing with glycine_x000D_at the glycine modulation site of the NMDA glutamate receptor	-3.08665	NO	0.446		NO
P04K11	P04	5148	K11	0.6031	0.9107	0.662238	0.528913	pu-ac-0001	LOPAC rack 1-F06	3-Aminopropionitrile fumarate	n/a	NCCC#N.NCCC#N.OC(=O)\C=C\C(O)=O	Multi-Drug ResistanceCYP450	Transformed to cyanide by cytochrome P450 in liver	-7.24818	NO	0.4667		NO
P04K12	P04	5148	K12	0.5915	0.9047	0.653808	0.403283	pu-ac-0001	LOPAC rack 2-F06	8-(p-Sulfophenyl)theophylline	n/a	CN1C2=C(NC(=N2)C2=CC=C(C=C2)S(O)(=O)=O)C(=O)N(C)C1=O	AdenosineA1 > A2	Adenosine receptor antagonist with selectivity for A1 over A2	-5.52884	NO	0.4551		NO
P04K13	P04	5148	K13	0.5906	0.9085	0.650083	0.347765	pu-ac-0001	LOPAC rack 1-F07	1-Aminobenzotriazole	n/a	NN1N=NC2=CC=CC=C12	Multi-Drug ResistanceCYP450, chloroperoxidase	Cytochrome P450 and chloroperoxidase inhibitor	-4.76903	NO	0.4542		NO
P04K14	P04	5148	K14	0.6006	0.9044	0.664087	0.556467	pu-ac-0001	LOPAC rack 2-F07	Arecaidine propargyl ester hydrobromide	n/a	Br.CN1CCC=C(C1)C(=O)OCC#C	CholinergicM2	Potent muscarinic acetylcholine receptor agonist exhibiting a slight selectivity for M2 receptors	-7.62527	NO	0.4642		NO
P04K15	P04	5148	K15	0.5909	0.9018	0.655245	0.424702	pu-ac-0001	LOPAC rack 1-F08	Sandoz 58-035	n/a	CCCCCCCCCC[Si](C)(C)CCC(=O)NC(CC1=CC=C(C)C=C1)C1=CC=CC=C1	LipidACAT	Acyl-CoA:cholesterol acyltransferase (ACAT) inhibitor	-5.82196	NO	0.4545		NO
P04K16	P04	5148	K16	0.587	0.8926	0.657629	0.460235	pu-ac-0001	LOPAC rack 2-F08	Psora-4	n/a	O=C1OC2=C(C=C1)C(OCCCCC1=CC=CC=C1)=C1C=COC1=C2	K+ ChannelKv1.3	Potent Kv1.3 potassium channel inhibitor.	-6.30826	NO	0.4506		NO
P04K17	P04	5148	K17	0.5975	0.8994	0.664332	0.56012	pu-ac-0001	LOPAC rack 1-F09	Acetylthiocholine chloride	n/a	[Cl-].CC(=O)SCC[N+](C)(C)C	CholinergicNicotinic	Nicotinic acetylcholine receptor agonist; acetylcholinesterase substrate	-7.67526	NO	0.4611		NO
P04K18	P04	5148	K18	0.6014	0.9015	0.66711	0.601529	pu-ac-0001	LOPAC rack 2-F09	gamma-Acetylinic GABA	n/a	NC(CCC(O)=O)C#C	GABAGABA transaminase	GABA transaminase (GABA-T) inhibitor	-8.24197	NO	0.465		NO
P04K19	P04	5148	K19	0.5619	0.9001	0.624264	-0.0370044	pu-ac-0001	LOPAC rack 1-F10	A-315456	n/a	CCS(=O)(=O)NC1=CC(=CC=C1)C(C1=CN=CN1)=C1CCCCC1	Adrenoceptoralpha1D	Selective alpha 1D-adrenoceptor antagonist	0.496839	NO	0.4255		NO
P04K20	P04	5148	K20	0.593	0.8919	0.664873	0.568181	pu-ac-0001	LOPAC rack 2-F10	ATPA	n/a	CC(C)(C)C1=C(CC([NH3+])C([O-])=O)C(O)=NO1	GlutamateKainate	Selective kainate glutamate receptor agonist	-7.78559	NO	0.4566		NO
P04K21	P04	5148	K21	0.5873	0.9006	0.652121	0.378141	pu-ac-0001	LOPAC rack 1-F11	Agmatine sulfate	n/a	OS(O)(=O)=O.NCCCCNC(N)=N	Imidazoline	Endogenous agonist at imidazoline receptors; may act as a neurotransmitter	-5.18474	NO	0.4509		NO
P04K22	P04	5148	K22	0.5963	0.8962	0.665365	0.575515	pu-ac-0001	LOPAC rack 2-F11	TBBz	n/a	BrC1=C2NC=NC2=C(Br)C(Br)=C1Br	PhosphorylationCK2	Cell-permeable casein kinase 2 (CK2) inhibitor.	-7.88596	NO	0.4599		NO
P04L03	P04	5148	L03	0.4365	0.6643	0.657083	0.452086	pu-ac-0001	LOPAC rack 3-F02	Benzamil hydrochloride	n/a	Cl.N\C(NCC1=CC=CC=C1)=N/C(=O)C1=NC(Cl)=C(N)N=C1N	Ion PumpNa+/H+, Na+/Ca2+ Pump	Selective and potent blocker of Na+/H+ and Na+/Ca2+ channels	-6.19674	NO	0.3001		NO
P04L04	P04	5148	L04	0.5491	0.8543	0.642748	0.238466	pu-ac-0001	LOPAC rack 4-F02	CGP-74514A hydrochloride	n/a	Cl.CCN1C=NC2=C1N=C(N[C@@H]1CCCC[C@@H]1N)N=C2NC1=CC(Cl)=CC=C1	PhosphorylationCdk1	Cdk1 inhibitor	-3.27318	NO	0.4127		NO
P04L05	P04	5148	L05	0.446	0.6697	0.66597	0.584531	pu-ac-0001	LOPAC rack 3-F03	5-Bromo-2'-deoxyuridine	n/a	OC[C@H]1O[C@H](C[C@@H]1O)N1C=C(Br)C(=O)NC1=O	DNA Metabolism	Thymidine analog; incorporated into DNA during S-phase of cell cycle	-8.00935	NO	0.3096		NO
P04L06	P04	5148	L06	0.548	0.8592	0.637803	0.164759	pu-ac-0001	LOPAC rack 4-F03	Carbamazepine	n/a	NC(=O)N1C2=C(C=CC=C2)C=CC2=C1C=CC=C2	Anticonvulsant	Analgesic; anticonvulsant	-2.26445	NO	0.4116		NO
P04L07	P04	5148	L07	0.5993	0.9011	0.665076	0.571211	pu-ac-0001	LOPAC rack 3-F04	Betamethasone	n/a	C[C@H]1CC2C3CCC4=CC(=O)C=C[C@]4(C)[C@@]3(F)[C@@H](O)C[C@]2(C)[C@@]1(O)C(=O)CO	HormoneGlucocorticoid	SAID (steroidal anti-inflammatory drug); glucocorticoid	-7.82706	NO	0.4629		NO
P04L08	P04	5148	L08	0.5648	0.8784	0.642987	0.242025	pu-ac-0001	LOPAC rack 4-F04	Cimetidine	n/a	CNC(NCCSCC1=C(C)NC=N1)=NC#N	HistamineH2	H2 Histamine receptor antagonist; anti-ulcer agent	-3.3219	NO	0.4284		NO
P04L09	P04	5148	L09	0.4646	0.7191	0.646085	0.288196	pu-ac-0001	LOPAC rack 3-F05	Bestatin hydrochloride	n/a	Cl.CC(C)C[C@H](NC(=O)[C@@H](O)[C@H](N)CC1=CC=CC=C1)C(O)=O	BiochemistryAminopeptidase	Aminopeptidase inhibitor	-3.95378	NO	0.3282		NO
P04L10	P04	5148	L10	0.593	0.9001	0.658816	0.477914	pu-ac-0001	LOPAC rack 4-F05	2-Chloroadenosine	n/a	NC1=NC(Cl)=NC2=C1N=CN2[C@@H]1O[C@H](CO)[C@H](O)C1O	AdenosineA1 > A2	Adenosine receptor agonist with selectivity for A1 over A2	-6.55021	NO	0.4566		NO
P04L11	P04	5148	L11	0.4542	0.7877	0.576615	-0.747103	pu-ac-0001	LOPAC rack 3-F06	Bromoacetyl alprenolol menthane	n/a	CC(C)(NC(=O)CBr)[C@H]1CCC[C@](C)(C1)NCC(O)COC1=CC=CC=C1CC=C	Adrenoceptorbeta	Alkylating beta adrenoceptor antagonist	10.2151	NO	0.3178		NO
P04L12	P04	5148	L12	0.5698	0.8947	0.636862	0.150735	pu-ac-0001	LOPAC rack 4-F06	DMH4	n/a	C(CN1CCOCC1)OC1=CC=C(C=C1)C1=CN2N=CC(=C2N=C1)C1=CC=CC=C1	Kinase/PhosphotaseVEGF	DMH4 is a potent VEGF inhibitor and an angiogenesis inhbitor	-2.07252	NO	0.4334		NO
P04L13	P04	5148	L13	0.5063	0.778	0.650771	0.358028	pu-ac-0001	LOPAC rack 3-F07	R(+)-6-Bromo-APB hydrobromide	n/a	Br.OC1=CC2=C(CCN(CC=C)C[C@@H]2C2=CC=CC=C2)C(Br)=C1O	DopamineD1/D5	D1 Dopamine receptor agonist	-4.90948	NO	0.3699		NO
P04L14	P04	5148	L14	0.6096	0.9107	0.669375	0.63528	pu-ac-0001	LOPAC rack 4-F07	Chloroquine diphosphate	n/a	OP(O)(O)=O.OP(O)(O)=O.CCN(CC)CCCC(C)NC1=CC=NC2=C1C=CC(Cl)=C2	DNADNA	Antimalarial; anti-amoebic; anti-inflammatory; binds strongly to double-stranded DNA	-8.70389	NO	0.4732		NO
P04L15	P04	5148	L15	0.5406	0.8078	0.669225	0.633043	pu-ac-0001	LOPAC rack 3-F08	Biperiden hydrochloride	n/a	Cl.OC(CCN1CCCCC1)(C1CC2CC1C=C2)C1=CC=CC=C1	Cholinergicmuscarinic	Non-selective muscarinic acetylcholine receptor antagonist; antiparkinsonian	-8.67327	NO	0.4042		NO
P04L16	P04	5148	L16	0.5887	0.9072	0.64892	0.330437	pu-ac-0001	LOPAC rack 4-F08	Cystamine dihydrochloride	n/a	Cl.Cl.NCCSSCCN	GlutamateTransglutaminase	Transglutaminase inhibitor; substrate analog	-4.53187	NO	0.4523		NO
P04L17	P04	5148	L17	0.5627	0.8433	0.66726	0.603751	pu-ac-0001	LOPAC rack 3-F09	Cilostazol	n/a	O=C1CCC2=C(N1)C=CC(OCCCCC1=NN=NN1C1CCCCC1)=C2	Cyclic NucleotidesPDE III	Specific type III phosphodiesterase (PDE) inhibitor	-8.2724	NO	0.4263		NO
P04L18	P04	5148	L18	0.5848	0.9019	0.648409	0.322824	pu-ac-0001	LOPAC rack 4-F09	Chelidamic acid	n/a	OC(=O)C1=CC(=O)C=C(N1)C(O)=O	GlutamateL-glutamic decarboxylase	L-glutamic decarboxylase inhibitor	-4.42768	NO	0.4484		NO
P04L19	P04	5148	L19	0.5634	0.8855	0.636251	0.141631	pu-ac-0001	LOPAC rack 3-F10	(+)-Catechin Hydrate	n/a	O[C@H]1CC2=C(O)C=C(O)C=C2O[C@@H]1C1=CC(O)=C(O)C=C1	Cell StressAntioxidant	Antioxidant; free radical scavenger	-1.94792	NO	0.427		NO
P04L20	P04	5148	L20	0.4673	0.8549	0.546614	-1.19422	pu-ac-0001	LOPAC rack 4-F10	Artemether	n/a	CO[C@H]1O[C@@H]2O[C@]3(C)CC[C@@H]4[C@@H](C)CC[C@H]([C@H]1C)[C@]24OO3	Immunomodulators and Antib	Artemether is a methyl ether derivative of artemisinin. It is used against multi-drug resistant strains of falciparum malaria.	16.3342	NO	0.3309		NO
P04L21	P04	5148	L21	0.5908	0.8966	0.658934	0.479673	pu-ac-0001	LOPAC rack 3-F11	Corticosterone	n/a	C[C@]12C[C@H](O)[C@H]3[C@@H](CCC4=CC(=O)CC[C@]34C)[C@@H]1CC[C@@H]2C(=O)CO	HormoneGlucocorticoid	Glucocorticoid secreted by the adrenal cortex; activates both mineralcorticoid and glucocorticoid receptors	-6.57429	NO	0.4544		NO
P04L22	P04	5148	L22	0.5899	0.899	0.656174	0.438539	pu-ac-0001	LOPAC rack 4-F11	Argatroban monohydrate	n/a	O.C[C@@H]1CCN(C(C1)C(O)=O)C(=O)C(CCCN=C(N)N)NS(=O)(=O)C1=C2NC[C@H](C)CC2=CC=C1	Cell signalingThrombin	._x000D_Argatroban is a potent, seletive, univalent direct inhibitor of thrombin	-6.01133	NO	0.4535		NO
P04M03	P04	5148	M03	0.5644	0.891	0.633446	0.0998276	pu-ac-0001	LOPAC rack 1-G02	Tryptamine hydrochloride	n/a	Cl.NCCC1=CNC2=C1C=CC=C2	Serotonin	Serotonin receptor ligand	-1.37581	NO	0.428		NO
P04M04	P04	5148	M04	0.5733	0.8976	0.638703	0.178181	pu-ac-0001	LOPAC rack 2-G02	L-allylglycine	n/a	N[C@@H](CC=C)C(O)=O	Biochemistry._x000D_Glutamic acid decarboxylase	Glutamic acid decarboxylase inhibitor	-2.44814	NO	0.4369		NO
P04M05	P04	5148	M05	0.5764	0.8928	0.645609	0.281101	pu-ac-0001	LOPAC rack 1-G03	Arcaine sulfate	n/a	OS(O)(=O)=O.NC(=N)NCCCCNC(N)=N	GlutamateNMDA-Polyamine	Potent competitive antagonist of the polyamine site on the NMDA glutmate receptor	-3.85668	NO	0.44		NO
P04M06	P04	5148	M06	0.5738	0.9006	0.637131	0.154748	pu-ac-0001	LOPAC rack 2-G03	Ancitabine hydrochloride	n/a	Cl.OC[C@H]1O[C@@H]2C(OC3=NC(=N)C=CN23)[C@H]1O	DNA Metabolism	Antineoplastic	-2.12744	NO	0.4374		NO
P04M07	P04	5148	M07	0.5682	0.8973	0.633233	0.0966595	pu-ac-0001	LOPAC rack 1-G04	4-Amino-1,8-naphthalimide	n/a	NC1=CC=C2C(=O)NC(=O)C3=C2C1=CC=C3	ApoptosisPARP	Poly(ADP-ribose) polymerase (PARP) inhibitor	-1.33245	NO	0.4318		NO
P04M08	P04	5148	M08	0.593	0.9102	0.651505	0.368966	pu-ac-0001	LOPAC rack 2-G04	Astaxanthin	n/a	C\C(\C=C\C=C(/C)\C=C\C1=C(C)C(O)C(=O)CC1(C)C)=C\C=C\C=C(\C)/C=C/C=C(\C)/C=C/C1=C(C)C(O)C(=O)CC1(C)C	Cell StressAntioxidant	Potent antioxidant	-5.05918	NO	0.4566		NO
P04M09	P04	5148	M09	0.5741	0.8918	0.643754	0.253455	pu-ac-0001	LOPAC rack 1-G05	(±)-2-Amino-4-phosphonobutyric acid	n/a	NC(CCP(O)(O)=O)C(O)=O	GlutamateNMDA	NMDA glutamate receptor antagonist	-3.47833	NO	0.4377		NO
P04M10	P04	5148	M10	0.5496	0.9126	0.602235	-0.365293	pu-ac-0001	LOPAC rack 2-G05	Lercanidipine hydrochloride hemihydrate	n/a	Cl.COC(=O)C1=C(C)NC(C)=C(C1C1=CC(=CC=C1)N(=O)=O)C(=O)OC(C)(C)CN(C)CCC(C1=CC=CC=C1)C1=CC=CC=C1	Calcium ChannelCav1.2b	L-type (Cav1.2b) vascular calcium channel antagonist	4.98972	NO	0.4132		NO
P04M11	P04	5148	M11	0.3196	0.841	0.380024	-3.67688	pu-ac-0001	LOPAC rack 1-G06	Apigenin	n/a	OC1=CC=C(C=C1)C1=CC(=O)C2=C(O1)C=C(O)C=C2O	Cell Cycle	Flavanoid, arrests cell cycle	50.3113	NO	0.1832	Flavanoid	NO
P04M12	P04	5148	M12	0.5912	0.9067	0.652035	0.37686	pu-ac-0001	LOPAC rack 2-G06	1,3-Dipropyl-8-p-sulfophenylxanthine	n/a	CCCN1C2=C(NC(=N2)C2=CC=C(C=C2)S(O)(=O)=O)C(=O)N(CCC)C1=O	AdenosineA1 > A2	Adenosine receptor antagonist with slight selectivity for A1 over A2	-5.16721	NO	0.4548		NO
P04M13	P04	5148	M13	0.5675	0.8875	0.639437	0.189111	pu-ac-0001	LOPAC rack 1-G07	3-Amino-1-propanesulfonic acid sodium	n/a	[Na+].NCCCS([O-])(=O)=O	GABAGABA-A	GABA-A receptor agonist	-2.59772	NO	0.4311		NO
P04M14	P04	5148	M14	0.3455	0.8721	0.39617	-3.43625	pu-ac-0001	LOPAC rack 2-G07	Indirubin-3'-oxime	n/a	O\N=C1\C(\NC2=CC=CC=C\12)=C1\C(=O)NC2=C1C=CC=C2	PhosphorylationCDK	Cyclin-dependent kinase inhibitor; ATP competitive; antiproliferative	47.0181	NO	0.2091	Other	NO
P04M15	P04	5148	M15	0.5828	0.8926	0.652924	0.390111	pu-ac-0001	LOPAC rack 1-G08	(±)-2-Amino-3-phosphonopropionic acid	n/a	NC(CP(O)(O)=O)C(O)=O	GlutamateNMDA	NMDA glutamate receptor antagonist	-5.34856	NO	0.4464		NO
P04M16	P04	5148	M16	0.5787	0.9006	0.642572	0.235831	pu-ac-0001	LOPAC rack 2-G08	SB 200646 hydrochloride	n/a	Cl.CN1CCC2=CC(NC(=O)NC3=CC=CN=C3)=CC=C12	Serotonin5-HT2C/2B	5-HT 2C/2B serotonin receptor antagonist.	-3.23712	NO	0.4423		NO
P04M17	P04	5148	M17	0.2699	0.8663	0.311555	-4.69726	pu-ac-0001	LOPAC rack 1-G09	TNP	n/a	[O-][N+](=O)C1=CC=C(CNC2=C3N=CNC3=NC(NCC3=CC=CC(=C3)C(F)(F)F)=N2)C=C1	Ion ChannelsIP3K	IP3K/ IP6K inhibitor	64.276	NO	0.1335	Other	NO
P04M18	P04	5148	M18	0.5857	0.9028	0.648759	0.328046	pu-ac-0001	LOPAC rack 2-G09	AB-MECA	n/a	CNC(=O)[C@H]1O[C@H](C(O)[C@H]1O)N1C=NC2=C1N=CN=C2NCC1=CC=C(N)C=C1	AdenosineA3	High affinity A3 adenosine receptor agonist	-4.49916	NO	0.4493		NO
P04M19	P04	5148	M19	0.5749	0.8869	0.648213	0.319901	pu-ac-0001	LOPAC rack 1-G10	Maraviroc	n/a	CC(C)C1=NN=C(C)N1C1CC2CCC(C1)N2CC[C@H](NC(=O)C1CCC(F)(F)CC1)C1=CC=CC=C1	Immune signalingCCR5	Maraviroc is a CCR5 chemokine receptor antagonist, and antiretroviral entry inhibitor	-4.38769	NO	0.4385		NO
P04M20	P04	5148	M20	0.5732	0.8933	0.641666	0.222331	pu-ac-0001	LOPAC rack 2-G10	ARL 67156 trisodium salt	n/a	[Na+].[Na+].[Na+].CCN(CC)C1=NC=NC2=C1N=CN2[C@@H]1O[C@H](COP([O-])(=O)OP([O-])(=O)C(Br)(Br)P(O)([O-])=O)[C@@H](O)[C@H]1O	P2 Receptorecto-ATPase	ecto-ATPase inhibitor; prevents metabolism of P2 receptor agonists	-3.05236	NO	0.4368		NO
P04M21	P04	5148	M21	0.5759	0.8926	0.645194	0.27491	pu-ac-0001	LOPAC rack 1-G11	4-Aminobenzamidine dihydrochloride	n/a	Cl.Cl.NC(=N)C1=CC=C(N)C=C1	BiochemistryTrypsin	Trypsin inhibitor; competitive kallikrein inhibitor	-3.77194	NO	0.4395		NO
P04M22	P04	5148	M22	0.0437	0.0452	0.966814	5.06796	pu-ac-0001	LOPAC rack 2-G11	Voriconazole	n/a	C[C@@H](C1=NC=NC=C1F)[C@](O)(CN1C=NC=N1)C1=CC=C(F)C=C1F	._x000D_._x000D_Immunomodulators _x000D_. CYP450-dependent 14-a sterol demethylase	Voriconazole inhibits ergosterol synthesis by inhibiting CYP450-dependent 14-a sterol demethylase resulting in a depletion of ergosterol in fungal cell membranes	-69.3686	YES	-0.0927		NO
P04N03	P04	5148	N03	0.5245	0.8137	0.644586	0.265858	pu-ac-0001	LOPAC rack 3-G02	L-Buthionine-sulfoximine	n/a	CCCCS(=N)(=O)CC[C@H](N)C(O)=O	Multi-Drug Resistance	Glutathione synthesis inhibitor	-3.64806	NO	0.3881		NO
P04N04	P04	5148	N04	0.5739	0.9141	0.627831	0.0161488	pu-ac-0001	LOPAC rack 4-G02	Cyproterone acetate	n/a	CC(=O)O[C@@]1(CC[C@H]2[C@@H]3C=C(Cl)C4=CC(=O)[C@@H]5C[C@@H]5[C@]4(C)[C@H]3CC[C@]12C)C(C)=O	HormoneAndrogen	Androgen antagonist; synthetic steroid	-0.230602	NO	0.4375		NO
P04N05	P04	5148	N05	0.5797	0.9095	0.637383	0.158508	pu-ac-0001	LOPAC rack 3-G03	Bepridil hydrochloride	n/a	Cl.CC(C)COCC(CN(CC1=CC=CC=C1)C1=CC=CC=C1)N1CCCC1	Ca2+ Channel	Non-selective Ca2+ channel blocker which stimulates the binding of 1,4-dihydropyridine-based drugs to Ca2+ channels; anti-anginal	-2.1789	NO	0.4433		NO
P04N06	P04	5148	N06	0.5939	0.9061	0.655446	0.427703	pu-ac-0001	LOPAC rack 4-G03	Captopril	n/a	C[C@H](CS)C(=O)N1CCC[C@H]1C(O)=O	NeurotransmissionACE	Angiotensin-converting enzyme (ACE) inhibitor; antihypertensive	-5.86304	NO	0.4575		NO
P04N07	P04	5148	N07	0.5712	0.9047	0.63137	0.0688884	pu-ac-0001	LOPAC rack 3-G04	Buspirone hydrochloride	n/a	Cl.O=C1CC2(CCCC2)CC(=O)N1CCCCN1CCN(CC1)C1=NC=CC=N1	Serotonin5-HT1A	5-HT1A Serotonin receptor agonist; non-benzodiazepine anxiolytic	-0.952385	NO	0.4348		NO
P04N08	P04	5148	N08	0.5907	0.9072	0.651124	0.363291	pu-ac-0001	LOPAC rack 4-G04	Cyclobenzaprine hydrochloride	n/a	Cl.CN(C)CCC=C1C2=CC=CC=C2C=CC2=C1C=CC=C2	Serotonin5-HT2	5-HT2 serotonin receptor antagonist	-4.98151	NO	0.4543		NO
P04N09	P04	5148	N09	0.5791	0.9121	0.634908	0.121628	pu-ac-0001	LOPAC rack 3-G05	Alfuzosin hydrochloride	n/a	Cl.COC1=C(OC)C=C2C(N)=NC(=NC2=C1)N(C)CCCNC(=O)C1CCCO1	Adrenoceptor	alpha-adrenergic blocker used to treat benign prostatic hyperplasia (BPH)	-1.67417	NO	0.4427		NO
P04N10	P04	5148	N10	0.5933	0.9118	0.650691	0.356832	pu-ac-0001	LOPAC rack 4-G05	Bethanechol chloride	n/a	[Cl-].CC(C[N+](C)(C)C)OC(N)=O	CholinergicMuscarinic	Muscarinic acetylcholine receptor agonist; resistant to acetylcholinesterase and non-specific cholinesterases	-4.89311	NO	0.4569		NO
P04N11	P04	5148	N11	0.5974	0.9027	0.661792	0.522275	pu-ac-0001	LOPAC rack 3-G06	Benoxathian hydrochloride	n/a	Cl.COC1=CC=CC(OC)=C1OCCNCC1CSC2=C(O1)C=CC=C2	Adrenoceptoralpha1	Selective alpha1 adrenoceptor antagonist	-7.15733	NO	0.461		NO
P04N12	P04	5148	N12	0.5817	0.8995	0.646693	0.297246	pu-ac-0001	LOPAC rack 4-G06	7-Chloro-4-hydroxy-2-phenyl-1,8-naphthyridine	n/a	OC1=CC(=NC2=C1C=CC(Cl)=N2)C1=CC=CC=C1	AdenosineA1	A1 adenosine receptor antagonist	-4.07763	NO	0.4453		NO
P04N13	P04	5148	N13	0.5731	0.9077	0.631376	0.0689842	pu-ac-0001	LOPAC rack 3-G07	BTCP hydrochloride	n/a	Cl.C1CCN(CC1)C1(CCCCC1)C1=CC2=C(S1)C=CC=C2	DopamineReuptake	Selective blocker of dopamine reuptake	-0.953696	NO	0.4367		NO
P04N14	P04	5148	N14	0.6019	0.8961	0.671688	0.669754	pu-ac-0001	LOPAC rack 4-G07	Clofibrate	n/a	CCOC(=O)C(C)(C)OC1=CC=C(Cl)C=C1	LipidLipoprotein lipase	Antihyperlipoproteinemic; increases lipoprotein lipase activity, thus enhancing the rate of intravascular catabolism of ULDL to IDL and LDL	-9.17569	NO	0.4655		NO
P04N15	P04	5148	N15	0.5852	0.8988	0.65109	0.362784	pu-ac-0001	LOPAC rack 3-G08	Rhodblock 6	n/a	O=C(NC1=CC=C2NN=CC2=C1)C1CCC1	Kinase/PhosphataseRho	Rhodblock 6 is an inhibitor of the Rho Kinase pathway.	-4.97458	NO	0.4488		NO
P04N16	P04	5148	N16	0.5821	0.8958	0.64981	0.343707	pu-ac-0001	LOPAC rack 4-G08	Clomipramine hydrochloride	n/a	Cl.CN(C)CCCN1C2=C(CCC3=C1C=C(Cl)C=C3)C=CC=C2	SerotoninReuptake	Serotonin reuptake inhibitor; antidepressant	-4.71348	NO	0.4457		NO
P04N17	P04	5148	N17	0.58	0.9049	0.640955	0.211736	pu-ac-0001	LOPAC rack 3-G09	Caffeine	n/a	CN1C=NC2=C1C(=O)N(C)C(=O)N2C	AdenosinePhosphodiesterase	Phosphodiesterase inhibitor; central stimulant	-2.90736	NO	0.4436		NO
P04N18	P04	5148	N18	0.5725	0.8978	0.63767	0.162781	pu-ac-0001	LOPAC rack 4-G09	N6-Cyclopentyladenosine	n/a	OC[C@H]1O[C@H](C(O)[C@H]1O)N1C=NC2=C1N=CN=C2NC1CCCC1	AdenosineA1	Selective A1 adenosine receptor agonist	-2.23737	NO	0.4361		NO
[truncated: 5,164 more rows]
