# Supplementary material for: Optogenetic screening of MCT1 activity implicates a cluster of non-steroidal anti-inflammatory drugs (NSAIDs) as inhibitors of lactate transport
Source: PLoS One. 2024 Dec 12;19(12):e0312492. doi: 10.1371/journal.pone.0312492 (PMC11637378; doi:10.1371/journal.pone.0312492)
Supplement: S1 Data — (XLSX) [file pone.0312492.s021.xlsx]

## Sheet: FigureS11
	Aceclofenac	Acemetacin	Acetaminophen	Acetaminosalol	Aspirin	Benzydamine	Bromfenac	Bufexamac	Carprofen	Carsalam	Celecoxib	Cinchophen	Cresopirine	Deoxycholic_acid	Deracoxib	Dexibuprofen	Diacetamate	Diclofenac	Diflunisal	Diplosalsalate	Dipyrocetyl	Ethenzamide	Etodolac	Famprofazone	Felbinac	Fenbufen	Fenoprofen	Firocoxib	Flufenamic_acid	Flunixin_Meglumine	Flurbiprofen	Fosfosal	Glafenine	Ibuprofen	Indometacin	Indoprofen	Isoxicam	Ketoprofen	Ketorolac	Levomenthol	Lopac-C-1610__1-_4-Chlorobenzyl_-5-methoxy-2-methylindole-3-acetic_acid	Lornoxicam	Loxoprofen	Lumiracoxib	Meclofenamate_Sodium	Mefenamic_acid	Meloxicam	Mesalamine	Metacetamol
Deoxycholic_acid	0.97731	0.962963	0.990676	0.991119	0.99115	0.963875	0.985274	0.940426	0.979554	0.997743	0.997147	0.994505	0.987041	0	0.991701	0.95	0.995717	0.983333	0.994318	0.991722	0.986193	0.993197	0.921101	0.947075	0.983673	0.975746	0.982759	0.935919	0.989324	0.915309	0.980806	0.993562	0.966176	0.95	0.975831	0.968421	0.9904	0.979554	0.964093	0.884021	0.966825	0.995223	0.900621	0.978417	0.98895	0.984704	0.9904	0.993023	0.99536
Levomenthol	0.993464	0.99345	1	1	1	0.9699	0.997696	0.970588	0.991071	1	1	1	1	0.884021	1	0.947368	1	0.995556	1	1	1	1	0.972868	0.949029	0.994253	0.986547	0.990291	0.980132	1	0.928125	0.990291	1	0.981233	0.947368	0.994334	0.992395	0.996743	0.991071	0.97166	0	0.990854	0.996743	0.954774	0.99177	1	1	0.996743	1	1
Salicin	0.8925	0.922242	0.930131	0.898551	0.87395	0.903465	0.914286	0.856089	0.896024	0.905983	0.97	0.912651	0.898039	0.901354	0.935039	0.865385	0.931559	0.889231	0.900641	0.897906	0.894915	0.891775	0.891967	0.905588	0.872727	0.902736	0.852843	0.900744	0.923513	0.836983	0.882736	0.853061	0.858093	0.865385	0.90625	0.90411	0.93253	0.882353	0.845697	0.934783	0.895735	0.945238	0.852843	0.898551	0.919162	0.914557	0.942721	0.915929	0.934783
Famprofazone	0.842202	0.763407	0.9175	0.843177	0.898551	0.748016	0.861862	0.875847	0.858628	0.917073	0.866129	0.879592	0.896471	0.947075	0.844691	0.833333	0.883333	0.865702	0.900621	0.84	0.885033	0.90099	0.858252	0	0.84186	0.824411	0.825221	0.820561	0.892788	0.891847	0.827815	0.934091	0.84375	0.833333	0.762774	0.754237	0.820561	0.803922	0.787815	0.949029	0.759013	0.840074	0.82	0.852525	0.877301	0.835526	0.818352	0.938725	0.9202
Ramifenazone	0.878453	0.835417	0.818182	0.813149	0.803109	0.849858	0.907787	0.881148	0.804428	0.816216	0.867299	0.846975	0.78607	0.980806	0.867416	0.821918	0.79803	0.842857	0.870849	0.832827	0.815574	0.847368	0.87963	0.682382	0.8625	0.886598	0.780876	0.833333	0.852843	0.866324	0.785714	0.880734	0.877934	0.821918	0.78877	0.79	0.777108	0.763359	0.814815	0.965174	0.805014	0.812865	0.862454	0.841216	0.808824	0.735537	0.777108	0.887701	0.824859
Bufexamac	0.838006	0.856522	0.784722	0.834586	0.814371	0.812102	0.886414	0	0.858824	0.784314	0.937947	0.880769	0.846995	0.940426	0.929545	0.783784	0.766082	0.812245	0.871901	0.867742	0.846847	0.768212	0.791209	0.875847	0.787879	0.821862	0.857741	0.841615	0.872727	0.90027	0.86722	0.827778	0.858974	0.783784	0.836565	0.842105	0.869697	0.867704	0.831502	0.970588	0.810811	0.893175	0.741935	0.834586	0.854331	0.833333	0.889881	0.848684	0.825503
Loxoprofen	0.819767	0.832985	0.844444	0.837288	0.777778	0.836676	0.843818	0.741935	0.781955	0.84127	0.918552	0.846975	0.803922	0.900621	0.911447	0.69697	0.821256	0.8	0.827586	0.836364	0.825203	0.84127	0.769492	0.82	0.77027	0.763359	0.761134	0.769697	0.852843	0.860465	0.761134	0.843602	0.842615	0.69697	0.807895	0.703571	0.843305	0.7393	0.733813	0.954774	0.777778	0.875346	0	0.796491	0.834532	0.790514	0.849858	0.863388	0.804598
Etodolac	0.745257	0.792157	0.867521	0.843931	0.83871	0.824873	0.85214	0.791209	0.798107	0.859504	0.912602	0.869436	0.791165	0.921101	0.904297	0.858696	0.855513	0.76699	0.85489	0.820856	0.794425	0.840336	0	0.858252	0.825623	0.831288	0.85489	0.791123	0.857143	0.825472	0.836538	0.893382	0.826754	0.858696	0.774038	0.842975	0.821883	0.834862	0.789941	0.972868	0.727749	0.839599	0.769492	0.742138	0.778846	0.773649	0.821883	0.904959	0.881857
Firocoxib	0.83945	0.806159	0.871795	0.818667	0.81362	0.836782	0.869643	0.841615	0.835165	0.848375	0.871094	0.881266	0.813793	0.935919	0.85389	0.810631	0.788732	0.860215	0.872222	0.799007	0.784375	0.848375	0.791123	0.820561	0.859327	0.844687	0.846591	0	0.875635	0.877593	0.84	0.879479	0.822811	0.810631	0.813305	0.839599	0.792363	0.80226	0.788204	0.980132	0.821826	0.868009	0.769697	0.849351	0.857143	0.82659	0.812207	0.9	0.88
Dipyrocetyl	0.828313	0.792873	0.767742	0.716535	0.48227	0.894886	0.832579	0.846847	0.791339	0.679739	0.904988	0.781746	0.434483	0.986193	0.888128	0.812808	0.687861	0.810078	0.764957	0.635688	0	0.7375	0.794425	0.885033	0.825688	0.841509	0.780591	0.784375	0.827338	0.831956	0.80083	0.702857	0.858911	0.812808	0.739884	0.815068	0.732899	0.757085	0.816254	1	0.791789	0.803077	0.825203	0.779026	0.752033	0.704036	0.757188	0.791139	0.75974
Aspirin	0.850694	0.855792	0.696078	0.699029	0	0.892977	0.874693	0.814371	0.791262	0.451613	0.89589	0.773399	0.292929	0.99115	0.888601	0.771812	0.648	0.808612	0.764706	0.668103	0.48227	0.545455	0.83871	0.898551	0.7625	0.825472	0.737705	0.81362	0.792793	0.845426	0.764706	0.504425	0.871148	0.771812	0.807571	0.804979	0.7603	0.723077	0.800866	1	0.835526	0.842657	0.777778	0.78733	0.748744	0.702247	0.778598	0.683168	0.585106
Cresopirine	0.845638	0.844186	0.752137	0.745536	0.292929	0.911392	0.878571	0.846995	0.798165	0.598214	0.905263	0.775701	0	0.987041	0.897756	0.797546	0.70922	0.81448	0.767677	0.696356	0.434483	0.65812	0.791165	0.896471	0.821229	0.845815	0.78	0.813793	0.829167	0.840979	0.79803	0.621212	0.875676	0.797546	0.789474	0.824219	0.767025	0.764151	0.835341	1	0.808442	0.825939	0.803922	0.78355	0.758294	0.715789	0.780142	0.707965	0.672727
Diacetamate	0.849498	0.860092	0.554455	0.615764	0.648	0.904459	0.902098	0.766082	0.803653	0.646552	0.913838	0.87069	0.70922	0.995717	0.889447	0.710526	0	0.835556	0.843602	0.780303	0.687861	0.753968	0.855513	0.883333	0.827778	0.880342	0.815534	0.788732	0.848361	0.891813	0.838095	0.794702	0.88172	0.710526	0.825826	0.805556	0.780142	0.81448	0.853755	1	0.845912	0.857143	0.821256	0.834025	0.81448	0.767677	0.805556	0.832	0.672727
Acetaminophen	0.871795	0.910165	0	0.75	0.696078	0.926829	0.920596	0.784722	0.797872	0.712766	0.932584	0.858586	0.752137	0.990676	0.92876	0.709677	0.554455	0.810526	0.818182	0.851406	0.767742	0.752577	0.867521	0.9175	0.793103	0.875622	0.844444	0.871795	0.838863	0.882736	0.824859	0.803279	0.898551	0.709677	0.876582	0.862661	0.850746	0.822917	0.860987	1	0.881757	0.871795	0.844444	0.816425	0.804233	0.746988	0.855019	0.705882	0.493151
Metacetamol	0.884058	0.915294	0.493151	0.775	0.585106	0.930556	0.920596	0.825503	0.791444	0.684783	0.923513	0.835052	0.672727	0.99536	0.925926	0.787879	0.672727	0.822917	0.818182	0.832653	0.75974	0.739583	0.881857	0.9202	0.809524	0.87	0.804598	0.88	0.79902	0.864238	0.811429	0.762712	0.892128	0.787879	0.880126	0.867521	0.833333	0.816754	0.860987	1	0.877966	0.850746	0.804598	0.81068	0.771739	0.7	0.837736	0.735632	0
Dexibuprofen	0.895062	0.88913	0.709677	0.847656	0.771812	0.895062	0.905192	0.783784	0.745455	0.844595	0.935644	0.873469	0.797546	0.95	0.914286	0	0.710526	0.840336	0.858407	0.861017	0.812808	0.8125	0.858696	0.833333	0.770492	0.882591	0.76555	0.810631	0.878327	0.889831	0.741463	0.833333	0.911392	0	0.852691	0.754941	0.85623	0.745455	0.821705	0.947368	0.841945	0.898462	0.69697	0.847656	0.840336	0.794393	0.859873	0.814815	0.787879
Ibuprofen	0.895062	0.88913	0.709677	0.847656	0.771812	0.895062	0.905192	0.783784	0.745455	0.844595	0.935644	0.873469	0.797546	0.95	0.914286	0	0.710526	0.840336	0.858407	0.861017	0.812808	0.8125	0.858696	0.833333	0.770492	0.882591	0.76555	0.810631	0.878327	0.889831	0.741463	0.833333	0.911392	0	0.852691	0.754941	0.85623	0.745455	0.821705	0.947368	0.841945	0.898462	0.69697	0.847656	0.840336	0.794393	0.859873	0.814815	0.787879
Mesalamine	0.896057	0.927907	0.705882	0.833333	0.683168	0.934256	0.884615	0.848684	0.846939	0.739583	0.932584	0.804233	0.707965	0.993023	0.934383	0.814815	0.832	0.835052	0.723926	0.860558	0.791139	0.739583	0.904959	0.938725	0.817568	0.864322	0.863388	0.9	0.84434	0.893548	0.837989	0.707965	0.920455	0.814815	0.894081	0.862661	0.863469	0.835052	0.850679	1	0.896667	0.88	0.863388	0.849765	0.822917	0.804598	0.867647	0	0.735632
Salicyl_alcohol	0.917603	0.952607	0.77027	0.892157	0.76087	0.921642	0.933333	0.835821	0.898936	0.827586	0.956647	0.887097	0.834862	0.990244	0.959677	0.815126	0.885965	0.862637	0.847561	0.910204	0.883117	0.785714	0.9163	0.946565	0.818182	0.881081	0.888235	0.945255	0.892157	0.923588	0.881657	0.778846	0.944444	0.815126	0.929936	0.881818	0.913534	0.893048	0.875598	0.988889	0.916667	0.92963	0.875	0.881188	0.881081	0.868263	0.913534	0.661765	0.786667
Ethenzamide	0.872792	0.886792	0.752577	0.820276	0.545455	0.880702	0.89604	0.768212	0.866029	0.625	0.910864	0.871429	0.65812	0.993197	0.899736	0.8125	0.753968	0.860577	0.865285	0.821429	0.7375	0	0.840336	0.90099	0.830189	0.849515	0.828877	0.848375	0.877193	0.907407	0.847368	0.702479	0.88604	0.8125	0.85625	0.859504	0.856631	0.838235	0.847826	1	0.86	0.9	0.84127	0.846847	0.843902	0.816216	0.872792	0.739583	0.739583
Methyl_salicylate	0.884058	0.897129	0.658537	0.75	0.471264	0.9	0.923267	0.84106	0.835052	0.609195	0.926554	0.835052	0.568627	0.990676	0.914439	0.778626	0.752137	0.858586	0.804598	0.798319	0.70068	0.52439	0.867521	0.9175	0.809524	0.87	0.790698	0.855019	0.84434	0.882736	0.811429	0.622642	0.892128	0.778626	0.865815	0.852814	0.833333	0.810526	0.860987	1	0.870307	0.871795	0.844444	0.860465	0.804233	0.769231	0.842105	0.625	0.641975
Salicylamide	0.904412	0.93128	0.684211	0.819095	0.633333	0.924188	0.901809	0.854167	0.851064	0.662651	0.914956	0.826087	0.728972	0.995249	0.918033	0.818898	0.807018	0.851064	0.792683	0.864198	0.801325	0.52	0.914894	0.934509	0.79562	0.863158	0.848837	0.900369	0.836634	0.897351	0.828402	0.679612	0.918129	0.818898	0.904762	0.861607	0.871212	0.832432	0.85446	1	0.911864	0.892193	0.868571	0.864734	0.819672	0.8	0.871212	0.507463	0.666667
Carsalam	0.827206	0.881517	0.712766	0.732673	0.451613	0.892361	0.890547	0.784314	0.809045	0	0.913889	0.815	0.598214	0.997743	0.899736	0.844595	0.646552	0.790816	0.809783	0.777778	0.679739	0.625	0.859504	0.917073	0.8	0.849515	0.796703	0.848375	0.798122	0.86901	0.822581	0.622807	0.856725	0.844595	0.852665	0.825532	0.805243	0.790816	0.827434	1	0.882353	0.844203	0.84127	0.820276	0.784615	0.755682	0.814126	0.739583	0.684783
Fosfosal	0.883117	0.90287	0.803279	0.788793	0.504425	0.918239	0.881235	0.827778	0.855895	0.622807	0.933333	0.798165	0.621212	0.993562	0.921951	0.833333	0.794702	0.840708	0.78607	0.789474	0.702857	0.702479	0.893382	0.934091	0.814607	0.850877	0.809756	0.879479	0.829167	0.888563	0.838095	0	0.887701	0.833333	0.863372	0.851145	0.837838	0.809091	0.849206	1	0.881098	0.879479	0.843602	0.853061	0.830357	0.803922	0.853333	0.707965	0.762712
Diflunisal	0.80236	0.815678	0.818182	0.700758	0.764706	0.875346	0.763341	0.871901	0.693548	0.809783	0.816832	0.597403	0.767677	0.994318	0.794258	0.858407	0.843602	0.7393	0	0.72	0.764957	0.865285	0.85489	0.900621	0.706161	0.677551	0.756098	0.872222	0.638889	0.729107	0.64	0.78607	0.751958	0.858407	0.745152	0.769492	0.784431	0.709163	0.777778	1	0.767241	0.795252	0.827586	0.680769	0.677551	0.651982	0.791667	0.723926	0.818182
Nimesulide	0.762032	0.792157	0.806306	0.644068	0.747826	0.824873	0.795918	0.865979	0.742574	0.773333	0.816372	0.704082	0.776423	0.993151	0.813953	0.875	0.766393	0.742574	0.777778	0.675676	0.718519	0.840336	0.849315	0.875717	0.75	0.76699	0.650558	0.833753	0.730159	0.814286	0.726316	0.824219	0.784091	0.875	0.746929	0.77551	0.73842	0.658451	0.771772	1	0.775819	0.762032	0.865625	0.746082	0.721477	0.665441	0.748649	0.862661	0.832599
Nabumetone	0.749196	0.748268	0.80625	0.736434	0.755814	0.772871	0.821918	0.673575	0.736626	0.797619	0.829949	0.776892	0.759563	0.965795	0.840476	0.788945	0.759563	0.746939	0.785714	0.743151	0.769231	0.760736	0.741818	0.810185	0.673575	0.715481	0.743478	0.784375	0.818841	0.847826	0.726872	0.853535	0.790026	0.788945	0.713864	0.746377	0.814024	0.726141	0.759259	0.984043	0.679487	0.862573	0.721239	0.716535	0.772	0.715556	0.821212	0.863095	0.820988
Naproxen	0.817629	0.803532	0.791139	0.690763	0.687117	0.872464	0.843049	0.825688	0.641593	0.775758	0.8475	0.720833	0.717514	0.980159	0.826506	0.704301	0.745856	0.786561	0.680365	0.712281	0.723005	0.790419	0.835017	0.842342	0.700508	0.752033	0.62381	0.814024	0.765152	0.815642	0.603865	0.792553	0.799479	0.704301	0.739884	0.699248	0.765079	0.617117	0.759259	0.989418	0.740061	0.838806	0.686364	0.765152	0.736626	0.630332	0.795666	0.820988	0.75974
Tolmetin	0.722892	0.69457	0.816754	0.696751	0.723077	0.798867	0.721578	0.797521	0.653543	0.809045	0.778325	0.728625	0.721951	0.964151	0.786047	0.789474	0.798165	0.679537	0.724409	0.664452	0.726141	0.80303	0.754902	0.790749	0.559406	0.684615	0.661157	0.788571	0.74216	0.779255	0.597403	0.835556	0.763092	0.789474	0.585586	0.677083	0.699387	0.550847	0.543307	0.991071	0.624615	0.774566	0.763359	0.616858	0.664062	0.597403	0.699387	0.829016	0.816754
Zomepirac	0.693215	0.660674	0.84434	0.741722	0.753488	0.815508	0.733333	0.847584	0.662963	0.83105	0.805104	0.767918	0.728507	0.972875	0.816193	0.824701	0.809322	0.667897	0.748175	0.680251	0.721569	0.836364	0.765432	0.781116	0.663793	0.74216	0.734317	0.792916	0.782051	0.802005	0.695817	0.853061	0.75	0.824701	0.524096	0.717949	0.693215	0.642857	0.615658	0.987603	0.570552	0.748588	0.792254	0.597786	0.667897	0.670543	0.697059	0.85514	0.833333
Felbinac	0.722603	0.801822	0.793103	0.729508	0.7625	0.808307	0.72449	0.787879	0.658986	0.8	0.806971	0.640187	0.821229	0.983673	0.828358	0.770492	0.827778	0.614286	0.706161	0.709559	0.825688	0.830189	0.825623	0.84186	0	0.522843	0.563158	0.859327	0.702929	0.830946	0.47486	0.814607	0.75	0.770492	0.738739	0.695652	0.834375	0.530303	0.606987	0.994253	0.734824	0.852308	0.77027	0.669528	0.729258	0.674757	0.830721	0.817568	0.809524
Fenbufen	0.691358	0.734649	0.875622	0.710714	0.825472	0.767442	0.736239	0.821862	0.747253	0.849515	0.819048	0.632	0.845815	0.975746	0.829596	0.882591	0.880342	0.733333	0.677551	0.719745	0.841509	0.849515	0.831288	0.824411	0.522843	0	0.714286	0.844687	0.74216	0.837975	0.672131	0.850877	0.677333	0.882591	0.744	0.681661	0.808989	0.664062	0.687943	0.986547	0.754875	0.822222	0.763359	0.750865	0.769784	0.724409	0.812325	0.864322	0.87
Indoprofen	0.728022	0.680942	0.862661	0.596491	0.804979	0.768617	0.742004	0.842105	0.681661	0.825532	0.752914	0.695205	0.824219	0.968421	0.744966	0.754941	0.805556	0.704082	0.769492	0.659574	0.815068	0.859504	0.842975	0.754237	0.695652	0.681661	0.665441	0.839599	0.753894	0.819905	0.645522	0.851145	0.741176	0.754941	0.657895	0	0.748649	0.573034	0.654605	0.992395	0.668493	0.830808	0.703571	0.730159	0.734219	0.68	0.755376	0.862661	0.867521
Ketorolac	0.730337	0.772819	0.860987	0.753205	0.800866	0.778378	0.738562	0.831502	0.69258	0.827434	0.81982	0.737201	0.835341	0.964093	0.814655	0.821705	0.853755	0.697183	0.777778	0.720238	0.816254	0.847826	0.789941	0.787815	0.606987	0.687943	0.63035	0.788204	0.7411	0.80344	0.586345	0.849206	0.725061	0.821705	0.717224	0.654605	0.791444	0.52	0	0.97166	0.726542	0.822917	0.733813	0.72459	0.754209	0.715328	0.791444	0.850679	0.860987
Carprofen	0.703364	0.774947	0.797872	0.728873	0.791262	0.875332	0.772829	0.858824	0	0.809045	0.821853	0.704545	0.798165	0.979554	0.802752	0.745455	0.803653	0.604082	0.693548	0.694805	0.791339	0.866029	0.798107	0.858628	0.658986	0.747253	0.566372	0.835165	0.701439	0.759459	0.478873	0.855895	0.666667	0.745455	0.713115	0.681661	0.771014	0.50655	0.69258	0.991071	0.722857	0.767442	0.781955	0.57874	0.575	0.56	0.763848	0.846939	0.791444
Flurbiprofen	0.780781	0.810638	0.824859	0.724907	0.764706	0.846591	0.771889	0.86722	0.478873	0.822581	0.786802	0.661157	0.79803	0.980806	0.767726	0.741463	0.838095	0.709163	0.64	0.684932	0.80083	0.847368	0.836538	0.827815	0.47486	0.672131	0.37234	0.84	0.654902	0.761236	0	0.838095	0.738786	0.741463	0.748619	0.645522	0.80236	0.321244	0.586345	0.990291	0.749271	0.816327	0.761134	0.644269	0.682927	0.59633	0.795252	0.837989	0.811429
Fenoprofen	0.769697	0.792657	0.844444	0.66537	0.737705	0.80236	0.769053	0.857741	0.566372	0.796703	0.802005	0.644351	0.78	0.982759	0.791367	0.76555	0.815534	0.704	0.756098	0.638298	0.780591	0.828877	0.85489	0.825221	0.563158	0.714286	0	0.846591	0.670543	0.798365	0.37234	0.809756	0.725333	0.76555	0.727528	0.665441	0.795252	0.276596	0.63035	0.990291	0.727003	0.819767	0.761134	0.700758	0.709163	0.60274	0.809384	0.863388	0.804598
Ketoprofen	0.734328	0.761803	0.822917	0.637736	0.723077	0.815642	0.688095	0.867704	0.50655	0.790816	0.756892	0.592593	0.764151	0.979554	0.757143	0.745455	0.81448	0.653543	0.709163	0.594406	0.757085	0.838235	0.834862	0.803922	0.530303	0.664062	0.276596	0.80226	0.637736	0.762803	0.321244	0.809091	0.701571	0.745455	0.676966	0.573034	0.745562	0	0.52	0.991071	0.711816	0.7851	0.7393	0.64794	0.648221	0.540541	0.749263	0.835052	0.816754
Pranoprofen	0.74184	0.764454	0.846939	0.687273	0.742424	0.7851	0.783664	0.797521	0.575	0.796954	0.807692	0.689655	0.764151	0.966102	0.777518	0.739726	0.798165	0.679537	0.744186	0.655518	0.746939	0.796954	0.782748	0.829424	0.652778	0.728625	0.527273	0.805634	0.737762	0.756098	0.527273	0.81982	0.724936	0.739726	0.706044	0.604396	0.745562	0.525862	0.644689	0.991071	0.685294	0.798867	0.682927	0.64794	0.679537	0.621277	0.767442	0.846939	0.835052
Suprofen	0.80236	0.802998	0.811429	0.69084	0.751351	0.865922	0.783105	0.86722	0.603448	0.803279	0.798995	0.719368	0.79803	0.978846	0.794258	0.716418	0.792079	0.729412	0.745902	0.675862	0.80083	0.84127	0.865625	0.838074	0.621212	0.719368	0.576744	0.819767	0.724907	0.808108	0.507317	0.815534	0.783715	0.716418	0.758904	0.553785	0.78806	0.449761	0.640927	0.990291	0.784703	0.82659	0.745902	0.72963	0.709163	0.615385	0.780781	0.824859	0.818182
Meclofenamate_Sodium	0.605263	0.767094	0.804233	0.687273	0.748744	0.835165	0.778271	0.854331	0.575	0.784615	0.824645	0.642857	0.758294	0.98895	0.832215	0.840336	0.81448	0.473214	0.677551	0.637288	0.752033	0.843902	0.778846	0.877301	0.729258	0.769784	0.709163	0.857143	0.632576	0.681034	0.682927	0.830357	0.701571	0.840336	0.680672	0.734219	0.722892	0.648221	0.754209	1	0.708092	0.719033	0.834532	0.550201	0	0.371859	0.719033	0.822917	0.771739
Mefenamic_acid	0.694534	0.763274	0.746988	0.616935	0.702247	0.816327	0.769053	0.833333	0.56	0.755682	0.80798	0.585153	0.715789	0.984704	0.814118	0.794393	0.767677	0.585153	0.651982	0.59854	0.704036	0.816216	0.773649	0.835526	0.674757	0.724409	0.60274	0.82659	0.540426	0.621875	0.59633	0.803922	0.697548	0.794393	0.671554	0.68	0.694534	0.540541	0.715328	1	0.684049	0.735202	0.790514	0.594262	0.371859	0	0.698718	0.804598	0.7
Tolfenamic_acid	0.64214	0.763274	0.761905	0.628	0.709497	0.82659	0.769053	0.838298	0.533937	0.755682	0.816832	0.585153	0.735751	0.984704	0.819672	0.81106	0.792079	0.5	0.651982	0.613718	0.726872	0.822581	0.79	0.862955	0.674757	0.724409	0.615385	0.846591	0.540426	0.626168	0.609091	0.803922	0.668524	0.81106	0.671554	0.694245	0.719243	0.553571	0.715328	1	0.688073	0.735202	0.8	0.552743	0.338462	0.2	0.72327	0.804598	0.716049
Acetaminosalol	0.677612	0.72103	0.75	0	0.699029	0.789617	0.766234	0.834586	0.728873	0.732673	0.813364	0.64794	0.745536	0.991119	0.789709	0.847656	0.615764	0.692029	0.700758	0.543253	0.716535	0.820276	0.843931	0.843177	0.729508	0.710714	0.66537	0.818667	0.689655	0.792929	0.724907	0.788793	0.7125	0.847656	0.68984	0.596491	0.697059	0.637736	0.753205	1	0.723288	0.792916	0.837288	0.724832	0.687273	0.616935	0.730659	0.833333	0.775
Diplosalsalate	0.677596	0.656118	0.851406	0.543253	0.668103	0.777778	0.688841	0.867742	0.694805	0.777778	0.78337	0.604167	0.696356	0.991722	0.769556	0.861017	0.780303	0.681967	0.72	0	0.635688	0.821429	0.820856	0.84	0.709559	0.719745	0.638298	0.799007	0.716463	0.778824	0.684932	0.789474	0.669856	0.861017	0.617188	0.659574	0.666667	0.594406	0.720238	1	0.65873	0.758974	0.836364	0.680251	0.637288	0.59854	0.695418	0.860558	0.832653
Salsalate	0.687307	0.748373	0.829016	0.53252	0.639344	0.781609	0.694313	0.858824	0.689655	0.711957	0.810552	0.538462	0.69	0.98895	0.805492	0.854772	0.787037	0.626506	0.609442	0.385542	0.665217	0.820896	0.824074	0.87269	0.652778	0.689655	0.609442	0.818942	0.652985	0.756098	0.661157	0.70297	0.670241	0.854772	0.669492	0.690722	0.715152	0.556962	0.678571	1	0.719198	0.763848	0.826087	0.672794	0.604082	0.540541	0.730539	0.771739	0.816754
Cinchophen	0.726727	0.777542	0.858586	0.64794	0.773399	0.738095	0.678657	0.880769	0.704545	0.815	0.744304	0	0.775701	0.994505	0.768868	0.873469	0.87069	0.63745	0.597403	0.604167	0.781746	0.871429	0.869436	0.879592	0.640187	0.632	0.644351	0.881266	0.627376	0.752717	0.661157	0.798165	0.659459	0.873469	0.691667	0.695205	0.771014	0.592593	0.737201	1	0.715517	0.778098	0.846975	0.696751	0.642857	0.585153	0.7851	0.804233	0.835052
Nepafenac	0.670846	0.742919	0.858586	0.667897	0.791262	0.7851	0.608586	0.840637	0.723881	0.784615	0.747475	0.609756	0.809091	0.990809	0.760095	0.868852	0.825112	0.604082	0.734375	0.627986	0.796078	0.784615	0.827692	0.831915	0.587379	0.653543	0.666667	0.822222	0.692029	0.810881	0.666667	0.845815	0.708333	0.868852	0.676966	0.667832	0.781609	0.544681	0.609023	1	0.715517	0.805634	0.804428	0.657993	0.694656	0.638655	0.781609	0.822917	0.858586
Deracoxib	0.818004	0.746689	0.92876	0.789709	0.888601	0.822612	0.781667	0.929545	0.802752	0.899736	0.438799	0.768868	0.897756	0.991701	0	0.914286	0.889447	0.837416	0.794258	0.769556	0.888128	0.899736	0.904297	0.844691	0.828358	0.829596	0.791367	0.85389	0.781532	0.818854	0.767726	0.921951	0.790698	0.914286	0.718504	0.744966	0.784708	0.757143	0.814655	1	0.740964	0.836224	0.911447	0.781532	0.832215	0.814118	0.801587	0.934383	0.925926
SC-58125	0.837022	0.779633	0.926554	0.805104	0.898907	0.813142	0.78866	0.940476	0.816229	0.913889	0.219178	0.744304	0.908136	1	0.456621	0.922306	0.899471	0.824645	0.805	0.780702	0.904988	0.928767	0.910387	0.860616	0.806971	0.819048	0.802005	0.855446	0.740831	0.805068	0.780612	0.933333	0.809524	0.922306	0.742455	0.732227	0.815574	0.756892	0.81982	1	0.760825	0.844	0.9161	0.782506	0.832941	0.810945	0.8107	0.935574	0.920455
Celecoxib	0.837022	0.783694	0.932584	0.813364	0.89589	0.815574	0.776042	0.937947	0.821853	0.913889	0	0.744304	0.905263	0.997147	0.438799	0.935644	0.913838	0.824645	0.816832	0.78337	0.904988	0.910864	0.912602	0.866129	0.806971	0.819048	0.802005	0.871094	0.764988	0.818882	0.786802	0.933333	0.809524	0.935644	0.75	0.752914	0.815574	0.756892	0.81982	1	0.768443	0.844	0.918552	0.776722	0.824645	0.80798	0.8107	0.932584	0.923513
SC-236	0.8107	0.779633	0.935574	0.818807	0.907859	0.834677	0.776042	0.945498	0.813397	0.913889	0.142857	0.744304	0.92228	1	0.453089	0.943489	0.916667	0.796117	0.816832	0.804301	0.915294	0.91989	0.921371	0.884127	0.806971	0.819048	0.819753	0.879845	0.764988	0.832381	0.80798	0.933333	0.785047	0.943489	0.742455	0.772936	0.834677	0.778325	0.81982	1	0.763374	0.841683	0.928251	0.785377	0.827423	0.834146	0.82996	0.932584	0.932584
Benzydamine	0.771845	0.763602	0.926829	0.789617	0.892977	0	0.825603	0.812102	0.875332	0.892361	0.815574	0.738095	0.911392	0.963875	0.822612	0.895062	0.904459	0.795455	0.875346	0.777778	0.894886	0.880702	0.824873	0.748016	0.808307	0.767442	0.80236	0.836782	0.840314	0.868201	0.846591	0.918239	0.748918	0.895062	0.768374	0.768617	0.844749	0.815642	0.778378	0.9699	0.725301	0.890351	0.836676	0.80914	0.835165	0.816327	0.86036	0.934256	0.930556
Oxyphenbutazone	0.746445	0.715631	0.877966	0.747312	0.86901	0.680798	0.740883	0.83871	0.81117	0.863787	0.783401	0.722857	0.877676	0.955272	0.801147	0.882698	0.881098	0.740845	0.834239	0.726131	0.852368	0.896774	0.834532	0.732558	0.754717	0.765193	0.745614	0.829646	0.802057	0.8583	0.767241	0.901198	0.734737	0.882698	0.681922	0.657459	0.800454	0.696793	0.67688	0.975232	0.704225	0.844978	0.767241	0.75067	0.804813	0.78125	0.803167	0.903974	0.896667
Phenylbutazone	0.783654	0.758945	0.907801	0.782967	0.870307	0.657825	0.775629	0.862805	0.854054	0.856631	0.813142	0.707317	0.883117	0.975649	0.822612	0.888199	0.879479	0.7851	0.856338	0.752577	0.872464	0.892361	0.867971	0.722672	0.815873	0.781609	0.777108	0.83945	0.821809	0.87526	0.819767	0.907937	0.770213	0.888199	0.731651	0.703081	0.812207	0.749263	0.719547	0.973333	0.755294	0.86036	0.784431	0.80593	0.828729	0.80236	0.825986	0.919298	0.903915
Rofecoxib	0.705882	0.705285	0.874016	0.60596	0.802326	0.746114	0.694444	0.84918	0.74375	0.816733	0.694836	0.641892	0.807407	0.986689	0.706667	0.857143	0.802974	0.707395	0.780952	0.574074	0.788779	0.839844	0.814516	0.819767	0.714286	0.694805	0.698305	0.677596	0.758112	0.828442	0.715719	0.858156	0.712963	0.857143	0.682382	0.568182	0.722955	0.613793	0.720238	1	0.706633	0.819512	0.807453	0.720365	0.74375	0.698305	0.752577	0.891473	0.874016
Valdecoxib	0.765306	0.755859	0.878431	0.650641	0.820611	0.780856	0.737603	0.909938	0.766871	0.857692	0.630542	0.632653	0.824818	0.996705	0.652778	0.887417	0.824818	0.763077	0.792453	0.62908	0.800654	0.839844	0.860465	0.855263	0.75089	0.766871	0.711409	0.746114	0.772595	0.815068	0.732673	0.893471	0.733485	0.887417	0.729665	0.699115	0.732984	0.651007	0.778409	1	0.766423	0.816626	0.890173	0.772595	0.739812	0.68942	0.768448	0.904215	0.882812
Glafenine	0.610577	0.673321	0.898551	0.7125	0.871148	0.748918	0.715847	0.858974	0.666667	0.856725	0.809524	0.659459	0.875676	0.966176	0.790698	0.911392	0.88172	0.673797	0.751958	0.669856	0.858911	0.88604	0.826754	0.84375	0.75	0.677333	0.725333	0.822811	0.740831	0.764113	0.738786	0.887701	0	0.911392	0.673036	0.741176	0.790795	0.701571	0.725061	0.981233	0.696312	0.78826	0.842615	0.696203	0.701571	0.697548	0.8107	0.920455	0.892128
Oxaprozin	0.63662	0.715726	0.9	0.708589	0.859779	0.648045	0.657143	0.845395	0.77439	0.857692	0.767184	0.574468	0.858156	0.979899	0.774737	0.909091	0.878049	0.651007	0.796238	0.633136	0.827476	0.879245	0.781768	0.82659	0.670455	0.707395	0.693878	0.822384	0.772595	0.817768	0.728477	0.889655	0.650485	0.909091	0.692118	0.714286	0.825243	0.677632	0.693009	0.989399	0.693299	0.828087	0.839879	0.692547	0.755418	0.736842	0.836538	0.9	0.916667
Aceclofenac	0	0.59188	0.871795	0.677612	0.850694	0.771845	0.708163	0.838006	0.703364	0.827206	0.837022	0.726727	0.845638	0.97731	0.818004	0.895062	0.849498	0.381679	0.80236	0.677596	0.828313	0.872792	0.745257	0.842202	0.722603	0.691358	0.769697	0.83945	0.752113	0.797778	0.780781	0.883117	0.610577	0.895062	0.6175	0.728022	0.795238	0.734328	0.730337	0.993464	0.615183	0.783654	0.819767	0.552288	0.605263	0.694534	0.812207	0.896057	0.884058
Diclofenac	0.381679	0.742919	0.810526	0.692029	0.808612	0.795455	0.724537	0.812245	0.604082	0.790816	0.824645	0.63745	0.81448	0.983333	0.837416	0.840336	0.835556	0	0.7393	0.681967	0.810078	0.860577	0.76699	0.865702	0.614286	0.733333	0.704	0.860215	0.672794	0.756098	0.709163	0.840708	0.673797	0.840336	0.661932	0.704082	0.795455	0.653543	0.697183	0.995556	0.649547	0.778098	0.8	0.381166	0.473214	0.585153	0.798867	0.835052	0.822917
Lumiracoxib	0.552288	0.72103	0.816425	0.724832	0.78733	0.80914	0.733333	0.834586	0.57874	0.820276	0.776722	0.696751	0.78355	0.978417	0.781532	0.847656	0.834025	0.381166	0.680769	0.680251	0.779026	0.846847	0.742138	0.852525	0.669528	0.750865	0.700758	0.849351	0.685121	0.732095	0.644269	0.853061	0.696203	0.847656	0.631285	0.730159	0.76257	0.64794	0.72459	0.99177	0.617211	0.766017	0.796491	0	0.550201	0.594262	0.766017	0.849765	0.81068
Acemetacin	0.59188	0	0.910165	0.72103	0.855792	0.763602	0.676768	0.856522	0.774947	0.881517	0.783694	0.777542	0.844186	0.962963	0.746689	0.88913	0.860092	0.742919	0.815678	0.656118	0.792873	0.886792	0.792157	0.763407	0.801822	0.734649	0.792657	0.806159	0.840467	0.841402	0.810638	0.90287	0.673321	0.88913	0.319048	0.680942	0.749526	0.761803	0.772819	0.99345	0.43578	0.786372	0.832985	0.72103	0.767094	0.763274	0.772812	0.927907	0.915294
Indometacin	0.6175	0.319048	0.876582	0.68984	0.807571	0.768374	0.623482	0.836565	0.713115	0.852665	0.75	0.691667	0.789474	0.975831	0.718504	0.852691	0.825826	0.661932	0.745152	0.617188	0.739884	0.85625	0.774038	0.762774	0.738739	0.744	0.727528	0.813305	0.784119	0.795082	0.748619	0.863372	0.673036	0.852691	0	0.657895	0.695755	0.676966	0.717224	0.994334	0.21118	0.743182	0.807895	0.631285	0.680672	0.671554	0.725806	0.894081	0.880126
Lopac-C-1610__1-_4-Chlorobenzyl_-5-methoxy-2-methylindole-3-acetic_acid	0.615183	0.43578	0.881757	0.723288	0.835526	0.725301	0.682731	0.810811	0.722857	0.882353	0.768443	0.715517	0.808442	0.966825	0.740964	0.841945	0.845912	0.649547	0.767241	0.65873	0.791789	0.86	0.727749	0.759013	0.734824	0.754875	0.727003	0.821826	0.792746	0.8	0.749271	0.881098	0.696312	0.841945	0.21118	0.668493	0.743468	0.711816	0.726542	0.990854	0	0.781106	0.777778	0.617211	0.708092	0.684049	0.769767	0.896667	0.877966
Bromfenac	0.708163	0.676768	0.920596	0.766234	0.874693	0.825603	0	0.886414	0.772829	0.890547	0.776042	0.678657	0.878571	0.985274	0.781667	0.905192	0.902098	0.724537	0.763341	0.688841	0.832579	0.89604	0.85214	0.861862	0.72449	0.736239	0.769053	0.869643	0.787234	0.848276	0.771889	0.881235	0.715847	0.905192	0.623482	0.742004	0.821229	0.688095	0.738562	0.997696	0.682731	0.82342	0.843818	0.733333	0.778271	0.769053	0.821229	0.884615	0.920596
Sulindac	0.701878	0.612967	0.883648	0.710526	0.836923	0.810753	0.606557	0.855586	0.716621	0.887538	0.732252	0.634783	0.818731	0.977376	0.718504	0.852691	0.85	0.695291	0.671554	0.627907	0.802198	0.87037	0.8	0.808436	0.711656	0.695291	0.727528	0.823404	0.73057	0.775	0.694524	0.882857	0.708678	0.852691	0.5	0.69898	0.771111	0.676966	0.743073	0.994334	0.530612	0.80303	0.807895	0.631285	0.720109	0.659763	0.771111	0.894081	0.876582
Sulindac_sulfone	0.715556	0.623352	0.892128	0.722084	0.845272	0.820408	0.606719	0.864796	0.734694	0.892351	0.678862	0.659459	0.831461	0.978198	0.67451	0.859416	0.847645	0.715026	0.693989	0.637255	0.811856	0.879656	0.811111	0.816498	0.732194	0.715026	0.745407	0.785714	0.746959	0.786139	0.715054	0.887701	0.722986	0.859416	0.525943	0.710843	0.748918	0.680851	0.746411	0.994709	0.558753	0.795833	0.819753	0.655352	0.737913	0.683196	0.748918	0.901734	0.88563
Lornoxicam	0.783654	0.786372	0.871795	0.792916	0.842657	0.890351	0.82342	0.893175	0.767442	0.844203	0.844	0.778098	0.825939	0.995223	0.836224	0.898462	0.857143	0.778098	0.795252	0.758974	0.803077	0.9	0.839599	0.840074	0.852308	0.822222	0.819767	0.868009	0.815508	0.803097	0.816327	0.879479	0.78826	0.898462	0.743182	0.830808	0.507375	0.7851	0.822917	0.996743	0.781106	0	0.875346	0.766017	0.719033	0.735202	0.428571	0.88	0.850746
Tenoxicam	0.786967	0.800377	0.856	0.765396	0.797665	0.869159	0.815891	0.889241	0.763077	0.807229	0.819533	0.74375	0.798507	0.99505	0.814664	0.88	0.841727	0.77439	0.788644	0.720222	0.788779	0.870722	0.827128	0.831094	0.822148	0.814159	0.788644	0.844869	0.77971	0.784543	0.78481	0.85	0.791304	0.88	0.75644	0.804878	0.448718	0.739812	0.788732	0.996491	0.789976	0.233577	0.860534	0.769006	0.715655	0.693878	0.37037	0.869565	0.827869
Piroxicam	0.762836	0.768224	0.850746	0.708455	0.791971	0.834101	0.770874	0.87988	0.749263	0.809701	0.790795	0.679128	0.797203	0.995223	0.794411	0.874214	0.829932	0.74184	0.765957	0.640449	0.77673	0.876761	0.833753	0.804924	0.788961	0.778098	0.762195	0.836782	0.745042	0.76484	0.75841	0.849498	0.759657	0.874214	0.713953	0.752022	0.388535	0.691358	0.751381	0.996743	0.758216	0.388535	0.856338	0.748588	0.68323	0.651163	0.383387	0.867647	0.828897
Isoxicam	0.795238	0.749526	0.850746	0.697059	0.7603	0.844749	0.821229	0.869697	0.771014	0.805243	0.815574	0.771014	0.767025	0.9904	0.784708	0.85623	0.780142	0.795455	0.784431	0.666667	0.732899	0.856631	0.821883	0.820561	0.834375	0.808989	0.795252	0.792363	0.796196	0.789709	0.80236	0.837838	0.790795	0.85623	0.695755	0.748649	0	0.745562	0.791444	0.996743	0.743468	0.507375	0.843305	0.76257	0.722892	0.694534	0.243056	0.863469	0.833333
Meloxicam	0.812207	0.772812	0.855019	0.730659	0.778598	0.86036	0.821229	0.889881	0.763848	0.814126	0.8107	0.7851	0.780142	0.9904	0.801587	0.859873	0.805556	0.798867	0.791667	0.695418	0.757188	0.872792	0.821883	0.818352	0.830721	0.812325	0.809384	0.812207	0.799458	0.789709	0.795252	0.853333	0.8107	0.859873	0.725806	0.755376	0.243056	0.749263	0.791444	0.996743	0.769767	0.428571	0.849858	0.766017	0.719033	0.698718	0	0.867647	0.837736
Flunixin_Meglumine	0.797778	0.841402	0.882736	0.792929	0.845426	0.868201	0.848276	0.90027	0.759459	0.86901	0.818882	0.752717	0.840979	0.915309	0.818854	0.889831	0.891813	0.756098	0.729107	0.778824	0.831956	0.907407	0.825472	0.891847	0.830946	0.837975	0.798365	0.877593	0.510903	0	0.761236	0.888563	0.764113	0.889831	0.795082	0.819905	0.789709	0.762803	0.80344	0.928125	0.8	0.803097	0.860465	0.732095	0.681034	0.621875	0.789709	0.893548	0.864238
Flufenamic_acid	0.752113	0.840467	0.838863	0.689655	0.792793	0.840314	0.787234	0.872727	0.701439	0.798122	0.764988	0.627376	0.829167	0.989324	0.781532	0.878327	0.848361	0.672794	0.638889	0.716463	0.827338	0.877193	0.857143	0.892788	0.702929	0.74216	0.670543	0.875635	0	0.510903	0.654902	0.829167	0.740831	0.878327	0.784119	0.753894	0.796196	0.637736	0.7411	1	0.792746	0.815508	0.852843	0.685121	0.632576	0.540426	0.799458	0.84434	0.79902
Niflumic_acid	0.766017	0.853846	0.849765	0.724832	0.803571	0.834211	0.822314	0.880866	0.74216	0.803738	0.776722	0.642857	0.829167	0.989324	0.789709	0.890977	0.857724	0.692029	0.680769	0.747024	0.831541	0.882096	0.857143	0.901354	0.75502	0.780405	0.72963	0.881313	0.181818	0.432787	0.715356	0.838843	0.746959	0.890977	0.801956	0.787879	0.779614	0.701439	0.768987	1	0.808184	0.789617	0.860465	0.703072	0.652985	0.588477	0.782967	0.84434	0.804878
[truncated: 27 more columns]

## Sheet: figureS10
	2_4-dihydroxychalcone	4-hydroxychalcone	4-hydroxyflavanone	A-769662	AHU377	alpha-mangostin	Angolesin	Apigenin	Atorvastatin	Benzethonium	Biochanin_A	Bisdemethoxycurcumin	Candesartan_Cilextil	Carprofen	Ciprofibrate	Dalbergione	Dalbergione_4-methoxy-4-hydroxy	Deferasirox	Dehydrovariabilin	Diclazuril	Diclofenac	Dienestrol	Diethylstilbestrol	Digitonin	Efavirenz	Enilconazole	Erythrosine	Fiduxosin	Fluconazole	Flunisolide	Genistein	GSK1070916	GSK2126458	GZD824	Hexestrol	Hispidin	Honokiol	Imiquimod	Irbesartan	Isoliquiritigenin	Isopomiferin	Itraconazole	Lapachol_methyl_ester	Methoxyvone	Methylbenzethonium	Methylene_Blue	Milnacipran	Naringenin	Netupitant
Biochanin_A	0.614504	0.67433	0.645522	0.695122	0.856383	0.678279	0.431373	0.431373	0.918129	0.915966	0	0.758713	0.86148	0.667832	0.869159	0.746377	0.648649	0.727273	0.595318	0.792325	0.690722	0.611111	0.671096	0.997879	0.911917	0.866667	0.713987	0.88009	0.889169	0.928571	0.253275	0.839898	0.801712	0.87093	0.784195	0.570866	0.675497	0.847619	0.863124	0.567669	0.67387	0.918033	0.658451	0.523985	0.913043	0.776758	0.922849	0.591549	0.875546
Genistein	0.570833	0.635983	0.616935	0.665803	0.875899	0.719262	0.549618	0.362069	0.915234	0.953099	0.253275	0.730659	0.883633	0.677656	0.889968	0.726562	0.661972	0.682135	0.675497	0.782506	0.662963	0.560606	0.628159	0.998402	0.913043	0.865443	0.695842	0.888889	0.880319	0.948636	0	0.856594	0.831909	0.882491	0.754098	0.521552	0.637993	0.856667	0.864238	0.48954	0.713163	0.929467	0.677656	0.597786	0.952	0.801262	0.924765	0.538462	0.888889
Phloretin	0.594262	0.690763	0.644269	0.737745	0.822976	0.767258	0.694158	0.521401	0.90681	0.926117	0.679868	0.715942	0.901304	0.767918	0.879085	0.805861	0.745875	0.734967	0.787879	0.842697	0.724382	0.741722	0.657244	0.995995	0.915989	0.851393	0.810379	0.898978	0.84022	0.920923	0.623188	0.875315	0.88131	0.881176	0.741722	0.605691	0.671329	0.871711	0.860465	0.470339	0.773408	0.925256	0.780405	0.745875	0.917355	0.855422	0.864238	0.423237	0.89011
Apigenin	0.502183	0.630252	0.594262	0.655352	0.865699	0.72449	0.613139	0	0.913947	0.951342	0.431373	0.68546	0.886792	0.662963	0.871711	0.716535	0.618182	0.672897	0.675497	0.79108	0.696751	0.628159	0.69863	0.998402	0.913043	0.868902	0.692982	0.879908	0.895013	0.955343	0.362069	0.856594	0.831909	0.886417	0.797468	0.495614	0.652482	0.856667	0.862355	0.437229	0.715686	0.930305	0.724382	0.527132	0.950321	0.805031	0.921384	0.325991	0.880266
Naringenin	0.594262	0.701195	0.447964	0.740831	0.840445	0.759921	0.613139	0.325991	0.913947	0.931624	0.591549	0.727011	0.892019	0.719858	0.833333	0.726562	0.618182	0.746137	0.709677	0.799534	0.701439	0.720539	0.680556	0.995995	0.898072	0.795455	0.771134	0.883774	0.862162	0.901007	0.538462	0.886534	0.873626	0.890315	0.703072	0.576763	0.689655	0.845118	0.87541	0.550201	0.757116	0.921011	0.737762	0.652482	0.927987	0.82716	0.860465	0	0.891328
Hispidin	0.5	0.655814	0.697872	0.693989	0.853801	0.787629	0.644269	0.495614	0.935905	0.938628	0.570866	0.694534	0.907266	0.709163	0.875	0.715556	0.644269	0.735714	0.765306	0.819753	0.729412	0.680769	0.72963	0.998386	0.903323	0.871622	0.760532	0.916376	0.883721	0.94898	0.521552	0.888312	0.865217	0.902761	0.800699	0	0.66537	0.858209	0.886792	0.5	0.781065	0.935096	0.777358	0.66537	0.941781	0.813149	0.914894	0.576763	0.904279
Quercetin	0.638298	0.751701	0.693878	0.67619	0.891847	0.665331	0.688474	0.380769	0.907126	0.962617	0.544554	0.765306	0.896022	0.72381	0.893372	0.80456	0.716463	0.693133	0.725434	0.822034	0.735849	0.728097	0.750742	0.996038	0.916462	0.892473	0.661765	0.891447	0.897375	0.94705	0.469091	0.867879	0.84739	0.89038	0.837017	0.539924	0.716463	0.877193	0.886677	0.594406	0.694184	0.943694	0.731861	0.667722	0.958084	0.84022	0.939227	0.496429	0.897167
Dalbergione	0.590244	0.568421	0.590244	0.786842	0.832311	0.895551	0.690763	0.716535	0.941597	0.948435	0.746377	0.72459	0.908915	0.736626	0.879845	0	0.483721	0.834467	0.806897	0.811856	0.715481	0.706349	0.769811	1	0.91875	0.821561	0.84435	0.91082	0.887879	0.947461	0.726562	0.891678	0.866864	0.908759	0.774436	0.715556	0.680162	0.839357	0.86535	0.647577	0.878731	0.943639	0.772	0.674797	0.947461	0.801471	0.871094	0.726562	0.913636
Dalbergione_4-methoxy-4-hydroxy	0.594262	0.641667	0.62249	0.767943	0.804971	0.814042	0.608059	0.618182	0.927315	0.933447	0.648649	0.715942	0.887842	0.687273	0.837288	0.483721	0	0.814196	0.730159	0.799534	0.767918	0.703072	0.75817	0.998935	0.910082	0.854938	0.778689	0.897727	0.920513	0.906511	0.661972	0.882353	0.841808	0.896752	0.778135	0.644269	0.652482	0.841216	0.858569	0.627376	0.789279	0.926101	0.701439	0.597786	0.931485	0.766234	0.893548	0.618182	0.896175
4-hydroxychalcone	0.269461	0	0.517949	0.733516	0.832311	0.867063	0.674797	0.630252	0.92883	0.942593	0.67433	0.595668	0.906796	0.746939	0.871094	0.568421	0.641667	0.727723	0.802768	0.82398	0.699153	0.630252	0.716535	1	0.928793	0.863799	0.82684	0.921084	0.867284	0.963793	0.635983	0.864682	0.839394	0.902081	0.760456	0.655814	0.674797	0.875486	0.859206	0.417526	0.83301	0.92898	0.810078	0.674797	0.947461	0.818841	0.901141	0.701195	0.906178
2_4-dihydroxychalcone	0	0.269461	0.556604	0.668524	0.826347	0.831014	0.62249	0.502183	0.922476	0.944345	0.614504	0.55516	0.900962	0.682927	0.875	0.590244	0.594262	0.679104	0.79	0.810945	0.661157	0.588477	0.675676	0.999731	0.922849	0.867797	0.782135	0.911319	0.860534	0.954315	0.570833	0.858667	0.836553	0.890777	0.757246	0.5	0.594262	0.862454	0.851327	0.258065	0.795322	0.923887	0.786517	0.649606	0.947189	0.800699	0.899281	0.594262	0.895573
Isoliquiritigenin	0.258065	0.417526	0.591304	0.652174	0.825581	0.804734	0.595331	0.437229	0.916218	0.953368	0.567669	0.60066	0.898482	0.694656	0.878893	0.647577	0.627376	0.670702	0.801887	0.813397	0.684615	0.573123	0.672794	0.999197	0.923729	0.886076	0.767094	0.908152	0.864407	0.94876	0.48954	0.856021	0.834061	0.885167	0.755172	0.5	0.622137	0.875	0.851979	0	0.788571	0.92498	0.795775	0.662963	0.950495	0.816393	0.905405	0.550201	0.892737
4-hydroxyflavanone	0.556604	0.517949	0	0.783715	0.828685	0.831014	0.588477	0.594262	0.928913	0.917127	0.645522	0.72327	0.889213	0.7393	0.809339	0.590244	0.62249	0.77931	0.698925	0.810945	0.638655	0.700758	0.649606	0.998386	0.896657	0.744361	0.813163	0.889286	0.829268	0.908127	0.616935	0.881046	0.87013	0.896135	0.644269	0.697872	0.70566	0.832061	0.859402	0.591304	0.8	0.914216	0.734375	0.660156	0.913884	0.829352	0.818533	0.447964	0.900565
Angolesin	0.62249	0.674797	0.588477	0.770883	0.829588	0.769685	0	0.613139	0.925426	0.89576	0.431373	0.786301	0.889934	0.652985	0.817241	0.690763	0.608059	0.767896	0.69281	0.80787	0.719858	0.592593	0.637993	0.997066	0.913043	0.840625	0.803213	0.898978	0.877333	0.902848	0.549618	0.865311	0.84993	0.886417	0.661972	0.644269	0.711864	0.837288	0.882736	0.595331	0.771107	0.925256	0.728873	0.647687	0.889831	0.754098	0.893548	0.613139	0.882743
Erythrosine	0.782135	0.82684	0.813163	0.733102	0.884615	0.712098	0.803213	0.692982	0.883797	0.963009	0.713987	0.821109	0.871463	0.797917	0.927063	0.84435	0.778689	0.731392	0.806202	0.843354	0.810309	0.803213	0.833659	0.999245	0.943396	0.926874	0	0.890552	0.934783	0.960621	0.695842	0.849585	0.807825	0.890684	0.896296	0.760532	0.805611	0.912451	0.887793	0.767094	0.735849	0.94322	0.812757	0.755741	0.959379	0.883895	0.95709	0.771134	0.893502
TETRAC	0.788644	0.845912	0.8	0.780702	0.867347	0.78245	0.772595	0.704615	0.931468	0.944532	0.714286	0.855792	0.905914	0.77439	0.921348	0.870769	0.797143	0.808219	0.788462	0.841667	0.792793	0.80057	0.79023	0.998419	0.92176	0.907162	0.650424	0.901087	0.918033	0.937405	0.696594	0.88411	0.887597	0.902655	0.871314	0.715719	0.772595	0.890173	0.890076	0.766871	0.795848	0.945277	0.814159	0.769006	0.940639	0.86828	0.942149	0.739521	0.909751
Deferasirox	0.679104	0.727723	0.77931	0.660952	0.85493	0.807918	0.767896	0.672897	0.836217	0.953668	0.727273	0.732932	0.81353	0.80131	0.944334	0.834467	0.814196	0	0.824	0.787931	0.796053	0.712018	0.751648	0.99924	0.959292	0.888668	0.731392	0.861357	0.850943	0.965644	0.682135	0.731221	0.714286	0.836568	0.826446	0.735714	0.770563	0.843137	0.809264	0.670702	0.781792	0.889207	0.853862	0.781116	0.956683	0.838446	0.938	0.746137	0.846968
Propylpyrazole_triol	0.749441	0.770975	0.779476	0.748288	0.823776	0.77939	0.791075	0.753138	0.805604	0.906372	0.753036	0.756604	0.800687	0.827236	0.939279	0.849257	0.826772	0.553506	0.794521	0.834131	0.805383	0.687225	0.669643	0.99672	0.947009	0.862403	0.793462	0.851888	0.864528	0.936508	0.72103	0.707459	0.763723	0.817629	0.755741	0.795259	0.747899	0.808102	0.786003	0.714922	0.746763	0.860231	0.824847	0.783673	0.901639	0.81746	0.861507	0.781186	0.822286
Bisdemethoxycurcumin	0.55516	0.595668	0.72327	0.718404	0.775801	0.849498	0.786301	0.68546	0.882527	0.904459	0.758713	0	0.86484	0.80226	0.899729	0.72459	0.715942	0.732932	0.836683	0.837022	0.745562	0.719653	0.755618	0.999215	0.930716	0.887179	0.821109	0.883243	0.902494	0.947214	0.730659	0.812422	0.792066	0.847727	0.80593	0.694534	0.704678	0.896739	0.845917	0.60066	0.813223	0.890528	0.828729	0.759104	0.907154	0.869898	0.893733	0.727011	0.870526
SR-27897	0.750588	0.781991	0.793182	0.626953	0.790179	0.813139	0.821577	0.754386	0.858597	0.907258	0.762105	0.679916	0.788308	0.763514	0.905155	0.810185	0.799154	0.680628	0.819277	0.740143	0.740826	0.794055	0.799154	0.999747	0.925046	0.87976	0.793846	0.797508	0.878453	0.942284	0.751648	0.728235	0.736842	0.798523	0.866267	0.801354	0.786325	0.855603	0.772472	0.743707	0.793991	0.859031	0.829424	0.786325	0.909444	0.833676	0.916327	0.783726	0.813861
A-769662	0.668524	0.733516	0.783715	0	0.799368	0.780096	0.770883	0.655352	0.879704	0.950276	0.695122	0.718404	0.835252	0.737913	0.930649	0.786842	0.767943	0.660952	0.811111	0.759542	0.76	0.702771	0.779621	0.999743	0.921371	0.923404	0.733102	0.854922	0.914062	0.959157	0.665803	0.779097	0.746719	0.822126	0.850446	0.693989	0.740831	0.896074	0.828816	0.652174	0.761755	0.92092	0.824645	0.734644	0.949468	0.84009	0.947137	0.740831	0.864087
PD-407824	0.647761	0.674772	0.741667	0.629386	0.838863	0.76054	0.765743	0.642659	0.841099	0.958924	0.682171	0.680191	0.851291	0.720109	0.92399	0.750716	0.737113	0.657426	0.802817	0.786408	0.716621	0.723958	0.762626	1	0.924051	0.921525	0.637066	0.853503	0.920732	0.966216	0.650138	0.770833	0.739837	0.854212	0.847059	0.741667	0.759494	0.892421	0.843023	0.665722	0.733444	0.928882	0.795396	0.693333	0.957766	0.857809	0.93662	0.74036	0.866397
TCPK	0.765957	0.772871	0.773414	0.848606	0.771429	0.870279	0.818667	0.843342	0.906412	0.895666	0.848259	0.728643	0.88018	0.831956	0.89071	0.768987	0.815508	0.844322	0.873479	0.837022	0.7851	0.881313	0.852332	0.998428	0.915691	0.830189	0.894295	0.882035	0.90991	0.905488	0.858247	0.864608	0.825798	0.878319	0.83727	0.843305	0.843342	0.908602	0.861702	0.80226	0.849359	0.904981	0.835165	0.80914	0.898773	0.908867	0.856338	0.802703	0.888083
Piroxicam	0.71519	0.768987	0.78806	0.756989	0.857143	0.829932	0.748588	0.737892	0.903244	0.948012	0.741848	0.753695	0.877145	0.749263	0.899729	0.772871	0.76257	0.748016	0.836683	0.795833	0.74184	0.779614	0.802703	0.999738	0.918224	0.890026	0.814748	0.858564	0.866511	0.954876	0.737892	0.810945	0.783747	0.85034	0.867008	0.762195	0.80593	0.819767	0.85474	0.726727	0.83252	0.916603	0.734328	0.723343	0.945668	0.812332	0.875346	0.769444	0.851178
YM155	0.836028	0.856808	0.816901	0.836489	0.790769	0.773791	0.792411	0.818777	0.867463	0.87069	0.780435	0.81336	0.797309	0.826966	0.920771	0.834928	0.800443	0.806874	0.764317	0.824348	0.816327	0.836559	0.810989	0.994873	0.916988	0.853448	0.847793	0.803175	0.840637	0.879121	0.813596	0.772992	0.805116	0.829474	0.846482	0.846682	0.826464	0.776699	0.784792	0.84	0.748466	0.844058	0.688442	0.727059	0.86351	0.818777	0.816901	0.800443	0.789038
Sunitinib_Malate	0.870968	0.894837	0.868821	0.821813	0.768258	0.743553	0.831793	0.833948	0.850993	0.898241	0.810219	0.877221	0.818482	0.800391	0.924051	0.88417	0.840367	0.868966	0.831541	0.848348	0.836812	0.867384	0.844607	0.992972	0.911519	0.927711	0.838356	0.786495	0.9232	0.899272	0.831793	0.751363	0.832244	0.776195	0.883392	0.864504	0.863309	0.88785	0.794344	0.862709	0.762619	0.89857	0.78373	0.814259	0.87469	0.848816	0.885768	0.838235	0.799239
AHU377	0.826347	0.832311	0.828685	0.799368	0	0.817935	0.829588	0.865699	0.829007	0.830645	0.856383	0.775801	0.758711	0.836852	0.915129	0.832311	0.804971	0.85493	0.848214	0.846737	0.847909	0.848987	0.833955	0.986845	0.90678	0.9	0.884615	0.778894	0.924071	0.815789	0.875899	0.790648	0.820598	0.833171	0.83829	0.853801	0.833955	0.888469	0.755348	0.825581	0.809524	0.858257	0.860902	0.83829	0.815789	0.893805	0.860465	0.840445	0.837963
Seratrodast	0.839806	0.858911	0.783715	0.813869	0.694158	0.768233	0.805104	0.82151	0.843437	0.858859	0.816372	0.815574	0.816382	0.838407	0.883178	0.82398	0.785377	0.836093	0.826754	0.841355	0.827423	0.84009	0.788235	0.990148	0.914807	0.880531	0.861371	0.788377	0.920388	0.838235	0.824201	0.834467	0.865796	0.852008	0.805104	0.848193	0.837472	0.867299	0.789086	0.821853	0.753943	0.887324	0.753769	0.776722	0.834808	0.873085	0.783715	0.767943	0.8147
alpha-mangostin	0.831014	0.867063	0.831014	0.780096	0.817935	0	0.769685	0.72449	0.86488	0.871595	0.678279	0.849498	0.832924	0.83237	0.913124	0.895551	0.814042	0.807918	0.727811	0.867362	0.8413	0.822976	0.811787	0.989657	0.928571	0.924956	0.712098	0.859155	0.932692	0.894349	0.719262	0.795767	0.832237	0.863118	0.871841	0.787629	0.798077	0.886364	0.854859	0.804734	0.541329	0.911486	0.713376	0.737374	0.841699	0.855311	0.925046	0.759921	0.828198
Isopomiferin	0.795322	0.83301	0.8	0.761755	0.809524	0.541329	0.771107	0.715686	0.862777	0.854962	0.67387	0.813223	0.796526	0.822222	0.894454	0.878731	0.789279	0.781792	0.699422	0.866571	0.830882	0.811252	0.802559	0.987707	0.905997	0.914286	0.735849	0.849353	0.922601	0.840399	0.713163	0.793388	0.812364	0.830153	0.87069	0.781065	0.791513	0.874317	0.81358	0.788571	0	0.884432	0.722892	0.695219	0.831658	0.842756	0.900356	0.757116	0.785444
Skepinone-L	0.792969	0.821569	0.797665	0.721683	0.732394	0.75	0.809091	0.764151	0.813416	0.870765	0.759191	0.757785	0.766949	0.797732	0.915789	0.848659	0.809091	0.76393	0.796791	0.815592	0.797732	0.800366	0.791513	0.993012	0.889803	0.890034	0.78352	0.787731	0.871961	0.894174	0.757116	0.7614	0.742824	0.757852	0.846831	0.795322	0.775701	0.894454	0.778907	0.779271	0.738128	0.843552	0.822222	0.791513	0.864469	0.887946	0.908127	0.780261	0.803538
Tamoxifen_Citrate	0.794059	0.799189	0.803536	0.809451	0.764216	0.769337	0.792523	0.790262	0.831009	0.819868	0.757463	0.810403	0.806931	0.845304	0.900722	0.834646	0.814679	0.773529	0.768946	0.873016	0.825843	0.748062	0.72332	0.991988	0.936102	0.868561	0.835135	0.835061	0.870066	0.910059	0.790262	0.709354	0.819565	0.827553	0.799257	0.833333	0.781132	0.872222	0.801008	0.796545	0.767068	0.857143	0.807985	0.757692	0.823755	0.846429	0.874307	0.805915	0.807477
Hexestrol	0.757246	0.760456	0.644269	0.850446	0.83829	0.871841	0.661972	0.797468	0.922896	0.867754	0.784195	0.80593	0.908418	0.796667	0.833333	0.774436	0.778135	0.826446	0.795181	0.863135	0.800664	0.538462	0.325991	0.993845	0.93617	0.775578	0.896296	0.907658	0.846575	0.876501	0.754098	0.873897	0.905207	0.905639	0	0.800699	0.75	0.845118	0.893548	0.755172	0.87069	0.922713	0.824104	0.801262	0.87069	0.83792	0.841216	0.703072	0.894967
Nordihydroguaiaretic_acid	0.769231	0.808442	0.78481	0.829474	0.821239	0.817052	0.747024	0.817416	0.910309	0.891847	0.817694	0.765306	0.90099	0.848138	0.896552	0.870769	0.833795	0.812865	0.851562	0.888	0.857955	0.739521	0.688474	0.989633	0.92176	0.871233	0.907376	0.912903	0.905213	0.853377	0.793696	0.867879	0.90736	0.894091	0.619672	0.788644	0.769006	0.836364	0.891768	0.719745	0.826307	0.915189	0.844828	0.843407	0.879227	0.86828	0.877193	0.765396	0.894848
Honokiol	0.594262	0.674797	0.70566	0.740831	0.833955	0.798077	0.711864	0.652482	0.928571	0.922414	0.675497	0.704678	0.897196	0.733333	0.897106	0.680162	0.652482	0.770563	0.73817	0.837472	0.677656	0.608059	0.618182	0.998402	0.918919	0.791531	0.805611	0.901472	0.849727	0.936688	0.637993	0.855128	0.875171	0.878538	0.75	0.66537	0	0.825342	0.831346	0.622137	0.791513	0.929467	0.780405	0.745875	0.919142	0.793651	0.900641	0.689655	0.893757
Dienestrol	0.588477	0.630252	0.700758	0.702771	0.848987	0.822976	0.592593	0.628159	0.91201	0.907343	0.611111	0.719653	0.887842	0.701439	0.867987	0.706349	0.703072	0.712018	0.726115	0.824201	0.719858	0	0.325991	0.999201	0.944591	0.865443	0.803213	0.912556	0.883289	0.955343	0.560606	0.818783	0.821839	0.882491	0.538462	0.680769	0.608059	0.829352	0.848993	0.573123	0.811252	0.933646	0.755172	0.666667	0.901007	0.754098	0.914557	0.720539	0.875278
Diethylstilbestrol	0.675676	0.716535	0.649606	0.779621	0.833955	0.811787	0.637993	0.69863	0.909416	0.859489	0.671096	0.755618	0.888889	0.733333	0.852843	0.769811	0.75817	0.751648	0.69281	0.842697	0.706093	0.325991	0	0.997333	0.933333	0.810897	0.833659	0.896473	0.833795	0.922697	0.628159	0.83268	0.865837	0.871886	0.325991	0.72963	0.618182	0.809028	0.84317	0.672794	0.802559	0.919304	0.724382	0.711864	0.854895	0.770227	0.848993	0.680556	0.867713
Lapachol_methyl_ester	0.786517	0.810078	0.734375	0.824645	0.860902	0.713376	0.728873	0.724382	0.925223	0.902174	0.658451	0.828729	0.881503	0.742647	0.87108	0.772	0.701439	0.853862	0.658451	0.843823	0.751825	0.755172	0.724382	0.99893	0.902017	0.85342	0.812757	0.891608	0.904632	0.916525	0.677656	0.863459	0.854077	0.881152	0.824104	0.777358	0.780405	0.729412	0.859829	0.795775	0.722892	0.930103	0	0.56746	0.884211	0.733333	0.821818	0.737762	0.864834
Dehydrovariabilin	0.79	0.802768	0.698925	0.811111	0.848214	0.727811	0.69281	0.675497	0.928778	0.864437	0.595318	0.836683	0.843931	0.73	0.872671	0.806897	0.730159	0.824	0	0.834423	0.758958	0.726115	0.69281	0.995215	0.923077	0.818731	0.806202	0.875	0.880711	0.923445	0.675497	0.848676	0.844567	0.878753	0.795181	0.765306	0.73817	0.805921	0.855754	0.801887	0.699422	0.914644	0.658451	0.529412	0.863636	0.722045	0.9	0.709677	0.860619
Methoxyvone	0.649606	0.674797	0.660156	0.734644	0.83829	0.737374	0.647687	0.527132	0.919079	0.89576	0.523985	0.759104	0.847656	0.672794	0.864238	0.674797	0.597786	0.781116	0.529412	0.796729	0.737762	0.666667	0.711864	0.999201	0.907104	0.854938	0.755741	0.868145	0.903646	0.934959	0.597786	0.82962	0.792342	0.869203	0.801262	0.66537	0.745875	0.792254	0.848993	0.662963	0.695219	0.914149	0.56746	0	0.884157	0.703072	0.87541	0.652482	0.841743
Carprofen	0.682927	0.746939	0.7393	0.737913	0.836852	0.83237	0.652985	0.662963	0.923945	0.94974	0.667832	0.80226	0.896388	0	0.830325	0.736626	0.687273	0.80131	0.73	0.744304	0.604082	0.701439	0.733333	0.999465	0.866071	0.85342	0.797917	0.899306	0.907609	0.931092	0.677656	0.853018	0.852436	0.87846	0.796667	0.709163	0.733333	0.777358	0.859829	0.694656	0.822222	0.937697	0.742647	0.672794	0.943522	0.750865	0.909091	0.719858	0.890258
Diclofenac	0.661157	0.699153	0.638655	0.76	0.847909	0.8413	0.719858	0.696751	0.930301	0.942408	0.690722	0.745562	0.899526	0.604082	0.842857	0.715481	0.767918	0.796053	0.758958	0.731458	0	0.719858	0.706093	0.999733	0.862687	0.773519	0.810309	0.899306	0.851429	0.945274	0.662963	0.861979	0.87024	0.875754	0.800664	0.729412	0.677656	0.834532	0.848014	0.684615	0.830882	0.9318	0.751825	0.737762	0.94	0.820261	0.886598	0.701439	0.903761
Rofecoxib	0.693878	0.689286	0.613718	0.786026	0.808587	0.812834	0.704615	0.708589	0.912209	0.893688	0.638889	0.762148	0.852444	0.74375	0.883721	0.712281	0.728097	0.762195	0.655488	0.804301	0.707395	0.728097	0.692547	0.999474	0.905707	0.809249	0.782027	0.874165	0.862069	0.932515	0.671924	0.829574	0.79073	0.861079	0.783237	0.76129	0.761765	0.836364	0.821718	0.72381	0.776801	0.916859	0.651007	0.633117	0.896989	0.80057	0.8739	0.720365	0.866235
Sulindac	0.705714	0.732558	0.723944	0.708678	0.789127	0.737113	0.653846	0.675676	0.872093	0.886364	0.60274	0.737443	0.834688	0.716621	0.873134	0.764873	0.73057	0.706107	0.69898	0.791103	0.695291	0.635097	0.650138	0.998706	0.919492	0.878788	0.730216	0.853503	0.860515	0.897695	0.635097	0.767813	0.758344	0.810538	0.759494	0.745152	0.713911	0.847328	0.822485	0.684358	0.722871	0.913907	0.720109	0.672087	0.881579	0.796069	0.884236	0.737113	0.809777
Fiduxosin	0.911319	0.921084	0.889286	0.854922	0.778894	0.859155	0.898978	0.879908	0.820663	0.881215	0.88009	0.883243	0.697572	0.899306	0.946953	0.91082	0.897727	0.861357	0.875	0.865503	0.899306	0.912556	0.896473	0.985778	0.940043	0.916573	0.890552	0	0.929025	0.909807	0.888889	0.77438	0.839506	0.79421	0.907658	0.916376	0.901472	0.90106	0.752688	0.908152	0.849353	0.779788	0.891608	0.868145	0.874322	0.906426	0.906213	0.883774	0.822664
Irbesartan	0.851327	0.859206	0.859402	0.828816	0.755348	0.854859	0.882736	0.862355	0.857754	0.87696	0.863124	0.845917	0.702183	0.859829	0.932566	0.86535	0.858569	0.809264	0.855754	0.842031	0.848014	0.848993	0.84317	0.991317	0.925419	0.9063	0.887793	0.752688	0.869362	0.914124	0.864238	0.765191	0.812236	0.784333	0.893548	0.886792	0.831346	0.851327	0	0.851979	0.81358	0.843707	0.859829	0.848993	0.866745	0.866116	0.871304	0.87541	0.790441
Netupitant	0.895573	0.906178	0.900565	0.864087	0.837963	0.828198	0.882743	0.880266	0.830798	0.851784	0.875546	0.870526	0.806069	0.890258	0.930769	0.913636	0.896175	0.846968	0.860619	0.87414	0.903761	0.875278	0.867713	0.990573	0.931535	0.920173	0.893502	0.822664	0.889006	0.914696	0.888889	0.740281	0.816327	0.753155	0.894967	0.904279	0.893757	0.889269	0.790441	0.892737	0.785444	0.823807	0.864834	0.841743	0.832879	0.840413	0.910414	0.891328	0
SR-33805	0.880756	0.887694	0.857831	0.88668	0.785785	0.830798	0.853318	0.878132	0.829327	0.773679	0.844828	0.843267	0.735836	0.896	0.926387	0.894299	0.871707	0.861165	0.834107	0.896552	0.89726	0.869116	0.850642	0.981805	0.942105	0.911929	0.899175	0.744019	0.922269	0.907199	0.875571	0.737995	0.846154	0.786271	0.878132	0.898955	0.885747	0.895105	0.818847	0.876744	0.806818	0.755682	0.852732	0.83432	0.759843	0.890766	0.887324	0.874286	0.783886
Candesartan_Cilextil	0.900962	0.906796	0.889213	0.835252	0.758711	0.832924	0.889934	0.886792	0.803458	0.869048	0.86148	0.86484	0	0.896388	0.954254	0.908915	0.887842	0.81353	0.843931	0.869304	0.899526	0.887842	0.888889	0.980094	0.946444	0.919742	0.871463	0.697572	0.918512	0.900227	0.883633	0.719365	0.726415	0.75196	0.908418	0.907266	0.897196	0.895652	0.702183	0.898482	0.796526	0.750865	0.881503	0.847656	0.854331	0.90538	0.923729	0.892019	0.806069
Zafirlukast	0.873843	0.87925	0.864644	0.809771	0.725888	0.782735	0.853575	0.857466	0.791155	0.849679	0.817451	0.820879	0.637048	0.868721	0.942391	0.890951	0.854875	0.806773	0.82016	0.850402	0.868721	0.866442	0.863892	0.989411	0.931535	0.916667	0.843396	0.746082	0.932995	0.911939	0.853575	0.681385	0.70188	0.732157	0.893757	0.884174	0.880266	0.907969	0.792661	0.872582	0.76561	0.798314	0.834118	0.807556	0.825411	0.880266	0.922481	0.867713	0.792342
Atorvastatin	0.922476	0.92883	0.928913	0.879704	0.829007	0.86488	0.925426	0.913947	0	0.925983	0.918129	0.882527	0.803458	0.923945	0.973081	0.941597	0.927315	0.836217	0.928778	0.91196	0.930301	0.91201	0.909416	0.979832	0.963585	0.956447	0.883797	0.820663	0.951821	0.913268	0.915234	0.795992	0.82566	0.845673	0.922896	0.935905	0.928571	0.942807	0.857754	0.916218	0.862777	0.859457	0.925223	0.919079	0.920513	0.938515	0.94343	0.913947	0.830798
Pyrvinium_pamoate	0.881729	0.895595	0.911905	0.83635	0.87551	0.785452	0.891339	0.8745	0.691991	0.903119	0.875591	0.837154	0.832981	0.908877	0.957414	0.922832	0.902572	0.777011	0.897297	0.904119	0.913146	0.857143	0.872698	0.997067	0.980728	0.950488	0.811997	0.88255	0.940789	0.954658	0.876297	0.722739	0.800779	0.855408	0.905132	0.900561	0.898279	0.935559	0.895619	0.872565	0.821429	0.871819	0.898493	0.884311	0.895669	0.888713	0.949425	0.893951	0.819235
TNP	0.851327	0.871429	0.865385	0.818705	0.839152	0.88101	0.880914	0.860465	0.882845	0.907277	0.881141	0.8016	0.836335	0.877104	0.949838	0.90087	0.888169	0.789474	0.888189	0.854951	0.863714	0.889968	0.871711	0.998769	0.915515	0.911576	0.887793	0.860714	0.858713	0.938122	0.871711	0.768994	0.757174	0.751738	0.897106	0.871304	0.854758	0.896259	0.810552	0.844021	0.850478	0.893448	0.89934	0.869852	0.901714	0.89533	0.936066	0.848993	0.827094
GSK1070916	0.858667	0.864682	0.881046	0.779097	0.790648	0.795767	0.865311	0.856594	0.795992	0.859719	0.839898	0.812422	0.719365	0.853018	0.94321	0.891678	0.882353	0.731221	0.848676	0.818391	0.861979	0.818783	0.83268	0.997654	0.946943	0.905941	0.849585	0.77438	0.885442	0.942986	0.856594	0	0.6867	0.707855	0.873897	0.888312	0.855128	0.863214	0.765191	0.856021	0.793388	0.803947	0.863459	0.82962	0.846989	0.846253	0.917826	0.886534	0.740281
GSK2126458	0.836553	0.839394	0.87013	0.746719	0.820598	0.832237	0.84993	0.831909	0.82566	0.918782	0.801712	0.792066	0.726415	0.852436	0.953209	0.866864	0.841808	0.714286	0.844567	0.80774	0.87024	0.821839	0.865837	1	0.948686	0.921543	0.807825	0.839506	0.865613	0.960114	0.831909	0.6867	0	0.755814	0.905207	0.865217	0.875171	0.895628	0.812236	0.834061	0.812364	0.859848	0.854077	0.792342	0.908275	0.873626	0.95739	0.873626	0.816327
GZD824	0.890777	0.902081	0.896135	0.822126	0.833171	0.863118	0.886417	0.886417	0.845673	0.887442	0.87093	0.847727	0.75196	0.87846	0.950631	0.908759	0.896752	0.836568	0.878753	0.840982	0.875754	0.882491	0.871886	0.994661	0.882624	0.907193	0.890684	0.79421	0.89162	0.924561	0.882491	0.707855	0.755814	0	0.905639	0.902761	0.878538	0.90012	0.784333	0.885167	0.830153	0.820341	0.881152	0.869203	0.870046	0.886417	0.920897	0.890315	0.753155
Telotristat_Etiprate	0.871652	0.883146	0.869128	0.840196	0.803885	0.846566	0.87069	0.86087	0.830524	0.891081	0.850377	0.829294	0.715775	0.865491	0.926752	0.888143	0.857143	0.797665	0.866242	0.837917	0.870472	0.876742	0.886291	0.993179	0.900103	0.897028	0.858175	0.798239	0.891039	0.907514	0.867027	0.722586	0.727117	0.750772	0.89916	0.886564	0.880342	0.879157	0.808099	0.870472	0.814516	0.788565	0.876638	0.849616	0.880711	0.89916	0.912903	0.863341	0.783176
Diclazuril	0.810945	0.82398	0.810945	0.759542	0.846737	0.867362	0.80787	0.79108	0.91196	0.961749	0.792325	0.837022	0.869304	0.744304	0.906178	0.811856	0.799534	0.787931	0.834423	0	0.731458	0.824201	0.842697	1	0.901437	0.836782	0.843354	0.865503	0.903353	0.948069	0.782506	0.818391	0.80774	0.840982	0.863135	0.819753	0.837472	0.867299	0.842031	0.813397	0.866571	0.907569	0.843823	0.796729	0.957784	0.82151	0.933036	0.799534	0.87414
U0126	0.842615	0.861728	0.861905	0.722986	0.904899	0.890511	0.868132	0.829545	0.938985	0.944444	0.841991	0.820408	0.90599	0.875283	0.954048	0.87561	0.875546	0.828333	0.856838	0.835125	0.857143	0.855556	0.865639	1	0.940594	0.936975	0.878834	0.90159	0.944972	0.980645	0.834842	0.877729	0.868483	0.878099	0.906582	0.864608	0.870614	0.885781	0.905333	0.843823	0.88102	0.939972	0.880361	0.826879	0.948069	0.855556	0.937778	0.855556	0.904306
Phenothiazine	0.715789	0.710227	0.729167	0.797688	0.894958	0.922131	0.78355	0.78355	0.954079	0.952191	0.781377	0.837838	0.929703	0.721951	0.910714	0.64881	0.804255	0.853301	0.791165	0.837989	0.663265	0.705069	0.728507	1	0.905455	0.847458	0.883146	0.92734	0.885813	0.981685	0.762115	0.89415	0.890769	0.909091	0.814346	0.767677	0.762115	0.79803	0.88403	0.769953	0.905512	0.963175	0.792627	0.756637	0.950943	0.734234	0.90583	0.824268	0.935748
Imiquimod	0.862454	0.875486	0.832061	0.896074	0.888469	0.886364	0.837288	0.856667	0.942807	0.934783	0.847619	0.896739	0.895652	0.777358	0.903226	0.839357	0.841216	0.843137	0.805921	0.867299	0.834532	0.829352	0.809028	0.998655	0.922849	0.836237	0.912451	0.90106	0.870588	0.938144	0.856667	0.863214	0.895628	0.90012	0.845118	0.858209	0.825342	0	0.851327	0.875	0.874317	0.929952	0.729412	0.792254	0.925217	0.74359	0.8	0.845118	0.889269
Methylene_Blue	0.800699	0.818841	0.829352	0.84009	0.893805	0.855311	0.754098	0.805031	0.938515	0.920553	0.776758	0.869898	0.90538	0.750865	0.904153	0.801471	0.766234	0.838446	0.722045	0.82151	0.820261	0.754098	0.770227	1	0.944591	0.885886	0.883895	0.906426	0.889182	0.960317	0.801262	0.846253	0.873626	0.886417	0.83792	0.813149	0.793651	0.74359	0.866116	0.816393	0.842756	0.941905	0.733333	0.703072	0.908333	0	0.911111	0.82716	0.840413
Milnacipran	0.899281	0.901141	0.818533	0.947137	0.860465	0.925046	0.893548	0.921384	0.94343	0.875717	0.922849	0.893733	0.923729	0.909091	0.875	0.871094	0.893548	0.938	0.9	0.933036	0.886598	0.914557	0.848993	0.992967	0.913174	0.860068	0.95709	0.906213	0.8739	0.888489	0.924765	0.917826	0.95739	0.920897	0.841216	0.914894	0.900641	0.8	0.871304	0.905405	0.900356	0.917752	0.821818	0.87541	0.878403	0.911111	0	0.860465	0.910414
Praziquantel	0.914439	0.913408	0.84	0.933579	0.744526	0.8992	0.895262	0.919512	0.89621	0.877651	0.928241	0.883002	0.88018	0.895833	0.908602	0.849112	0.875635	0.921368	0.905437	0.903226	0.87234	0.935096	0.872774	0.987285	0.894988	0.851852	0.933657	0.80578	0.87703	0.874608	0.924757	0.908676	0.953791	0.897826	0.861183	0.920213	0.869898	0.865922	0.79582	0.912821	0.897081	0.887072	0.875332	0.914216	0.874608	0.924757	0.798817	0.852332	0.872899
Ropivacaine	0.917981	0.924092	0.889968	0.93595	0.816288	0.885918	0.87574	0.923513	0.919079	0.863636	0.907104	0.927361	0.907407	0.861199	0.897106	0.902357	0.87574	0.95203	0.879552	0.931535	0.868339	0.914286	0.882353	0.990875	0.866856	0.912023	0.952548	0.860165	0.931472	0.878425	0.929577	0.904294	0.948718	0.900578	0.892128	0.928125	0.895349	0.860465	0.833333	0.919162	0.87457	0.925256	0.839228	0.869048	0.846831	0.88563	0.821306	0.888889	0.875278
Enilconazole	0.867797	0.863799	0.744361	0.923404	0.9	0.924956	0.840625	0.868902	0.956447	0.926829	0.866667	0.887179	0.919742	0.85342	0.875421	0.821561	0.854938	0.888668	0.818731	0.836782	0.773519	0.865443	0.810897	0.998398	0.907821	0	0.926874	0.916573	0.77381	0.92869	0.865443	0.905941	0.921543	0.907193	0.775578	0.871622	0.791531	0.836237	0.9063	0.886076	0.914286	0.896748	0.85342	0.854938	0.925125	0.885886	0.860068	0.795455	0.920173
Fluconazole	0.860534	0.867284	0.829268	0.914062	0.924071	0.932692	0.877333	0.895013	0.951821	0.927536	0.889169	0.902494	0.918512	0.907609	0.902857	0.887879	0.920513	0.850943	0.880711	0.903353	0.851429	0.883289	0.833795	0.998683	0.913793	0.77381	0.934783	0.929025	0	0.937405	0.880319	0.885442	0.865613	0.89162	0.846575	0.883721	0.849727	0.870588	0.869362	0.864407	0.922601	0.905058	0.904632	0.903646	0.929231	0.889182	0.8739	0.862162	0.889006
Ciprofibrate	0.875	0.871094	0.809339	0.930649	0.915129	0.913124	0.817241	0.871711	0.973081	0.900935	0.869159	0.899729	0.954254	0.830325	0	0.879845	0.837288	0.944334	0.872671	0.906178	0.842857	0.867987	0.852843	0.994327	0.889908	0.875421	0.927063	0.946953	0.902857	0.902309	0.889968	0.94321	0.953209	0.950631	0.833333	0.875	0.897106	0.903226	0.932566	0.878893	0.894454	0.951066	0.87108	0.864238	0.902309	0.904153	0.875	0.833333	0.930769
Efavirenz	0.922849	0.928793	0.896657	0.921371	0.90678	0.928571	0.913043	0.913043	0.963585	0.933884	0.911917	0.930716	0.946444	0.866071	0.889908	0.91875	0.910082	0.959292	0.923077	0.901437	0.862687	0.944591	0.933333	0.996549	0	0.907821	0.943396	0.940043	0.913793	0.909532	0.913043	0.946943	0.948686	0.882624	0.93617	0.903323	0.918919	0.922849	0.925419	0.923729	0.905997	0.944402	0.902017	0.907104	0.926868	0.944591	0.913174	0.898072	0.931535
Digitonin	0.999731	1	0.998386	0.999743	0.986845	0.989657	0.997066	0.998402	0.979832	0.981434	0.997879	0.999215	0.980094	0.999465	0.994327	1	0.998935	0.99924	0.995215	1	0.999733	0.999201	0.997333	0	0.996549	0.998398	0.999245	0.985778	0.998683	0.948945	0.998402	0.997654	1	0.994661	0.993845	0.998386	0.998402	0.998655	0.991317	0.999197	0.987707	0.977596	0.99893	0.999201	0.980546	1	0.992967	0.995995	0.990573
Taurine	1	1	0.99422	1	0.982143	0.997802	1	1	0.995768	0.997802	1	0.992647	0.99901	0.994764	0.99422	1	1	0.997487	1	1	0.984127	1	1	0.999164	0.995652	0.969388	0.997653	0.996241	0.996016	0.995868	1	1	0.99537	0.990968	1	1	0.995238	1	0.994163	1	0.997938	0.999164	0.994764	1	0.997938	1	0.982456	0.995238	0.99881
Flunisolide	0.954315	0.963793	0.908127	0.959157	0.815789	0.894349	0.902848	0.955343	0.913268	0.890259	0.928571	0.947214	0.900227	0.931092	0.902309	0.947461	0.906511	0.965644	0.923445	0.948069	0.945274	0.955343	0.922697	0.948945	0.909532	0.92869	0.960621	0.909807	0.937405	0	0.948636	0.942986	0.960114	0.924561	0.876501	0.94898	0.936688	0.938144	0.914124	0.94876	0.840399	0.932336	0.916525	0.934959	0.871359	0.960317	0.888489	0.901007	0.914696
Salinomycin	0.988103	0.990667	0.965541	0.989318	0.891131	0.925311	0.960901	0.981157	0.915948	0.898542	0.972833	0.979987	0.890347	0.972812	0.956374	0.986613	0.965017	0.987313	0.964798	0.988116	0.98692	0.981157	0.968421	0.805985	0.973497	0.978375	0.984633	0.924227	0.984217	0.807891	0.985113	0.957415	0.982261	0.95301	0.949766	0.980692	0.980494	0.974548	0.950728	0.987582	0.923481	0.909945	0.965264	0.971803	0.883707	0.985113	0.949931	0.962277	0.934045
Tacrolimus	0.973592	0.979375	0.958309	0.963862	0.857062	0.880375	0.945068	0.968226	0.848399	0.912159	0.952436	0.962402	0.831451	0.964244	0.960166	0.972716	0.946934	0.96378	0.948165	0.965536	0.970879	0.973563	0.960419	0.845845	0.96445	0.969258	0.96484	0.866412	0.975897	0.822958	0.967033	0.921164	0.956399	0.921775	0.950029	0.963863	0.961024	0.969358	0.899527	0.967874	0.890743	0.885404	0.944444	0.957385	0.88775	0.972382	0.956444	0.949412	0.901319
Benzethonium	0.944345	0.942593	0.917127	0.950276	0.830645	0.871595	0.89576	0.951342	0.925983	0	0.915966	0.904459	0.869048	0.94974	0.900935	0.948435	0.933447	0.953668	0.864437	0.961749	0.942408	0.907343	0.859489	0.981434	0.933884	0.926829	0.963009	0.881215	0.927536	0.890259	0.953099	0.859719	0.918782	0.887442	0.867754	0.938628	0.922414	0.934783	0.87696	0.953368	0.854962	0.866291	0.902174	0.89576	0.167006	0.920553	0.875717	0.931624	0.851784
Methylbenzethonium	0.947189	0.947461	0.913884	0.949468	0.815789	0.841699	0.889831	0.950321	0.920513	0.167006	0.913043	0.907154	0.854331	0.943522	0.902309	0.947461	0.931485	0.956683	0.863636	0.957784	0.94	0.901007	0.854895	0.980546	0.926868	0.925125	0.959379	0.874322	0.929231	0.871359	0.952	0.846989	0.908275	0.870046	0.87069	0.941781	0.919142	0.925217	0.866745	0.950495	0.831658	0.86436	0.884211	0.884157	0	0.908333	0.878403	0.927987	0.832879
Itraconazole	0.923887	0.92898	0.914216	0.92092	0.858257	0.911486	0.925256	0.930305	0.859457	0.866291	0.918033	0.890528	0.750865	0.937697	0.951066	0.943639	0.926101	0.889207	0.914644	0.907569	0.9318	0.933646	0.919304	0.977596	0.944402	0.896748	0.94322	0.779788	0.905058	0.932336	0.929467	0.803947	0.859848	0.820341	0.922713	0.935096	0.929467	0.929952	0.843707	0.92498	0.884432	0	0.930103	0.914149	0.86436	0.941905	0.917752	0.921011	0.823807
Syrosingopine	0.95599	0.96138	0.930718	0.925296	0.811407	0.837054	0.911643	0.932794	0.819616	0.858291	0.905074	0.936875	0.737783	0.9175	0.952576	0.954508	0.922322	0.935689	0.861277	0.921307	0.940457	0.948963	0.930195	0.939743	0.943962	0.950281	0.924264	0.746386	0.964966	0.844815	0.931929	0.838935	0.890152	0.865465	0.932794	0.944811	0.94391	0.940447	0.883081	0.952419	0.831255	0.842211	0.897284	0.901667	0.838921	0.927583	0.929825	0.924082	0.861485
[truncated: 29 more columns]

## Sheet: FigureS9
Well	Class	18 hours	24 hours	48 hours	Condition	ORIGINAL PLATE	Plate	ORIGINAL WELL	Destination well
A01	Empty	0.7846	0.8908	0.9414	2
A02	Empty	0.7565	0.8594	0.914	2
A03	Empty	0.7805	0.8896	0.9515	2
A04	Empty	0.7726	0.879	0.9383	2
A05	Empty	0.7786	0.883	0.941	2
A06	Empty	0.7701	0.8792	0.9369	2
A07	Empty	0.7895	0.894	0.9524	2
A08	Empty	0.7682	0.8794	0.937	2
A09	Empty	0.7788	0.8897	0.9499	2
A10	Empty	0.7808	0.8834	0.9415	2
A11	Empty	0.7607	0.8677	0.9234	2
A12	Empty	0.7656	0.8672	0.9216	2
A13	Empty	0.7654	0.8619	0.915	2
A14	Empty	0.7778	0.8786	0.9357	2
A15	Empty	0.7974	0.8936	0.956	2
A16	Empty	0.7878	0.8842	0.9384	2
A17	Empty	0.7769	0.8759	0.9318	2
A18	Empty	0.7795	0.8885	0.9438	2
A19	Empty	0.7753	0.8839	0.945	2
A20	Empty	0.7813	0.8781	0.933	2
A21	Empty	0.7904	0.8871	0.9493	2
A22	Empty	0.7853	0.8718	0.9329	2
A23	Empty	0.7988	0.9027	0.9597	2
A24	Empty	0.7854	0.879	0.9331	2
B01	Empty	0.7881	0.8922	0.9494	2
B02	Empty	0.7825	0.891	0.9497	2
B03	Empty	0.7653	0.8772	0.9324	2
B04	Empty	0.7722	0.8871	0.9451	2
B05	Empty	0.769	0.879	0.9332	2
B06	Empty	0.7935	0.8919	0.9529	2
B07	Empty	0.767	0.8791	0.9345	2
B08	Empty	0.7885	0.8972	0.956	2
B09	Empty	0.7686	0.8744	0.9297	2						Empty - 0.807 + 0.0217, 10% threshold = 0.7263
B10	Empty	0.7724	0.8768	0.9298	2
B11	Empty	0.7672	0.8776	0.9334	2
B12	Empty	0.7669	0.8729	0.9276	2
B13	Empty	0.7792	0.8758	0.9302	2
B14	Empty	0.7688	0.8656	0.9182	2
B15	Empty	0.7678	0.8769	0.9312	2
B16	Empty	0.771	0.878	0.9281	2
B17	Empty	0.772	0.8705	0.9217	2
B18	Empty	0.7803	0.8875	0.9398	2
B19	Empty	0.7725	0.8723	0.9234	2
B20	Empty	0.7717	0.8718	0.9313	2
B21	Empty	0.7785	0.8827	0.9381	2
B22	Empty	0.7809	0.8768	0.9309	2
B23	Empty	0.7693	0.8734	0.9304	2
B24	Empty	0.7905	0.8941	0.9505	2
C01	Empty	0.7892	0.8971	0.9577	2
C02	Empty	0.7664	0.8769	0.9335	2
C03	Library	0.0395	0.04	0.1233	3	pu-ac-0001	P04	F07	C03
C04	Library	0.3754	0.6492	0.9258	3	pu-ac-0001	P04	I06	C04
C05	Library	0.7754	0.8699	0.9646	3	pu-ac-0001	P04	M11	C05
C06	Library	0.6559	0.8248	0.9006	3	pu-ac-0001	P04	M14	C06
C07	Library	0.8029	0.895	0.9464	3	pu-ac-0001	P04	M17	C07
C08	Library	0.7306	0.8663	0.9154	3	pu-ac-0001	P04	O09	C08
C09	Library	0.6896	0.8289	0.8951	3	pu-ac-0001	P04	O16	C09
C10	Library	0.8025	0.8965	0.9569	3	pu-ac-0002	P02	A08	C10
C11	Library	0.7989	0.9026	0.9515	3	pu-ac-0002	P02	D12	C11
C12	Library	0.7947	0.9051	0.9619	3	pu-ac-0002	P02	F16	C12
C13	Library	0.2427	0.4675	0.9062	3	pu-ac-0002	P02	H16	C13
C14	Library	0.154	0.1842	0.3602	3	pu-ac-0002	P02	H22	C14
C15	Library	0.7871	0.8863	0.944	3	pu-ac-0002	P02	J11	C15
C16	Library	0.3559	0.5533	0.821	3	pu-ac-0002	P02	O12	C16
C17	Library	0.7832	0.8897	0.9435	3	pu-ac-0002	P02	P10	C17
C18	Library	0.6647	0.8739	0.9612	3	pu-ac-0003	P01	E21	C18
C19	Library	0.5585	0.7684	0.9127	3	pu-ac-0003	P01	I12	C19
C20	Library	0.7799	0.893	0.9507	3	pu-ac-0004	P14	B08	C20
C21	Library	0.7351	0.8786	0.95	3	pu-ac-0004	P14	D16	C21
C22	Library	0.6166	0.8198	0.9382	3	pu-ac-0004	P14	G04	C22
C23	Empty	0.7934	0.898	0.9596	2
C24	Empty	0.8016	0.8994	0.9597	2
D01	Empty	0.7925	0.8965	0.9661	2
D02	Empty	0.7949	0.902	0.9622	2
D03	Library	0.7753	0.8789	0.9377	3	pu-ac-0004	P14	G19	D03
D04	Library	0.7347	0.8725	0.9353	3	pu-ac-0004	P14	H15	D04
D05	Library	0.0416	0.0418	0.0415	3	pu-ac-0004	P14	J09	D05
D06	Library	0.762	0.892	0.9541	3	pu-ac-0004	P14	K05	D06
D07	Library	0.1157	0.2743	0.896	3	pu-ac-0004	P14	K17	D07
D08	Library	0.6686	0.8623	0.942	3	pu-ac-0004	P14	O07	D08
D09	Library	0.0789	0.1029	0.8087	3	pu-sc-0001	P20	C04	D09
D10	Library	0.6446	0.822	0.8874	3	pu-sc-0001	P20	F17	D10
D11	Library	0.801	0.8973	0.9599	3	pu-sc-0001	P20	I08	D11
D12	Library	0.7683	0.892	0.9542	3	pu-sc-0001	P20	I09	D12
D13	Library	0.7781	0.86	0.9178	3	pu-sc-0001	P20	N10	D13
D14	Library	0.6454	0.8395	0.9254	3	pu-sc-0002	P15	C20	D14
D15	Library	0.7584	0.8726	0.927	3	pu-sc-0002	P15	F14	D15
D16	Library	0.7715	0.8893	0.9469	3	pu-sc-0002	P15	F15	D16
D17	Library	0.3466	0.4931	0.7904	3	pu-sc-0002	P15	G18	D17
D18	Library	0.7482	0.8733	0.9299	3	pu-sc-0002	P15	H10	D18
D19	Library	0.7281	0.8523	0.8964	3	pu-sc-0002	P15	H19	D19
D20	Library	0.7456	0.866	0.9088	3	pu-sc-0002	P15	H21	D20
D21	Library	0.727	0.8973	0.9661	3	pu-sc-0003	P12	B05	D21
D22	Library	0.7681	0.8873	0.9468	3	pu-sc-0003	P12	B07	D22
D23	Empty	0.7934	0.8898	0.9526	2
D24	Empty	0.8152	0.9177	0.9826	2
E01	Empty	0.7942	0.8938	0.9533	2
E02	Empty	0.769	0.8591	0.9145	2
E03	Library	0.341	0.5452	0.8609	3	pu-sc-0003	P12	B13	E03
E04	Library	0.0504	0.056	0.5903	3	pu-sc-0003	P12	C04	E04
E05	Library	0.7916	0.8922	0.95	3	pu-sc-0003	P12	J11	E05
E06	Library	0.7745	0.875	0.932	3	pu-sc-0003	P12	K07	E06
E07	Library	0.5798	0.792	0.9179	3	pu-sc-0003	P12	N11	E07
E08	Library	0.6491	0.7855	0.8261	3	pu-sc-0003	P12	O06	E08
E09	Library	0.7196	0.8771	0.9452	3	pu-sc-0003	P12	P19	E09
E10	Library	0.8063	0.8859	0.9404	3	pu-sc-0004	P11	B14	E10
E11	Library	0.5194	0.7137	0.8516	3	pu-sc-0004	P11	B17	E11
E12	Library	0.81	0.8908	0.9485	3	pu-sc-0004	P11	H13	E12
E13	Library	0.8136	0.8985	0.9466	3	pu-sc-0004	P11	K06	E13
E14	Library	0.6742	0.7657	0.7971	3	pu-sc-0004	P11	L03	E14
E15	Library	0.7366	0.8896	0.9316	3	pu-sc-0004	P11	L09	E15
E16	Library	0.6168	0.8008	0.904	3	pu-sc-0004	P11	N16	E16
E17	Library	0.0416	0.0414	0.0729	3	pu-sc-0005	P10	D04	E17
E18	Library	0.3546	0.5896	0.8341	3	pu-sc-0005	P10	D18	E18
E19	Library	0.5869	0.7921	0.8823	3	pu-sc-0005	P10	E19	E19
E20	Library	0.8043	0.9011	0.9595	3	pu-sc-0005	P10	G03	E20
E21	Library	0.4969	0.7016	0.8396	3	pu-sc-0005	P10	G22	E21
E22	Library	0.6885	0.8174	0.855	3	pu-sc-0005	P10	H20	E22
E23	Empty	0.8092	0.9058	0.9706	2
E24	Empty	0.795	0.8853	0.9507	2
F01	Empty	0.7994	0.902	0.9616	2
F02	Empty	0.7876	0.8957	0.9534	2
F03	Library	0.0405	0.0408	0.0412	3	pu-sc-0005	P10	M15	F03
F04	Library	0.5071	0.6783	0.7815	3	pu-sc-0005	P10	N19	F04
F05	Library	0.1472	0.2295	0.8421	3	pu-sc-0005	P10	O06	F05
F06	Library	0.8079	0.8835	0.9447	3	pu-sc-0006	P09	C04	F06
F07	Library	0.6813	0.7831	0.827	3	pu-sc-0006	P09	D11	F07
F08	Library	0.7653	0.8834	0.95	3	pu-sc-0006	P09	E21	F08
F09	Library	0.5082	0.6741	0.7778	3	pu-sc-0006	P09	F15	F09
F10	Library	0.7221	0.8484	0.9169	3	pu-sc-0006	P09	H07	F10
F11	Library	0.7726	0.8843	0.9388	3	pu-sc-0006	P09	H10	F11
F12	Library	0.824	0.9129	0.9733	3	pu-sc-0006	P09	H14	F12
F13	Library	0.7568	0.8766	0.938	3	pu-sc-0006	P09	I10	F13
F14	Library	0.726	0.8801	0.9296	3	pu-sc-0006	P09	K05	F14
F15	Library	0.7341	0.8731	0.9266	3	pu-sc-0006	P09	K18	F15
F16	Library	0.8368	0.9201	0.9804	3	pu-sc-0007	P08	B15	F16
F17	Library	0.8261	0.9183	0.9703	3	pu-sc-0007	P08	C09	F17
F18	Library	0.8345	0.9181	0.9758	3	pu-sc-0007	P08	D10	F18
F19	Library	0.8417	0.9214	0.9762	3	pu-sc-0007	P08	E19	F19
F20	Library	0.8321	0.9182	0.974	3	pu-sc-0007	P08	E21	F20
F21	Library	0.8177	0.9161	0.9757	3	pu-sc-0007	P08	F17	F21
F22	Library	0.8193	0.9161	0.9749	3	pu-sc-0007	P08	H17	F22
F23	Empty	0.8268	0.9222	0.9824	2
F24	Empty	0.8166	0.9172	0.9771	2
G01	Empty	0.7958	0.8816	0.9453	2
G02	Empty	0.7793	0.8778	0.9348	2
G03	Library	0.7918	0.8858	0.9431	3	pu-sc-0007	P08	J15	G03
G04	Library	0.1832	0.4077	0.9247	3	pu-sc-0008	P07	A09	G04
G05	Library	0.0544	0.0562	0.0968	3	pu-sc-0008	P07	D07	G05
G06	Library	0.0626	0.0684	0.2136	3	pu-sc-0008	P07	E03	G06
G07	Library	0.8167	0.8874	0.9359	3	pu-sc-0008	P07	E08	G07
G08	Library	0.7533	0.8873	0.9556	3	pu-sc-0008	P07	F09	G08
G09	Library	0.6512	0.8372	0.9297	3	pu-sc-0008	P07	I04	G09
G10	Library	0.0502	0.0525	0.1802	3	pu-sc-0008	P07	I17	G10
G11	Library	0.7685	0.8867	0.9442	3	pu-sc-0008	P07	K10	G11
G12	Library	0.7324	0.8725	0.9366	3	pu-sc-0008	P07	K14	G12
G13	Library	0.3307	0.5133	0.8223	3	pu-sc-0008	P07	M17	G13
G14	Library	0.4346	0.6005	0.8771	3	pu-sl-0001	P18	C14	G14
G15	Library	0.6524	0.8532	0.951	3	pu-sl-0001	P18	D11	G15
G16	Library	0.0535	0.0624	0.7799	3	pu-sl-0001	P18	G06	G16
G17	Library	0.151	0.3413	0.9249	3	pu-sl-0001	P18	G19	G17
G18	Library	0.7275	0.8997	0.9503	3	pu-sl-0001	P18	I10	G18
G19	Library	0.6544	0.8363	0.9253	3	pu-sl-0001	P18	J12	G19
G20	Library	0.8371	0.9154	0.9694	3	pu-sl-0001	P18	J22	G20
G21	Library	0.261	0.4579	0.8554	3	pu-sl-0001	P18	K03	G21
G22	Library	0.1605	0.1891	0.402	3	pu-sl-0001	P18	K08	G22
G23	Empty	0.8311	0.9204	0.9788	2
G24	Empty	0.83	0.9219	0.9894	2
H01	Empty	0.7968	0.8919	0.9495	2
H02	Empty	0.7811	0.8812	0.941	2
H03	Library	0.7339	0.8546	0.8998	3	pu-sl-0001	P18	K18	H03
H04	Library	0.7827	0.8834	0.9444	3	pu-sl-0001	P18	L13	H04
H05	Library	0.8013	0.892	0.9461	3	pu-sl-0001	P18	N17	H05
H06	Library	0.0422	0.0424	0.0413	3	pu-sl-0001	P18	P04	H06
H07	Library	0.7484	0.875	0.9267	3	pu-sl-0002	P19	B03	H07
H08	Library	0.6785	0.8599	0.9444	3	pu-sl-0002	P19	B21	H08
H09	Library	0.8122	0.8948	0.9535	3	pu-sl-0002	P19	C06	H09
H10	Library	0.0821	0.1608	0.9195	3	pu-sl-0002	P19	C15	H10
H11	Library	0.1675	0.2933	0.8452	3	pu-sl-0002	P19	D04	H11
H12	Library	0.433	0.6688	0.9364	3	pu-sl-0002	P19	D07	H12
H13	Library	0.8233	0.9004	0.9609	3	pu-sl-0002	P19	D11	H13
H14	Library	0.4105	0.6287	0.8658	3	pu-sl-0002	P19	D16	H14
H15	Library	0.7897	0.9473	1.0006	3	pu-sl-0002	P19	F16	H15
H16	Library	0.0402	0.0403	0.0401	3	pu-sl-0002	P19	H20	H16
H17	Library	0.0457	0.0481	0.1263	3	pu-sl-0002	P19	N12	H17
H18	Library	0.7819	0.9197	0.985	3	pu-sl-0002	P19	N16	H18
H19	Library	0.5379	0.7077	0.7912	3	pu-sl-0003	P17	B08	H19
H20	Library	0.5917	0.8296	0.9704	3	pu-sl-0003	P17	B12	H20
H21	Library	0.0531	0.0592	0.0892	3	pu-sl-0003	P17	H09	H21
H22	Library	0.6167	0.8199	0.9411	3	pu-sl-0003	P17	M19	H22
H23	Empty	0.8249	0.9119	0.9675	2
H24	Empty	0.8322	0.9231	0.9881	2
I01	Empty	0.8017	0.8866	0.9494	2
I02	Empty	0.7988	0.8909	0.9492	2
I03	Library	0.7858	0.8818	0.9396	3	pu-sl-0003	P17	O15	I03
I04	Library	0.7746	0.9061	0.9635	3	pu-sl-0003	P17	P21	I04
I05	Library	0.8146	0.8985	0.9579	3	pu-tm-0001	P13	A14	I05
I06	Library	0.0526	0.0614	0.7775	3	pu-tm-0001	P13	F10	I06
I07	Library	0.8152	0.8959	0.9539	3	pu-tm-0001	P13	H15	I07
I08	Library	0.8664	0.9565	1.0182	3	pu-tm-0001	P13	H16	I08
I09	Library	0.8179	0.9023	0.9606	3	pu-tm-0001	P13	H17	I09
I10	Library	0.8379	0.9188	0.9793	3	pu-tm-0001	P13	I06	I10
I11	Library	0.8386	0.9205	0.975	3	pu-tm-0001	P13	I15	I11
I12	Library	0.8463	0.9181	0.9801	3	pu-tm-0001	P13	I17	I12
I13	Library	0.8318	0.9131	0.9739	3	pu-tm-0001	P13	J15	I13
I14	Library	0.8367	0.9119	0.9751	3	pu-tm-0001	P13	J16	I14
I15	Library	0.8404	0.9173	0.9826	3	pu-tm-0001	P13	J17	I15
I16	Library	0.685	0.8833	0.9834	3	pu-tm-0001	P13	O11	I16
I17	Library	0.0472	0.0467	0.0526	3	pu-tm-0002	P06	A06	I17
I18	Library	0.5517	0.7908	0.9568	3	pu-tm-0002	P06	D09	I18
I19	Library	0.8355	0.9131	0.9709	3	pu-tm-0002	P06	E11	I19
I20	Library	0.8277	0.9171	0.9776	3	pu-tm-0002	P06	F18	I20
I21	Library	0.6687	0.875	0.9713	3	pu-tm-0002	P06	J06	I21
I22	Library	0.1779	0.3017	0.8343	3	pu-tm-0002	P06	N15	I22
I23	Empty	0.8381	0.9226	0.9752	2
I24	Empty	0.8292	0.9182	0.9763	2
J01	Empty	0.7992	0.881	0.9417	2
J02	Empty	0.7951	0.8837	0.9412	2
J03	Library	0.3535	0.4688	0.7035	3	pu-tm-0002	P06	N21	J03
J04	Library	0.8059	0.8815	0.9399	3	pu-tm-0003	P05	D09	J04
J05	Library	0.7685	0.8625	0.9267	3	pu-tm-0003	P05	E15	J05
J06	Library	0.7745	0.8724	0.9291	3	pu-tm-0003	P05	F09	J06
J07	Library	0.0498	0.0505	0.0758	3	pu-tm-0003	P05	L03	J07
J08	Library	0.804	0.8953	0.9483	3	pu-tm-0003	P05	M18	J08
J09	Library	0.8139	0.8825	0.9387	3	pu-tm-0003	P05	N05	J09
J10	Library	0.3316	0.5468	0.9146	3	pu-tm-0003	P05	O22	J10
J11	Library	0.8169	0.9084	0.9699	3	pu-tm-0004	P03	A08	J11
J12	Library	0.7812	0.8701	0.9373	3	pu-tm-0004	P03	H19	J12
J13	Library	0.7823	0.9107	0.9681	3	pu-tm-0004	P03	J08	J13
J14	Library	0.594	0.7965	0.9431	3	pu-tm-0005	P16	A13	J14
J15	Library	0.844	0.9243	0.9874	3	pu-tm-0005	P16	E19	J15
J16	Library	0.8334	0.9137	0.9839	3	pu-tm-0005	P16	G09	J16
J17	Empty	0.8289	0.921	0.9842	2
J18	Empty	0.8387	0.9223	0.986	2
J19	Empty	0.84	0.9202	0.9844	2
J20	Empty	0.8273	0.9052	0.9676	2
J21	Empty	0.8281	0.9232	0.9856	2
J22	Empty	0.8273	0.9054	0.9697	2
J23	Empty	0.8393	0.9246	0.9832	2
J24	Empty	0.8352	0.9187	0.9786	2
K01	Empty	0.8168	0.9002	0.9664	2
K02	Empty	0.8062	0.9	0.9631	2
K03	Empty	0.7934	0.8873	0.9521	2
K04	Empty	0.8033	0.9034	0.9647	2
K05	Empty	0.7983	0.8936	0.9532	2
K06	Empty	0.8167	0.9073	0.9665	2
K07	Empty	0.8214	0.9105	0.9703	2
K08	Empty	0.8237	0.9099	0.971	2
K09	Empty	0.8325	0.9126	0.9751	2
K10	Empty	0.824	0.912	0.9732	2
K11	Empty	0.8094	0.9041	0.9718	2
K12	Empty	0.8314	0.921	0.9852	2
K13	Empty	0.8308	0.9156	0.9779	2
K14	Empty	0.8302	0.9164	0.98	2
K15	Empty	0.837	0.9218	0.9856	2
K16	Empty	0.8305	0.9193	0.9822	2
K17	Empty	0.8144	0.9178	0.9811	2
K18	Empty	0.833	0.9199	0.9839	2
K19	Empty	0.8359	0.9201	0.9854	2
K20	Empty	0.8325	0.9191	0.9811	2
K21	Empty	0.8417	0.9291	0.9884	2
K22	Empty	0.8311	0.9209	0.9794	2
K23	Empty	0.8294	0.9201	0.9802	2
K24	Empty	0.8306	0.9179	0.9794	2
L01	Empty	0.8088	0.9017	0.9624	2
L02	Empty	0.791	0.8893	0.9442	2
L03	DMSO	0.802	0.89	0.9395
L04	DMSO	0.7909	0.8758	0.924
L05	DMSO	0.815	0.8945	0.9424
L06	DMSO	0.7974	0.8772	0.9228
L07	DMSO	0.8197	0.8991	0.9504
L08	DMSO	0.8209	0.8974	0.9495
L09	Empty	0.8317	0.8999	0.9568	2
L10	Empty	0.8225	0.9101	0.9707	2
L11	Empty	0.8213	0.9103	0.9693	2
L12	Empty	0.8297	0.9134	0.9734	2
L13	Empty	0.8118	0.9142	0.9713	2
L14	Empty	0.8292	0.9207	0.9793	2
L15	Empty	0.8159	0.9218	0.9789	2
L16	Empty	0.8165	0.918	0.977	2
L17	Empty	0.8189	0.9185	0.9772	2
L18	Empty	0.8175	0.9172	0.9771	2
L19	Empty	0.8339	0.9209	0.9819	2
L20	Empty	0.8201	0.9136	0.9789	2
L21	Empty	0.8233	0.9184	0.98	2
L22	Empty	0.8193	0.9165	0.9746	2
L23	Empty	0.8337	0.9214	0.9785	2
L24	Empty	0.8289	0.917	0.9769	2
M01	Empty	0.8072	0.9005	0.9621	2
M02	Empty	0.7858	0.8816	0.9429	2
M03	Empty	0.7787	0.8815	0.9416	2
M04	Empty	0.7861	0.8835	0.9429	2
M05	Empty	0.8097	0.9073	0.963	2
M06	Empty	0.8035	0.8941	0.9483	2
M07	Empty	0.8142	0.9075	0.9663	2
M08	Empty	0.8026	0.9057	0.9627	2
M09	Empty	0.8208	0.9092	0.9692	2
M10	Empty	0.8002	0.8896	0.9442	2
M11	Empty	0.8171	0.9147	0.9719	2
M12	Empty	0.8086	0.9159	0.973	2
M13	Empty	0.8116	0.9169	0.9732	2
M14	Empty	0.8019	0.9132	0.9729	2
M15	Empty	0.8149	0.9093	0.9714	2
M16	Empty	0.8158	0.9152	0.9762	2
M17	Empty	0.8166	0.9171	0.9775	2
M18	Empty	0.815	0.9148	0.9737	2
M19	Empty	0.8196	0.9157	0.9736	2
M20	Empty	0.817	0.9155	0.9744	2
M21	Empty	0.8179	0.922	0.9827	2
M22	Empty	0.8166	0.9145	0.977	2
M23	Empty	0.8284	0.9201	0.9799	2
M24	Empty	0.8351	0.9184	0.9775	2
N01	Empty	0.8079	0.895	0.9598	2
N02	Empty	0.797	0.8832	0.946	2
N03	AZD3965	0.8009	0.8671	0.9249	1
N04	AZD3965	0.8159	0.8893	0.947	1
N05	AZD3965	0.8064	0.8706	0.9281	1
N06	AZD3965	0.8239	0.8834	0.9392	1
N07	AZD3965	0.8143	0.8682	0.9246	1
N08	AZD3965	0.8262	0.8917	0.9482	1
N09	AZD3965	0.8212	0.8862	0.9384	1
N10	AZD3965	0.8294	0.8939	0.9458	1
N11	AZD3965	0.8147	0.8825	0.9355	1
N12	AZD3965	0.794	0.8706	0.9221	1
N13	AZD3965	0.8115	0.8895	0.9454	1
N14	AZD3965	0.8245	0.9038	0.9592	1
N15	Empty	0.818	0.9144	0.9746	2
N16	Empty	0.8141	0.9153	0.9751	2
N17	Empty	0.8069	0.9016	0.9583	2
N18	Empty	0.8155	0.9219	0.9796	2
N19	Empty	0.8202	0.9156	0.9711	2
N20	Empty	0.8148	0.9132	0.9731	2
N21	Empty	0.8244	0.9198	0.9814	2
N22	Empty	0.8227	0.918	0.9784	2
N23	Empty	0.8215	0.9126	0.972	2
N24	Empty	0.8303	0.9237	0.9838	2
O01	Empty	0.815	0.9016	0.964	2
O02	Empty	0.7918	0.8828	0.9443	2
O03	Empty	0.7989	0.894	0.9551	2
O04	Empty	0.8011	0.9029	0.9626	2
O05	Empty	0.8035	0.8926	0.9526	2
O06	Empty	0.8039	0.8999	0.9584	2
O07	Empty	0.802	0.8916	0.9451	2
O08	Empty	0.808	0.9	0.9559	2
O09	Empty	0.8076	0.8988	0.9545	2
O10	Empty	0.8275	0.9151	0.9747	2
O11	Empty	0.8196	0.902	0.9591	2
O12	Empty	0.8165	0.9168	0.9768	2
O13	Empty	0.8077	0.9029	0.9657	2
O14	Empty	0.8154	0.9075	0.9618	2
O15	Empty	0.8272	0.9056	0.9681	2
O16	Empty	0.8346	0.9158	0.974	2
O17	Empty	0.8182	0.9125	0.9727	2
O18	Empty	0.8214	0.9155	0.9737	2
O19	Empty	0.8256	0.915	0.9706	2
O20	Empty	0.8271	0.9122	0.9683	2
O21	Empty	0.8277	0.9162	0.9741	2
O22	Empty	0.8262	0.9174	0.9777	2
O23	Empty	0.8302	0.9177	0.9797	2
O24	Empty	0.836	0.9202	0.9858	2
P01	Empty	0.8058	0.8868	0.9432	2
P02	Empty	0.7954	0.8878	0.9449	2
P03	Empty	0.8051	0.9051	0.9645	2
P04	Empty	0.8134	0.9069	0.963	2
P05	Empty	0.8048	0.8956	0.9502	2
P06	Empty	0.8109	0.9022	0.9546	2
P07	Empty	0.8229	0.9089	0.9648	2
P08	Empty	0.8129	0.905	0.9546	2
P09	Empty	0.8135	0.9052	0.9572	2
P10	Empty	0.8036	0.8998	0.9511	2
P11	Empty	0.8157	0.9139	0.9684	2
P12	Empty	0.807	0.9001	0.9503	2
P13	Empty	0.8217	0.9042	0.9632	2
P14	Empty	0.8397	0.9098	0.9675	2
P15	Empty	0.8256	0.9085	0.9674	2
P16	Empty	0.8315	0.9189	0.9769	2
P17	Empty	0.8276	0.915	0.9718	2
P18	Empty	0.817	0.9061	0.9572	2
P19	Empty	0.8339	0.9169	0.9695	2
P20	Empty	0.8207	0.9082	0.9596	2
P21	Empty	0.8358	0.9144	0.9725	2
P22	Empty	0.8346	0.9204	0.9789	2
P23	Empty	0.8337	0.909	0.9687	2
P24	Empty	0.8363	0.9054	0.9712	2

## Sheet: FigureS8
Num	Condition	Replicate	Treatment	Strain	OD600
1	non	Replicate1	EV DMSO	SAWy710 DMSO	0.1387
2	non	Replicate1	EV DMSO	SAWy710 DMSO	0.1432
3	non	Replicate1	EV DMSO	SAWy710 DMSO	0.1405
4	non	Replicate1	EV DMSO	SAWy710 DMSO	0.1386
5	non	Replicate1	EV DMSO	SAWy710 DMSO	0.128
6	non	Replicate1	EV DMSO	SAWy710 DMSO	0.1365
7	non	Replicate1	EV DMSO	SAWy710 DMSO	0.1393
8	non	Replicate1	EV DMSO	SAWy710 DMSO	0.1417
9	non	Replicate1	EV DMSO	SAWy710 DMSO	0.1392
10	non	Replicate1	EV DMSO	SAWy710 DMSO	0.1355
11	non	Replicate1	EV DMSO	SAWy710 DMSO	0.1381
12	non	Replicate1	EV DMSO	SAWy710 DMSO	0.1337
13	non	Replicate1	EV DMSO	SAWy710 DMSO	0.1425
14	non	Replicate1	EV DMSO	SAWy710 DMSO	0.1411
15	non	Replicate1	EV DMSO	SAWy710 DMSO	0.1413
16	non	Replicate1	EV DMSO	SAWy710 DMSO	0.1491
1	non	Replicate1	EV 10 µM AZD	SAWy710 - 10 mM AZD	0.1411
2	non	Replicate1	EV 10 µM AZD	SAWy710 - 10 mM AZD	0.1378
3	non	Replicate1	EV 10 µM AZD	SAWy710 - 10 mM AZD	0.134
4	non	Replicate1	EV 10 µM AZD	SAWy710 - 10 mM AZD	0.1369
5	non	Replicate1	EV 10 µM AZD	SAWy710 - 10 mM AZD	0.1383
6	non	Replicate1	EV 10 µM AZD	SAWy710 - 10 mM AZD	0.1317
7	non	Replicate1	EV 10 µM AZD	SAWy710 - 10 mM AZD	0.135
8	non	Replicate1	EV 10 µM AZD	SAWy710 - 10 mM AZD	0.1363
9	non	Replicate1	EV 10 µM AZD	SAWy710 - 10 mM AZD	0.1403
10	non	Replicate1	EV 10 µM AZD	SAWy710 - 10 mM AZD	0.1392
11	non	Replicate1	EV 10 µM AZD	SAWy710 - 10 mM AZD	0.1365
12	non	Replicate1	EV 10 µM AZD	SAWy710 - 10 mM AZD	0.1389
13	non	Replicate1	EV 10 µM AZD	SAWy710 - 10 mM AZD	0.135
14	non	Replicate1	EV 10 µM AZD	SAWy710 - 10 mM AZD	0.135
15	non	Replicate1	EV 10 µM AZD	SAWy710 - 10 mM AZD	0.1394
16	non	Replicate1	EV 10 µM AZD	SAWy710 - 10 mM AZD	0.149
1	non	Replicate1	MCT1 DMSO	SAWy741 DMSO	0.6051
2	non	Replicate1	MCT1 DMSO	SAWy741 DMSO	0.5901
3	non	Replicate1	MCT1 DMSO	SAWy741 DMSO	0.5898
4	non	Replicate1	MCT1 DMSO	SAWy741 DMSO	0.6083
5	non	Replicate1	MCT1 DMSO	SAWy741 DMSO	0.5495
6	non	Replicate1	MCT1 DMSO	SAWy741 DMSO	0.5169
7	non	Replicate1	MCT1 DMSO	SAWy741 DMSO	0.5687
8	non	Replicate1	MCT1 DMSO	SAWy741 DMSO	0.6014
9	non	Replicate1	MCT1 DMSO	SAWy741 DMSO	0.5243
10	non	Replicate1	MCT1 DMSO	SAWy741 DMSO	0.558
11	non	Replicate1	MCT1 DMSO	SAWy741 DMSO	0.5977
12	non	Replicate1	MCT1 DMSO	SAWy741 DMSO	0.5887
13	non	Replicate1	MCT1 DMSO	SAWy741 DMSO	0.6005
14	non	Replicate1	MCT1 DMSO	SAWy741 DMSO	0.5945
15	non	Replicate1	MCT1 DMSO	SAWy741 DMSO	0.5736
16	non	Replicate1	MCT1 DMSO	SAWy741 DMSO	0.5934
1	non	Replicate1	MCT1 10 µM AZD	SAWy741 - 10 mM AZD	0.1489
2	non	Replicate1	MCT1 10 µM AZD	SAWy741 - 10 mM AZD	0.147
3	non	Replicate1	MCT1 10 µM AZD	SAWy741 - 10 mM AZD	0.1515
4	non	Replicate1	MCT1 10 µM AZD	SAWy741 - 10 mM AZD	0.1476
5	non	Replicate1	MCT1 10 µM AZD	SAWy741 - 10 mM AZD	0.1421
6	non	Replicate1	MCT1 10 µM AZD	SAWy741 - 10 mM AZD	0.1369
7	non	Replicate1	MCT1 10 µM AZD	SAWy741 - 10 mM AZD	0.1453
8	non	Replicate1	MCT1 10 µM AZD	SAWy741 - 10 mM AZD	0.142
9	non	Replicate1	MCT1 10 µM AZD	SAWy741 - 10 mM AZD	0.1514
10	non	Replicate1	MCT1 10 µM AZD	SAWy741 - 10 mM AZD	0.1449
11	non	Replicate1	MCT1 10 µM AZD	SAWy741 - 10 mM AZD	0.1463
12	non	Replicate1	MCT1 10 µM AZD	SAWy741 - 10 mM AZD	0.1423
13	non	Replicate1	MCT1 10 µM AZD	SAWy741 - 10 mM AZD	0.148
14	non	Replicate1	MCT1 10 µM AZD	SAWy741 - 10 mM AZD	0.1408
15	non	Replicate1	MCT1 10 µM AZD	SAWy741 - 10 mM AZD	0.1476
16	non	Replicate1	MCT1 10 µM AZD	SAWy741 - 10 mM AZD	0.1499
1	non	Replicate2	EV DMSO	SAWy710 DMSO	0.1409
2	non	Replicate2	EV DMSO	SAWy710 DMSO	0.1436
3	non	Replicate2	EV DMSO	SAWy710 DMSO	0.1337
4	non	Replicate2	EV DMSO	SAWy710 DMSO	0.1326
5	non	Replicate2	EV DMSO	SAWy710 DMSO	0.1233
6	non	Replicate2	EV DMSO	SAWy710 DMSO	0.1323
7	non	Replicate2	EV DMSO	SAWy710 DMSO	0.1358
8	non	Replicate2	EV DMSO	SAWy710 DMSO	0.1425
9	non	Replicate2	EV DMSO	SAWy710 DMSO	0.1339
10	non	Replicate2	EV DMSO	SAWy710 DMSO	0.1393
11	non	Replicate2	EV DMSO	SAWy710 DMSO	0.1389
12	non	Replicate2	EV DMSO	SAWy710 DMSO	0.1388
13	non	Replicate2	EV DMSO	SAWy710 DMSO	0.1412
14	non	Replicate2	EV DMSO	SAWy710 DMSO	0.1409
15	non	Replicate2	EV DMSO	SAWy710 DMSO	0.1355
16	non	Replicate2	EV DMSO	SAWy710 DMSO	0.1434
1	non	Replicate2	EV 10 µM AZD	SAWy710 - 10 mM AZD	0.1384
2	non	Replicate2	EV 10 µM AZD	SAWy710 - 10 mM AZD	0.1406
3	non	Replicate2	EV 10 µM AZD	SAWy710 - 10 mM AZD	0.1366
4	non	Replicate2	EV 10 µM AZD	SAWy710 - 10 mM AZD	0.135
5	non	Replicate2	EV 10 µM AZD	SAWy710 - 10 mM AZD	0.1021
6	non	Replicate2	EV 10 µM AZD	SAWy710 - 10 mM AZD	0.1315
7	non	Replicate2	EV 10 µM AZD	SAWy710 - 10 mM AZD	0.1407
8	non	Replicate2	EV 10 µM AZD	SAWy710 - 10 mM AZD	0.1329
9	non	Replicate2	EV 10 µM AZD	SAWy710 - 10 mM AZD	0.1366
10	non	Replicate2	EV 10 µM AZD	SAWy710 - 10 mM AZD	0.1336
11	non	Replicate2	EV 10 µM AZD	SAWy710 - 10 mM AZD	0.1393
12	non	Replicate2	EV 10 µM AZD	SAWy710 - 10 mM AZD	0.1343
13	non	Replicate2	EV 10 µM AZD	SAWy710 - 10 mM AZD	0.134
14	non	Replicate2	EV 10 µM AZD	SAWy710 - 10 mM AZD	0.138
15	non	Replicate2	EV 10 µM AZD	SAWy710 - 10 mM AZD	0.1378
16	non	Replicate2	EV 10 µM AZD	SAWy710 - 10 mM AZD	0.1431
1	non	Replicate2	MCT1 DMSO	SAWy741 DMSO	0.5901
2	non	Replicate2	MCT1 DMSO	SAWy741 DMSO	0.5363
3	non	Replicate2	MCT1 DMSO	SAWy741 DMSO	0.5665
4	non	Replicate2	MCT1 DMSO	SAWy741 DMSO	0.5748
5	non	Replicate2	MCT1 DMSO	SAWy741 DMSO	0.5391
6	non	Replicate2	MCT1 DMSO	SAWy741 DMSO	0.554
7	non	Replicate2	MCT1 DMSO	SAWy741 DMSO	0.5845
8	non	Replicate2	MCT1 DMSO	SAWy741 DMSO	0.5388
9	non	Replicate2	MCT1 DMSO	SAWy741 DMSO	0.5839
10	non	Replicate2	MCT1 DMSO	SAWy741 DMSO	0.582
11	non	Replicate2	MCT1 DMSO	SAWy741 DMSO	0.5813
12	non	Replicate2	MCT1 DMSO	SAWy741 DMSO	0.6142
13	non	Replicate2	MCT1 DMSO	SAWy741 DMSO	0.5728
14	non	Replicate2	MCT1 DMSO	SAWy741 DMSO	0.571
15	non	Replicate2	MCT1 DMSO	SAWy741 DMSO	0.5828
16	non	Replicate2	MCT1 DMSO	SAWy741 DMSO	0.6363
1	non	Replicate2	MCT1 10 µM AZD	SAWy741 - 10 mM AZD	0.1412
2	non	Replicate2	MCT1 10 µM AZD	SAWy741 - 10 mM AZD	0.1427
3	non	Replicate2	MCT1 10 µM AZD	SAWy741 - 10 mM AZD	0.1356
4	non	Replicate2	MCT1 10 µM AZD	SAWy741 - 10 mM AZD	0.1388
5	non	Replicate2	MCT1 10 µM AZD	SAWy741 - 10 mM AZD	0.1385
6	non	Replicate2	MCT1 10 µM AZD	SAWy741 - 10 mM AZD	0.1378
7	non	Replicate2	MCT1 10 µM AZD	SAWy741 - 10 mM AZD	0.1434
8	non	Replicate2	MCT1 10 µM AZD	SAWy741 - 10 mM AZD	0.1402
9	non	Replicate2	MCT1 10 µM AZD	SAWy741 - 10 mM AZD	0.1444
10	non	Replicate2	MCT1 10 µM AZD	SAWy741 - 10 mM AZD	0.141
11	non	Replicate2	MCT1 10 µM AZD	SAWy741 - 10 mM AZD	0.1449
12	non	Replicate2	MCT1 10 µM AZD	SAWy741 - 10 mM AZD	0.1397
13	non	Replicate2	MCT1 10 µM AZD	SAWy741 - 10 mM AZD	0.1436
14	non	Replicate2	MCT1 10 µM AZD	SAWy741 - 10 mM AZD	0.1422
15	non	Replicate2	MCT1 10 µM AZD	SAWy741 - 10 mM AZD	0.1381
16	non	Replicate2	MCT1 10 µM AZD	SAWy741 - 10 mM AZD	0.1451
1	perm	Replicate1	EV DMSO	SAWy710 DMSO	0.7415
2	perm	Replicate1	EV DMSO	SAWy710 DMSO	0.761
3	perm	Replicate1	EV DMSO	SAWy710 DMSO	0.7607
4	perm	Replicate1	EV DMSO	SAWy710 DMSO	0.7686
5	perm	Replicate1	EV DMSO	SAWy710 DMSO	0.7187
6	perm	Replicate1	EV DMSO	SAWy710 DMSO	0.7157
7	perm	Replicate1	EV DMSO	SAWy710 DMSO	0.7616
8	perm	Replicate1	EV DMSO	SAWy710 DMSO	0.763
9	perm	Replicate1	EV DMSO	SAWy710 DMSO	0.7589
10	perm	Replicate1	EV DMSO	SAWy710 DMSO	0.7675
11	perm	Replicate1	EV DMSO	SAWy710 DMSO	0.7585
12	perm	Replicate1	EV DMSO	SAWy710 DMSO	0.7643
13	perm	Replicate1	EV DMSO	SAWy710 DMSO	0.7523
14	perm	Replicate1	EV DMSO	SAWy710 DMSO	0.7554
15	perm	Replicate1	EV DMSO	SAWy710 DMSO	0.7556
16	perm	Replicate1	EV DMSO	SAWy710 DMSO	0.7134
1	perm	Replicate1	EV 10 µM AZD	SAWy710 - 10 mM AZD	0.7718
2	perm	Replicate1	EV 10 µM AZD	SAWy710 - 10 mM AZD	0.7777
3	perm	Replicate1	EV 10 µM AZD	SAWy710 - 10 mM AZD	0.7776
4	perm	Replicate1	EV 10 µM AZD	SAWy710 - 10 mM AZD	0.7734
5	perm	Replicate1	EV 10 µM AZD	SAWy710 - 10 mM AZD	0.7269
6	perm	Replicate1	EV 10 µM AZD	SAWy710 - 10 mM AZD	0.7398
7	perm	Replicate1	EV 10 µM AZD	SAWy710 - 10 mM AZD	0.7671
8	perm	Replicate1	EV 10 µM AZD	SAWy710 - 10 mM AZD	0.7655
9	perm	Replicate1	EV 10 µM AZD	SAWy710 - 10 mM AZD	0.7645
10	perm	Replicate1	EV 10 µM AZD	SAWy710 - 10 mM AZD	0.774
11	perm	Replicate1	EV 10 µM AZD	SAWy710 - 10 mM AZD	0.768
12	perm	Replicate1	EV 10 µM AZD	SAWy710 - 10 mM AZD	0.7629
13	perm	Replicate1	EV 10 µM AZD	SAWy710 - 10 mM AZD	0.759
14	perm	Replicate1	EV 10 µM AZD	SAWy710 - 10 mM AZD	0.7698
15	perm	Replicate1	EV 10 µM AZD	SAWy710 - 10 mM AZD	0.7556
16	perm	Replicate1	EV 10 µM AZD	SAWy710 - 10 mM AZD	0.7591
1	perm	Replicate1	MCT1 DMSO	SAWy741 DMSO	0.7795
2	perm	Replicate1	MCT1 DMSO	SAWy741 DMSO	0.7859
3	perm	Replicate1	MCT1 DMSO	SAWy741 DMSO	0.7815
4	perm	Replicate1	MCT1 DMSO	SAWy741 DMSO	0.7837
5	perm	Replicate1	MCT1 DMSO	SAWy741 DMSO	0.7403
6	perm	Replicate1	MCT1 DMSO	SAWy741 DMSO	0.7354
7	perm	Replicate1	MCT1 DMSO	SAWy741 DMSO	0.775
8	perm	Replicate1	MCT1 DMSO	SAWy741 DMSO	0.7932
9	perm	Replicate1	MCT1 DMSO	SAWy741 DMSO	0.781
10	perm	Replicate1	MCT1 DMSO	SAWy741 DMSO	0.7873
11	perm	Replicate1	MCT1 DMSO	SAWy741 DMSO	0.7939
12	perm	Replicate1	MCT1 DMSO	SAWy741 DMSO	0.7892
13	perm	Replicate1	MCT1 DMSO	SAWy741 DMSO	0.8
14	perm	Replicate1	MCT1 DMSO	SAWy741 DMSO	0.7873
15	perm	Replicate1	MCT1 DMSO	SAWy741 DMSO	0.7824
16	perm	Replicate1	MCT1 DMSO	SAWy741 DMSO	0.7783
1	perm	Replicate1	MCT1 10 µM AZD	SAWy741 - 10 mM AZD	0.7708
2	perm	Replicate1	MCT1 10 µM AZD	SAWy741 - 10 mM AZD	0.7818
3	perm	Replicate1	MCT1 10 µM AZD	SAWy741 - 10 mM AZD	0.7789
4	perm	Replicate1	MCT1 10 µM AZD	SAWy741 - 10 mM AZD	0.7756
5	perm	Replicate1	MCT1 10 µM AZD	SAWy741 - 10 mM AZD	0.7418
6	perm	Replicate1	MCT1 10 µM AZD	SAWy741 - 10 mM AZD	0.7333
7	perm	Replicate1	MCT1 10 µM AZD	SAWy741 - 10 mM AZD	0.7882
8	perm	Replicate1	MCT1 10 µM AZD	SAWy741 - 10 mM AZD	0.77
9	perm	Replicate1	MCT1 10 µM AZD	SAWy741 - 10 mM AZD	0.7894
10	perm	Replicate1	MCT1 10 µM AZD	SAWy741 - 10 mM AZD	0.7797
11	perm	Replicate1	MCT1 10 µM AZD	SAWy741 - 10 mM AZD	0.7822
12	perm	Replicate1	MCT1 10 µM AZD	SAWy741 - 10 mM AZD	0.7689
13	perm	Replicate1	MCT1 10 µM AZD	SAWy741 - 10 mM AZD	0.7866
14	perm	Replicate1	MCT1 10 µM AZD	SAWy741 - 10 mM AZD	0.7709
15	perm	Replicate1	MCT1 10 µM AZD	SAWy741 - 10 mM AZD	0.7813
16	perm	Replicate1	MCT1 10 µM AZD	SAWy741 - 10 mM AZD	0.7597
1	perm	Replicate2	EV DMSO	SAWy710 DMSO	0.1703
2	perm	Replicate2	EV DMSO	SAWy710 DMSO	0.1754
3	perm	Replicate2	EV DMSO	SAWy710 DMSO	0.1737
4	perm	Replicate2	EV DMSO	SAWy710 DMSO	0.1651
5	perm	Replicate2	EV DMSO	SAWy710 DMSO	0.1647
6	perm	Replicate2	EV DMSO	SAWy710 DMSO	0.1671
7	perm	Replicate2	EV DMSO	SAWy710 DMSO	0.1773
8	perm	Replicate2	EV DMSO	SAWy710 DMSO	0.177
9	perm	Replicate2	EV DMSO	SAWy710 DMSO	0.1762
10	perm	Replicate2	EV DMSO	SAWy710 DMSO	0.1713
11	perm	Replicate2	EV DMSO	SAWy710 DMSO	0.1676
12	perm	Replicate2	EV DMSO	SAWy710 DMSO	0.1761
13	perm	Replicate2	EV DMSO	SAWy710 DMSO	0.1725
14	perm	Replicate2	EV DMSO	SAWy710 DMSO	0.182
15	perm	Replicate2	EV DMSO	SAWy710 DMSO	0.1672
16	perm	Replicate2	EV DMSO	SAWy710 DMSO	0.1801
1	perm	Replicate2	EV 10 µM AZD	SAWy710 - 10 mM AZD	0.1774
2	perm	Replicate2	EV 10 µM AZD	SAWy710 - 10 mM AZD	0.1728
3	perm	Replicate2	EV 10 µM AZD	SAWy710 - 10 mM AZD	0.1654
4	perm	Replicate2	EV 10 µM AZD	SAWy710 - 10 mM AZD	0.1606
5	perm	Replicate2	EV 10 µM AZD	SAWy710 - 10 mM AZD	0.1374
6	perm	Replicate2	EV 10 µM AZD	SAWy710 - 10 mM AZD	0.1596
7	perm	Replicate2	EV 10 µM AZD	SAWy710 - 10 mM AZD	0.1712
8	perm	Replicate2	EV 10 µM AZD	SAWy710 - 10 mM AZD	0.1673
9	perm	Replicate2	EV 10 µM AZD	SAWy710 - 10 mM AZD	0.1713
10	perm	Replicate2	EV 10 µM AZD	SAWy710 - 10 mM AZD	0.168
11	perm	Replicate2	EV 10 µM AZD	SAWy710 - 10 mM AZD	0.1743
12	perm	Replicate2	EV 10 µM AZD	SAWy710 - 10 mM AZD	0.17
13	perm	Replicate2	EV 10 µM AZD	SAWy710 - 10 mM AZD	0.1654
14	perm	Replicate2	EV 10 µM AZD	SAWy710 - 10 mM AZD	0.1727
15	perm	Replicate2	EV 10 µM AZD	SAWy710 - 10 mM AZD	0.1704
16	perm	Replicate2	EV 10 µM AZD	SAWy710 - 10 mM AZD	0.1842
1	perm	Replicate2	MCT1 DMSO	SAWy741 DMSO	0.7272
2	perm	Replicate2	MCT1 DMSO	SAWy741 DMSO	0.7161
3	perm	Replicate2	MCT1 DMSO	SAWy741 DMSO	0.7447
4	perm	Replicate2	MCT1 DMSO	SAWy741 DMSO	0.7201
5	perm	Replicate2	MCT1 DMSO	SAWy741 DMSO	0.7011
6	perm	Replicate2	MCT1 DMSO	SAWy741 DMSO	0.7031
7	perm	Replicate2	MCT1 DMSO	SAWy741 DMSO	0.7437
8	perm	Replicate2	MCT1 DMSO	SAWy741 DMSO	0.7171
9	perm	Replicate2	MCT1 DMSO	SAWy741 DMSO	0.7498
10	perm	Replicate2	MCT1 DMSO	SAWy741 DMSO	0.7365
11	perm	Replicate2	MCT1 DMSO	SAWy741 DMSO	0.7501
12	perm	Replicate2	MCT1 DMSO	SAWy741 DMSO	0.7596
13	perm	Replicate2	MCT1 DMSO	SAWy741 DMSO	0.7244
14	perm	Replicate2	MCT1 DMSO	SAWy741 DMSO	0.7497
15	perm	Replicate2	MCT1 DMSO	SAWy741 DMSO	0.7387
16	perm	Replicate2	MCT1 DMSO	SAWy741 DMSO	0.7514
1	perm	Replicate2	MCT1 10 µM AZD	SAWy741 - 10 mM AZD	0.1929
2	perm	Replicate2	MCT1 10 µM AZD	SAWy741 - 10 mM AZD	0.1886
3	perm	Replicate2	MCT1 10 µM AZD	SAWy741 - 10 mM AZD	0.1908
4	perm	Replicate2	MCT1 10 µM AZD	SAWy741 - 10 mM AZD	0.1791
5	perm	Replicate2	MCT1 10 µM AZD	SAWy741 - 10 mM AZD	0.174
6	perm	Replicate2	MCT1 10 µM AZD	SAWy741 - 10 mM AZD	0.1795
7	perm	Replicate2	MCT1 10 µM AZD	SAWy741 - 10 mM AZD	0.1884
8	perm	Replicate2	MCT1 10 µM AZD	SAWy741 - 10 mM AZD	0.1873
9	perm	Replicate2	MCT1 10 µM AZD	SAWy741 - 10 mM AZD	0.1806
10	perm	Replicate2	MCT1 10 µM AZD	SAWy741 - 10 mM AZD	0.184
11	perm	Replicate2	MCT1 10 µM AZD	SAWy741 - 10 mM AZD	0.1961
12	perm	Replicate2	MCT1 10 µM AZD	SAWy741 - 10 mM AZD	0.1925
13	perm	Replicate2	MCT1 10 µM AZD	SAWy741 - 10 mM AZD	0.1823
14	perm	Replicate2	MCT1 10 µM AZD	SAWy741 - 10 mM AZD	0.1801
15	perm	Replicate2	MCT1 10 µM AZD	SAWy741 - 10 mM AZD	0.1857
16	perm	Replicate2	MCT1 10 µM AZD	SAWy741 - 10 mM AZD	0.1928

## Sheet: FigureS7
	Plate4 - non												NOTE: replicate 5 (aka replicate1) - was left at non-permissive conditions throughout
	<>	3	4	5	6	7	8	9	10	11	12
	C	0.1075	0.0974	0.1039	0.1026	0.1034	0.1034	0.1062	0.0967	0.0979	0.099		Replicate4	non-permissive	SAWy710	DMSO	0.1018	0.00380701
	D	0.0986	0.1035	0.1036	0.1017	0.0956	0.1	0.0948	0.0995	0.0956	0.1048		Replicate4	non-permissive	SAWy710	AZD	0.09977	0.00362983
	E	0.5804	0.5756	0.5672	0.5766	0.5791	0.5831	0.5724	0.56	0.5686	0.577		Replicate4	non-permissive	SAWy741	DMSO	0.574	0.00700841
	F	0.1325	0.1287	0.125	0.1249	0.1299	0.127	0.1326	0.1293	0.1272	0.1288		Replicate4	non-permissive	SAWy741	AZD	0.12859	0.00267932
													Replicate5	non-permissive	SAWy710	DMSO	0.11913	0.00319759
	Plate5 - non												Replicate5	non-permissive	SAWy710	AZD	0.10991	0.00399317
	<>	3	4	5	6	7	8	9	10	11	12		Replicate5	non-permissive	SAWy741	DMSO	0.44767	0.00484448
	C	0.1227	0.1163	0.1206	0.1144	0.1173	0.1159	0.1207	0.1203	0.1186	0.1245		Replicate5	non-permissive	SAWy741	AZD	0.131	0.0047761
	D	0.1118	0.1081	0.1116	0.112	0.1017	0.1074	0.1068	0.111	0.1127	0.116		Replicate6	non-permissive	SAWy710	DMSO	0.11493	0.00371395
	E	0.4553	0.4445	0.4552	0.4439	0.4441	0.4417	0.4504	0.4459	0.4453	0.4504		Replicate6	non-permissive	SAWy710	AZD	0.10631	0.00340015
	F	0.1375	0.1287	0.133	0.1289	0.1282	0.1261	0.1335	0.1262	0.1399	0.128		Replicate6	non-permissive	SAWy741	DMSO	0.51733	0.0076305
													Replicate6	non-permissive	SAWy741	AZD	0.11225	0.00326471
	Plate6 - non
	C	0.1162	0.1202	0.1197	0.1126	0.1138	0.1071	0.1144	0.114	0.1166	0.1147
	D	0.1095	0.1064	0.1056	0.1054	0.1009	0.1065	0.1037	0.1046	0.1069	0.1136
	E	0.5294	0.5185	0.5227	0.5097	0.5151	0.5157	0.523	0.5146	0.5025	0.5221
	F	0.1114	0.1073	0.1085	0.108	0.1143	0.1154	0.1151	0.1149	0.1153	0.1123
	Plate4 - perm	3	4	5	6	7	8	9	10	11	12
	C	0.7699	0.7709	0.7749	0.7819	0.7788	0.7811	0.7723	0.7731	0.7576	0.7439
	D	0.7912	0.7903	0.7863	0.775	0.7825	0.7887	0.7917	0.7843	0.7845	0.7711
	E	0.7637	0.7625	0.762	0.7523	0.7464	0.7499	0.7568	0.7543	0.7574	0.7498
	F	0.8037	0.8077	0.8061	0.8028	0.7999	0.7964	0.8033	0.7925	0.7887	0.7719
	Plate5 - perm	3	4	5	6	7	8	9	10	11	12
	C	0.1185	0.1632	0.1729	0.1724	0.166	0.2186	0.1779	0.1783	0.1838	0.1808
	D	0.1809	0.188	0.1786	0.182	0.1856	0.1805	0.1834	0.1858	0.1818	0.1914
	E	0.1346	0.1322	0.1276	0.1283	0.1337	0.134	0.132	0.1269	0.1335	0.1434
	F	0.6261	0.7552	0.7661	0.763	0.7697	0.7575	0.7719	0.7663	0.759	0.7312
	Plate6 - perm	3	4	5	6	7	8	9	10	11	12
	C	0.7726	0.791	0.7906	0.79	0.7972	0.7881	0.7841	0.7821	0.7779	0.7528
	D	0.8059	0.7957	0.7879	0.7787	0.7783	0.7763	0.7753	0.7715	0.7781	0.7772
	E	0.8101	0.8123	0.7991	0.8034	0.8063	0.8056	0.8041	0.8086	0.809	0.8141
	F	0.8265	0.832	0.8277	0.8227	0.8242	0.8185	0.82	0.8108	0.8122	0.7974

## Sheet: FigureS6
	384-well plate																				96-well plate
	Non-shaking + breathe-right
	Strain	Treatment	Volume							AVG	STDEV										Non-shaking + breathe-right
	SAWy710 - 25 ul	DMSO	25	0.077	0.0712	0.0626	0.0675	0.0667	0.078	0.0705	0.00608013										Strain	Treatment	Volume					AVG	STDEV
		AZD3695	25	0.0814	0.0817	0.0776	0.064	0.0745	0.0851	0.0773833	0.00750717										SAWy710	DMSO	50	0.0518	0.0561	0.0528	0.0527	0.05335	0.00188768
	SAWy738 - 25 ul	DMSO	25	0.2128	0.2587	0.2209	0.2028	0.2693	0.2219	0.231067	0.0266288											AZD3695	50	0.0551	0.0541	0.0551	0.0545	0.0547	0.000489899
		AZD3695	25	0.0825	0.1061	0.083	0.081	0.0956	0.1107	0.09315	0.013006										SAWy738	DMSO	50	0.1762	0.1734	0.1854	0.1784	0.17835	0.00512607
	SAWy710 - 50 ul	DMSO	50	0.0975	0.095	0.0959	0.1103	0.102	0.1083	0.1015	0.00653514											AZD3695	50	0.0701	0.0704	0.0721	0.0736	0.07155	0.00162583
		AZD3695	50	0.1003	0.1087	0.0987	0.1145	0.0938	0.1022	0.103033	0.00742689										SAWy710	DMSO	100	0.0694	0.071	0.0704	0.0676	0.0696	0.00148773
	SAWy738 - 50 ul	DMSO	50	0.7479	0.5208	0.6139	0.7098	0.7361	0.7491	0.6796	0.0928799											AZD3695	100	0.0673	0.0674	0.0661	0.0702	0.06775	0.00173686
		AZD3695	50	0.1636	0.1253	0.1721	0.153	0.1332	0.1828	0.155	0.0223631										SAWy738	DMSO	100	0.3081	0.2999	0.2947	0.3005	0.3008	0.00551966
	SAWy710 - 100 ul	DMSO	100	0.1345	0.1371	0.1308	0.1428	0.1368	0.1471	0.138183	0.00586496											AZD3695	100	0.0931	0.0937	0.0947	0.0975	0.09475	0.0019485
		AZD3695	100	0.1229	0.1413	0.1306	0.1364	0.1339	0.155	0.136683	0.0108778										SAWy710	DMSO	200	0.0889	0.0874	0.0802		0.0855	0.0046508
	SAWy738 - 100 ul	DMSO	100	0.8494	0.8243	0.9126	0.8764	0.8183	0.7784	0.843233	0.0471875											AZD3695	200	0.085	0.086	0.0828		0.0846	0.00163707
		AZD3695	100	0.255	0.2455	0.238	0.2538	0.2397	0.2419	0.24565	0.00723678										SAWy738	DMSO	200	0.4532	0.46	0.4406		0.451267	0.00984344
																						AZD3695	200	0.1182	0.119	0.1188		0.118667	0.000416336
	Non-shaking
	Strain	Treatment	Volume							AVG	STDEV										Non-shaking
	SAWy710	DMSO	25	0.0703	0.0707	0.0805	0.0697	0.0742	0.0811	0.0744167	0.00519092										Strain	Treatment	Volume					AVG	STDEV
		AZD3695		0.0706	0.0718	0.0604	0.0741	0.0687	0.067	0.0687667	0.00477773										SAWy710	DMSO	50	0.0505	0.0531	0.0528	0.0523	0.052175	0.0011644
	SAWy738	DMSO		0.4392	0.272	0.298	0.3071	0.2986	0.2699	0.314133	0.0631261											AZD3695	50	0.0511	0.0506	0.0521	0.0523	0.051525	0.000809835
		AZD3695		0.0826	0.0793	0.0776	0.0769	0.085	0.0862	0.0812667	0.00390982										SAWy738	DMSO	50	0.1851	0.1847	0.1849	0.189	0.185925	0.00205649
	SAWy710	DMSO	50	0.0939	0.087	0.1094	0.1045	0.1079	0.1168	0.10325	0.0109187											AZD3695	50	0.0628	0.0621	0.063	0.0619	0.06245	0.00053229
		AZD3695		0.0982	0.0856	0.1003	0.0972	0.0987	0.1029	0.09715	0.00599825										SAWy710	DMSO	100	0.0697	0.0724	0.0686	0.0734	0.071025	0.00224852
	SAWy738	DMSO		0.586	0.6113	0.4103	0.4802	0.6842	0.7235	0.582583	0.119318											AZD3695	100	0.0703	0.0684	0.0685	0.081	0.07205	0.0060302
		AZD3695		0.1531	0.1171	0.1232	0.1267	0.1531	0.1711	0.140717	0.0214051										SAWy738	DMSO	100	0.3567	0.3494	0.3679	0.3691	0.360775	0.00941749
	SAWy710	DMSO	100	0.1441	0.1256	0.1172	0.1433	0.149	0.1483	0.137917	0.0132571											AZD3695	100	0.0857	0.094	0.087	0.0943	0.09025	0.00453615
		AZD3695		0.1295	0.1274	0.1013	0.1389	0.1265	0.1358	0.126567	0.0133047										SAWy710	DMSO	200	0.0888	0.083	0.0922		0.088	0.00465188
	SAWy738	DMSO		0.9105	0.7696	0.7499	0.8272	0.7509	0.9132	0.820217	0.0763637											AZD3695	200	0.0912	0.0905	0.0891		0.0902667	0.00106927
		AZD3695		0.2446	0.2281	0.2477	0.2422	0.2522	0.2535	0.244717	0.00921421										SAWy738	DMSO	200	0.4859	0.485	0.4693		0.480067	0.00933507
																						AZD3695	200	0.1202	0.1202	0.128		0.1228	0.00450334
	Shaking
	Strain	Treatment	Volume							AVG	STDEV										Shaking
	SAWy710	DMSO	25	0.0697	0.0628	0.0785	0.0753	0.0518	0.0444	0.06375	0.0134499										Strain	Treatment	Volume					AVG	STDEV
		AZD3695		0.0986	0.087	0.0849	0.0814	0.0967	0.0767	0.08755	0.00858714										SAWy710	DMSO	50	0.0469	0.0599	0.051	0.053	0.0527	0.00543016
	SAWy738	DMSO		0.1723	0.2152	0.2144	0.6842	0.165	0.0907	0.256967	0.214175											AZD3695	50	0.0585	0.0523	0.0532	0.054	0.0545	0.0027556
		AZD3695		0.1056	0.095	0.1047	0.0803	0.104	0.0998	0.0982333	0.00963175										SAWy738	DMSO	50	0.2244	0.2018	0.199	0.216	0.2103	0.0119894
	SAWy710	DMSO	50	0.0981	0.0877	0.0984	0.0948	0.1016	0.092	0.0954333	0.00501863											AZD3695	50	0.0608	0.0623	0.0613	0.0604	0.0612	0.000820568
		AZD3695		0.0854	0.0893	0.0981	0.0918	0.0961	0.1025	0.0938667	0.00623303										SAWy710	DMSO	100	0.0598	0.0565	0.0571	0.0593	0.058175	0.00161941
	SAWy738	DMSO		0.5634	0.6855	0.6311	0.5946	0.7065	0.6266	0.634617	0.053863											AZD3695	100	0.0713	0.0688	0.0658	0.0777	0.0709	0.0050603
		AZD3695		0.116	0.1283	0.1338	0.1278	0.1298	0.1397	0.129233	0.00785841										SAWy738	DMSO	100	0.3829	0.378	0.3817	0.3781	0.380175	0.0025025
	SAWy710	DMSO	100	0.1379	0.1402	0.1419	0.137	0.1296	0.1336	0.1367	0.00449088											AZD3695	100	0.0717	0.0711	0.0692	0.0699	0.070475	0.00113247
		AZD3695		0.1184	0.1215	0.1434	0.1221	0.131	0.136	0.128733	0.00975862										SAWy710	DMSO	200	0.1018	0.0975	0.0933		0.0975333	0.0042501
	SAWy738	DMSO		0.5319	0.8947	0.9178	0.8344	0.879	0.9174	0.8292	0.148872											AZD3695	200	0.1214	0.1145	0.1051		0.113667	0.00818189
		AZD3695		0.2225	0.2003	0.217	0.2067	0.2198	0.2222	0.21475	0.00916226										SAWy738	DMSO	200	0.3134	0.2867	0.3932		0.3311	0.0554124
																						AZD3695	200	0.1609	0.16	0.149		0.156633	0.00662595
	Z-score versus SAWy710 DMSO treatment
	Non-shaking + breathe-right
	Strain	Treatment	Volume
	SAWy710	DMSO	50	-0.612	-0.99462	-0.8561	1.34657	0.07651	1.04053	0.000148333	0.999853
		AZD3695	50	-0.18362	1.10174	-0.4285	1.98925	-1.17825	0.107	0.234603	1.13647
	SAWy738	DMSO	50	98.9115	64.1609	78.4069	93.08	97.106	99.0951	88.4601	14.2123
		AZD3695	50	9.50248	3.64185	10.8	0.153	7.88048	12.44	7.40297	4.65307
	Non-shaking
	Strain	Treatment	Volume
	SAWy710	DMSO	50	-0.856	-1.48827	0.56325	0.11448	0.4259	1.24099	5.83333e-05	0.999949
		AZD3695	50	-0.46251	-1.62	-0.27	-0.554	-0.41671	-0.03206	-0.559213	0.550725
	SAWy738	DMSO	50	44.2129	46.53	28.121	34.523	53.2066	56.806	43.8999	10.9279
		AZD3695	50	4.56554	1.26846	1.827	2.14768	4.56554	6.21408	3.43138	1.96042

## Sheet: FigureS5
					T0	T1	T2	T3	T4	T5	T6	T7
					2023-11-10	2023-11-11	2023-11-11	2023-11-11	2023-11-11	2023-11-11	2023-11-11	2023-11-11
					14:00:00	9:20:37 AM	11:10:54 AM	3:08:40 PM	5:36:11 PM	9:07:40 AM	11:28:19 AM	2:13:09 PM
					0	19	21	25	27.5	43	45.5	48				0	19	21	25	27.5	43	45.5	48
			P1	Blank	0.0402	0.0402	0.0432	0.0412	0.0422	0.0417	0.0422	0.0422			Δjen1 MCT1 AZD3965	0.0402	0.127875	0.141225	0.162975	0.17495	0.2045	0.21225	0.21195
				JEN1KO MCT1 AZD3965-1	0.0402	0.1266	0.1396	0.1608	0.1729	0.2041	0.2126	0.2107				0	0.00275121	0.0022396	0.00202711	0.0024556	0.00261151	0.00352183	0.00279821
				JEN1KO MCT1 AZD3965-2	0.0402	0.1316	0.1442	0.1656	0.1778	0.2083	0.2171	0.2154
				JEN1KO MCT1 AZD3965-3	0.0402	0.1252	0.1394	0.1622	0.1729	0.203	0.2098	0.2089			Δjen1 MCT1 DMSO	0.0402	0.158025	0.19905	0.305	0.371325	0.5745	0.58695	0.601825
				JEN1KO MCT1 AZD3965-4	0.0402	0.1281	0.1417	0.1633	0.1762	0.2026	0.2095	0.2128				0	0.0206109	0.023293	0.0225966	0.0290565	0.0137707	0.0132842	0.0132374
				JEN1KO MCT1 DMSO-1	0.0402	0.1735	0.2131	0.316	0.3891	0.5632	0.5755	0.5974
				JEN1KO MCT1 DMSO-2	0.0402	0.1781	0.2243	0.3315	0.4029	0.5891	0.6013	0.616			Δjen1 EV AZD3965	0.0402	0.1194	0.14355	0.144925	0.151175	0.16355	0.162675	0.163725
				JEN1KO MCT1 DMSO-3	0.0402	0.1404	0.1826	0.2879	0.3477	0.5623	0.5758	0.5856				0	0.00924878	0.00466797	0.0159019	0.0164532	0.0192355	0.0177825	0.0180646
				JEN1KO MCT1 DMSO-4	0.0402	0.1401	0.1762	0.2846	0.3456	0.5834	0.5952	0.6083
				JEN1KO EV AZD3965-1	0.0402	0.1091	0.1392	0.1257	0.1322	0.1444	0.1453	0.1464			Δjen1 EV DMSO	0.0403	0.129725	0.142025	0.169725	0.1869	0.225375	0.227575	0.2286
				JEN1KO EV AZD3965-2	0.0402	0.116	0.1432	0.1403	0.1452	0.1533	0.1535	0.154				0	0.00295113	0.0045412	0.00692598	0.00667383	0.0147949	0.0154306	0.0155557
				JEN1KO EV AZD3965-3	0.0402	0.1215	0.1417	0.1504	0.1564	0.1681	0.1657	0.1668
				JEN1KO EV AZD3965-4	0.0402	0.131	0.1501	0.1633	0.1709	0.1884	0.1862	0.1877			Δjen1 MCT1(F360C) AZD3965	0.0403	0.119575	0.133775	0.1802	0.193325	0.2308	0.2352	0.2368
																0	0.00806406	0.00358736	0.0187714	0.0206974	0.0244143	0.0250207	0.0255379
			P2	Blank	0.0403	0.0403	0.0407	0.0416	0.0416	0.0402	0.0404	0.04
				JEN1KO EV DMSO-1	0.0403	0.1265	0.1371	0.1626	0.1823	0.2127	0.2146	0.2156			Δjen1 MCT1(F360C) DMSO	0.0403	0.13825	0.17585	0.262675	0.306875	0.4403	0.46385	0.469075
				JEN1KO EV DMSO-2	0.0403	0.1317	0.1427	0.1671	0.1838	0.2185	0.2203	0.2207				0	0.0167852	0.0244171	0.0233989	0.0285998	0.0258806	0.034032	0.0284797
				JEN1KO EV DMSO-3	0.0403	0.128	0.1404	0.1702	0.1847	0.2238	0.2257	0.2273
				JEN1KO EV DMSO-4	0.0403	0.1327	0.1479	0.179	0.1968	0.2465	0.2497	0.2508
				JEN1KO MCT1(F360C) AZD3965-1	0.0403	0.1093	0.1288	0.155	0.166	0.1991	0.203	0.2036
				JEN1KO MCT1(F360C) AZD3965-2	0.0403	0.1204	0.1364	0.1804	0.1913	0.2285	0.2318	0.2334
				JEN1KO MCT1(F360C) AZD3965-3	0.0403	0.1196	0.1335	0.1853	0.2008	0.2378	0.2431	0.2458
				JEN1KO MCT1(F360C) AZD3965-4	0.0403	0.129	0.1364	0.2001	0.2152	0.2578	0.2629	0.2644
				JEN1KO MCT1(F360C) DMSO-1	0.0403	0.1493	0.1916	0.2693	0.3161	0.4418	0.4687	0.4686
				JEN1KO MCT1(F360C) DMSO-2	0.0403	0.1551	0.2008	0.2901	0.3391	0.4683	0.5009	0.5019
				JEN1KO MCT1(F360C) DMSO-3	0.0403	0.1293	0.1622	0.2572	0.3015	0.4454	0.4674	0.4733
				JEN1KO MCT1(F360C) DMSO-4	0.0403	0.1193	0.1488	0.2341	0.2708	0.4057	0.4184	0.4325

## Sheet: FigureS4B,C
			T0	T1	T2	T3	T4	T5	T6	T7
			2023-03-13	2023-03-14	2023-03-14	2023-03-14	2023-03-14	2023-03-14	2023-03-14	2023-03-15
			18:30:00	9:14:02 AM	10:35:36 AM	12:32:06 PM	2:31:44 PM	4:26:06 PM	5:59:27 PM	9:25:45 AM
			0	14.5	16	18	20	22	23.5	39
															T0	T1	T2	T3	T4	T5	T6	T7
	Blank	A1	0.0419	0.0419	0.0404	0.0415	0.0406	0.0375	0.0372	0.0362					0	14.5	16	18	20	22	23.5	39
	SAWy524+pYZ125	B2	0.0419	0.0748	0.0811	0.0851	0.0969	0.1106	0.1273	0.3779			SAWy524+pYZ125	EV	0.0419	0.075725	0.080225	0.08485	0.0944	0.106475	0.119025	0.328575
		B3	0.0419	0.0744	0.0777	0.0813	0.0884	0.1016	0.1135	0.3064					0	0.00187861	0.00280639	0.00376873	0.0055263	0.00566238	0.00656829	0.0342032
		B4	0.0419	0.0752	0.0783	0.083	0.0915	0.1016	0.114	0.3046
		B5	0.0419	0.0785	0.0838	0.09	0.1008	0.1121	0.1213	0.3254			SAWy524+SAWlig484	SUC2n-MCT1-GAP1c,CD147-2	0.0419	0.1655	0.2214	0.31815	0.470225	0.60385	0.6925	0.91465
	SAWy524+SAWlig484	C2	0.0419	0.1567	0.2124	0.2992	0.4438	0.5949	0.6808	0.8986					0	0.00817109	0.00911958	0.0214111	0.0274863	0.0181182	0.0167803	0.0118439
		C3	0.0419	0.1728	0.2309	0.3296	0.4807	0.6072	0.7063	0.9132
		C4	0.0419	0.1604	0.2149	0.3012	0.4524	0.5857	0.6754	0.9214			SAWy524+SAWlig529	N15-MCT1-C431, CD147	0.0407	0.07835	0.08405	0.093475	0.102625	0.116075	0.125275	0.362125
		C5	0.0419	0.1721	0.2274	0.3426	0.504	0.6276	0.7075	0.9254					0	0.00118462	0.00282666	0.00315423	0.00582774	0.00454853	0.00621684	0.0177237
		A1	0.0407	0.0407	0.039	0.0386	0.0377	0.0379	0.038	0.0395			SAWy524+SAWlig530	N15-MCT1-C439, CD147	0.0407	0.079875	0.086125	0.09485	0.10715	0.120825	0.13085	0.355625
	SAWy524+SAWlig529	A2	0.0407	0.0768	0.0807	0.0905	0.0956	0.1132	0.1224	0.3566					0	0.0030772	0.00477729	0.00485558	0.00629524	0.00666152	0.00748532	0.0303559
		A3	0.0407	0.0795	0.0876	0.0963	0.1088	0.122	0.1345	0.3883
		A4	0.0407	0.0781	0.0837	0.0961	0.1057	0.1172	0.1232	0.3544			SAWy524+SAWlig531	N15-MCT1-C461, CD147	0.0407	0.09925	0.10995	0.130325	0.154775	0.183875	0.209575	0.68805
		A5	0.0407	0.079	0.0842	0.091	0.1004	0.1119	0.121	0.3492					0	0.00551392	0.00726888	0.0102675	0.013887	0.0180792	0.0206453	0.0268287
	SAWy524+SAWlig530	B2	0.0407	0.0801	0.0828	0.0924	0.1077	0.1202	0.1303	0.3704
		B3	0.0407	0.0806	0.0883	0.0956	0.1034	0.119	0.1288	0.333			SAWy524+SAWlig532	N15-MCT1-C, CD147	0.0407	0.091625	0.102	0.119475	0.143625	0.169875	0.19375	0.65285
		B4	0.0407	0.0757	0.0816	0.0901	0.1017	0.1141	0.1232	0.3279					0	0.00393817	0.00462673	0.00867732	0.0137119	0.0198083	0.0242254	0.0516211
		B5	0.0407	0.0831	0.0918	0.1013	0.1158	0.13	0.1411	0.3912
	SAWy524+SAWlig531	C2	0.0407	0.0975	0.1059	0.1239	0.1491	0.1774	0.2041	0.6723			SAWy524+SAWlig533	N-MCT1-C431, CD147	0.0396	0.083125	0.091225	0.1027	0.11535	0.130125	0.142825	0.37065
		C3	0.0407	0.0932	0.1025	0.1206	0.1393	0.1647	0.1878	0.6726					0	0.00489174	0.00472114	0.00701094	0.00828915	0.0106365	0.012136	0.0331918
		C4	0.0407	0.1064	0.1189	0.1434	0.1718	0.2077	0.2374	0.728
		C5	0.0407	0.0999	0.1125	0.1334	0.1589	0.1857	0.209	0.6793			SAWy524+SAWlig534	N-MCT1-C439, CD147	0.0396	0.084475	0.09055	0.09865	0.111775	0.123725	0.135775	0.303225
	SAWy524+SAWlig532	D2	0.0407	0.0926	0.0999	0.1175	0.1444	0.171	0.1992	0.68					0	0.00384307	0.00382318	0.00747462	0.00993793	0.010755	0.00960846	0.0255551
		D3	0.0407	0.0962	0.1086	0.1312	0.1619	0.1965	0.2253	0.711
		D4	0.0407	0.0867	0.098	0.1103	0.1292	0.1496	0.1702	0.5993			SAWy524+SAWlig535	N-MCT1-C461, CD147	0.0396	0.181769	0.240893	0.348378	0.483461	0.6169	0.702875	0.911425
		D5	0.0407	0.091	0.1015	0.1189	0.139	0.1624	0.1803	0.6211					0	0.00301211	0.00778219	0.0154613	0.0223753	0.020726	0.0140189	0.0173316
		A1	0.0396	0.0396	0.0397	0.0395	0.04	0.0401	0.0383	0.0397			SAWy524+SAWlig536	N-MCT1-C, CD147	0.0396	0.174425	0.22715	0.331025	0.458875	0.56845	0.647425	0.8811
	SAWy524+SAWlig533	A2	0.0396	0.0824	0.0907	0.1058	0.1171	0.1291	0.1453	0.394					0	0.0097889	0.0146721	0.0210665	0.0257509	0.0296951	0.0217825	0.00560535
		A3	0.0396	0.0838	0.0919	0.102	0.1146	0.1304	0.143	0.3726
		A4	0.0396	0.0772	0.0854	0.0933	0.1048	0.1175	0.1268	0.3231
		A5	0.0396	0.0891	0.0969	0.1097	0.1249	0.1435	0.1562	0.3929
	SAWy524+SAWlig534	B2	0.0396	0.0826	0.088	0.0912	0.1016	0.112	0.1274	0.2938
		B3	0.0396	0.0806	0.0869	0.0939	0.1058	0.1181	0.1286	0.2745
		B4	0.0396	0.0852	0.0921	0.102	0.1162	0.1287	0.1394	0.3097
		B5	0.0396	0.0895	0.0952	0.1075	0.1235	0.1361	0.1477	0.3349
	SAWy524+SAWlig535	C2	0.0396	0.185349	0.248961	0.348564	0.477648	0.6095	0.6918	0.8857
		C3	0.0396	0.179769	0.236127	0.339543	0.466116	0.6076	0.7006	0.9165
		C4	0.0396	0.178839	0.232593	0.335358	0.473835	0.6028	0.6959	0.9213
		C5	0.0396	0.183117	0.245892	0.370047	0.516243	0.6477	0.7232	0.9222
	SAWy524+SAWlig536	D2	0.0396	0.1705	0.2204	0.3213	0.4409	0.553	0.6387	0.8731
		D3	0.0396	0.166	0.2155	0.3157	0.4486	0.5442	0.6296	0.8818
		D4	0.0396	0.1727	0.2242	0.325	0.4489	0.5656	0.6423	0.8835
		D5	0.0396	0.1885	0.2485	0.3621	0.4971	0.611	0.6791	0.886

## Sheet: FigureS3B
Condition		Image A	Image B	Experiment	Pearson's Coefficient	Thresholded M1	Thresholded M2
yTK29+440	SUC2-MCT1	C1-yTK29+440_012.nd2 T1	C3-yTK29+440_012.nd2 T1	2022-04-25MISC_p2	-0.12	0.005	0.0006789
yTK29+440	SUC2-MCT1	C1-yTK29+440_012.nd2 T1	C3-yTK29+440_012.nd2 T1	2022-04-25MISC_p2	-0.234	0.073	0.101
yTK29+440	SUC2-MCT1	C1-yTK29+440_012.nd2 T1	C3-yTK29+440_012.nd2 T1	2022-04-25MISC_p2	0.127	0.2	0.12
yTK29+440	SUC2-MCT1	C1-yTK29+440_012.nd2 T1	C3-yTK29+440_012.nd2 T1	2022-04-25MISC_p2	0.125	0.31	0.315
yTK29+440	SUC2-MCT1	C1-yTK29+440_012.nd2 T1	C3-yTK29+440_012.nd2 T1	2022-04-25MISC_p2	0.038	0.1	0.03
yTK29+440	SUC2-MCT1	C1-yTK29+440_011.nd2 T1	C3-yTK29+440_011.nd2 T1	2022-04-25MISC_p2	0.177	0.18	0.502
yTK29+440	SUC2-MCT1	C1-yTK29+440_011.nd2 T1	C3-yTK29+440_011.nd2 T1	2022-04-25MISC_p2	0.193	0.28	0.232
yTK29+440	SUC2-MCT1	C1-yTK29+440_010.nd2 T1	C3-yTK29+440_010.nd2 T1	2022-04-25MISC_p2	0.361	0.325	0.344
yTK29+440	SUC2-MCT1	C1-yTK29+440_010.nd2 T1	C3-yTK29+440_010.nd2 T1	2022-04-25MISC_p2	0.295	0.319	0.272
yTK29+440	SUC2-MCT1	C1-yTK29+440_009.nd2 T1	C3-yTK29+440_009.nd2 T1	2022-04-25MISC_p2	0.127	0.177	0.498
yTK29+440	SUC2-MCT1	C1-yTK29+440_009.nd2 T1	C3-yTK29+440_009.nd2 T1	2022-04-25MISC_p2	0.226	0.206	0.46
yTK29+440	SUC2-MCT1	C1-yTK29+440_009.nd2 T1	C3-yTK29+440_009.nd2 T1	2022-04-25MISC_p2	0.585	0.672	0.467
yTK29+440	SUC2-MCT1	C1-yTK29+440_009.nd2 T1	C3-yTK29+440_009.nd2 T1	2022-04-25MISC_p2	0.223	0.279	0.216
yTK29+440	SUC2-MCT1	C1-yTK29+440_008.nd2 T1	C3-yTK29+440_008.nd2 T1	2022-04-25MISC_p2	0.348	0.539	0.314
yTK29+440	SUC2-MCT1	C1-yTK29+440_008.nd2 T1	C3-yTK29+440_008.nd2 T1	2022-04-25MISC_p2	0.366	0.643	0.376
yTK29+440	SUC2-MCT1	C1-yTK29+440_008.nd2 T1	C3-yTK29+440_008.nd2 T1	2022-04-25MISC_p2	0.1	0.248	0.295
yTK29+440	SUC2-MCT1	C1-yTK29+440_008.nd2 T1	C3-yTK29+440_008.nd2 T1	2022-04-25MISC_p2	-0.152	0.042	0.039
yTK29+440	SUC2-MCT1	C1-yTK29+440_007.nd2 T1	C3-yTK29+440_007.nd2 T1	2022-04-25MISC_p2	0.204	0.381	0.371
yTK29+440	SUC2-MCT1	C1-yTK29+440_007.nd2 T1	C3-yTK29+440_007.nd2 T1	2022-04-25MISC_p2	0.065	0.258	0.309
yTK29+440	SUC2-MCT1	C1-yTK29+440_007.nd2 T1	C3-yTK29+440_007.nd2 T1	2022-04-25MISC_p2	0.422	0.448	0.551
yTK29+440	SUC2-MCT1	C1-yTK29+440_007.nd2 T1	C3-yTK29+440_007.nd2 T1	2022-04-25MISC_p2	0.125	0.313	0.271
yTK29+440	SUC2-MCT1	C1-yTK29+440_007.nd2 T1	C3-yTK29+440_007.nd2 T1	2022-04-25MISC_p2	0.08	0.245	0.262
yTK29+440	SUC2-MCT1	C1-yTK29+440_007.nd2 T1	C3-yTK29+440_007.nd2 T1	2022-04-25MISC_p2	0.033	0.221	0.158
yTK29+440	SUC2-MCT1	C1-yTK29+440_007.nd2 T1	C3-yTK29+440_007.nd2 T1	2022-04-25MISC_p2	0.304	0.24	0.532
yTK29+440	SUC2-MCT1	C1-yTK29+440_007.nd2 T1	C3-yTK29+440_007.nd2 T1	2022-04-25MISC_p2	0.325	0.215	0.661
yTK29+440	SUC2-MCT1	C1-yTK29+440_006.nd2 T1	C3-yTK29+440_006.nd2 T1	2022-04-25MISC_p2	0.225	0.292	0.36
yTK29+440	SUC2-MCT1	C1-yTK29+440_006.nd2 T1	C3-yTK29+440_006.nd2 T1	2022-04-25MISC_p2	0.171	0.158	0.224
yTK29+440	SUC2-MCT1	C1-yTK29+440_005.nd2 T1	C3-yTK29+440_005.nd2 T1	2022-04-25MISC_p2	0.059	0.169	0.204
yTK29+440	SUC2-MCT1	C1-yTK29+440_005.nd2 T1	C3-yTK29+440_005.nd2 T1	2022-04-25MISC_p2	0.271	0.282	0.322
yTK29+440	SUC2-MCT1	C1-yTK29+440_005.nd2 T1	C3-yTK29+440_005.nd2 T1	2022-04-25MISC_p2	0.107	0.293	0.352
yTK29+440	SUC2-MCT1	C1-yTK29+440_005.nd2 T1	C3-yTK29+440_005.nd2 T1	2022-04-25MISC_p2	0.105	0.241	0.33
yTK29+440	SUC2-MCT1	C1-yTK29+440_004.nd2 T1	C3-yTK29+440_004.nd2 T1	2022-04-25MISC_p2	-0.003	0.111	0.014
yTK29+440	SUC2-MCT1	C1-yTK29+440_004.nd2 T1	C3-yTK29+440_004.nd2 T1	2022-04-25MISC_p2	0.102	0.188	0.143
yTK29+440	SUC2-MCT1	C1-yTK29+440_004.nd2 T1	C3-yTK29+440_004.nd2 T1	2022-04-25MISC_p2	0.319	0.487	0.162
yTK29+440	SUC2-MCT1	C1-yTK29+440_004.nd2 T1	C3-yTK29+440_004.nd2 T1	2022-04-25MISC_p2	0.484	0.409	0.579
yTK29+440	SUC2-MCT1	C1-yTK29+440_003.nd2 T1	C3-yTK29+440_003.nd2 T1	2022-04-25MISC_p2	0.097	0.236	0.216
yTK29+440	SUC2-MCT1	C1-yTK29+440_003.nd2 T1	C3-yTK29+440_003.nd2 T1	2022-04-25MISC_p2	0.199	0.259	0.314
yTK29+440	SUC2-MCT1	C1-yTK29+440_003.nd2 T1	C3-yTK29+440_003.nd2 T1	2022-04-25MISC_p2	0.14	0.298	0.292
yTK29+440	SUC2-MCT1	C1-yTK29+440_003.nd2 T1	C3-yTK29+440_003.nd2 T1	2022-04-25MISC_p2	0.244	0.287	0.326
yTK29+440	SUC2-MCT1	C1-yTK29+440_003.nd2 T1	C3-yTK29+440_003.nd2 T1	2022-04-25MISC_p2	0.15	0.256	0.325
yTK29+440	SUC2-MCT1	C1-yTK29+440_003.nd2 T1	C3-yTK29+440_003.nd2 T1	2022-04-25MISC_p2	0.209	0.318	0.029
yTK29+440	SUC2-MCT1	C1-yTK29+440_002.nd2 T1	C3-yTK29+440_002.nd2 T1	2022-04-25MISC_p2	0.287	0.49	0.2
yTK29+440	SUC2-MCT1	C1-yTK29+440_002.nd2 T1	C3-yTK29+440_002.nd2 T1	2022-04-25MISC_p2	0.143	0.175	0.046
yTK29+440	SUC2-MCT1	C1-yTK29+440_001.nd2 T1	C3-yTK29+440_001.nd2 T1	2022-04-25MISC_p2	-0.433	0.018	0.035
yTK29+440	SUC2-MCT1	C1-yTK29+440_001.nd2 T1	C3-yTK29+440_001.nd2 T1	2022-04-25MISC_p2	-0.374	0.036	0.074
yTK29+440	SUC2-MCT1	C1-yTK29+440_001.nd2 T1	C3-yTK29+440_001.nd2 T1	2022-04-25MISC_p2	0.24	0.499	0.243
yTK29+440	SUC2-MCT1	C1-yTK29+440_001.nd2 T1	C3-yTK29+440_001.nd2 T1	2022-04-25MISC_p2	-0.052	0.15	0.135
yTK29+440	SUC2-MCT1	C1-yTK29+440_001.nd2 T1	C3-yTK29+440_001.nd2 T1	2022-04-25MISC_p2	0.244	0.384	0.243
yTK29+460	SUC2-MCT1-_GAP1c	C1-yTK29+460_010.nd2 T1	C3-yTK29+460_010.nd2 T1	2022-04-25MISC_p2	0.101	0.323	0.201
yTK29+460	SUC2-MCT1-_GAP1c	C1-yTK29+460_010.nd2 T1	C3-yTK29+460_010.nd2 T1	2022-04-25MISC_p2	0.283	0.473	0.254
yTK29+460	SUC2-MCT1-_GAP1c	C1-yTK29+460_010.nd2 T1	C3-yTK29+460_010.nd2 T1	2022-04-25MISC_p2	0.049	0.354	0.256
yTK29+460	SUC2-MCT1-_GAP1c	C1-yTK29+460_010.nd2 T1	C3-yTK29+460_010.nd2 T1	2022-04-25MISC_p2	0.329	0.61	0.339
yTK29+460	SUC2-MCT1-_GAP1c	C1-yTK29+460_009.nd2 T1	C3-yTK29+460_009.nd2 T1	2022-04-25MISC_p2	0.47	0.623	0.449
yTK29+460	SUC2-MCT1-_GAP1c	C1-yTK29+460_009.nd2 T1	C3-yTK29+460_009.nd2 T1	2022-04-25MISC_p2	-0.113	0.2	0.114
yTK29+460	SUC2-MCT1-_GAP1c	C1-yTK29+460_009.nd2 T1	C3-yTK29+460_009.nd2 T1	2022-04-25MISC_p2	0.273	0.763	0.183
yTK29+460	SUC2-MCT1-_GAP1c	C1-yTK29+460_009.nd2 T1	C3-yTK29+460_009.nd2 T1	2022-04-25MISC_p2	0.501	0.795	0.367
yTK29+460	SUC2-MCT1-_GAP1c	C1-yTK29+460_008.nd2 T1	C3-yTK29+460_008.nd2 T1	2022-04-25MISC_p2	0.37	0.643	0.258
yTK29+460	SUC2-MCT1-_GAP1c	C1-yTK29+460_008.nd2 T1	C3-yTK29+460_008.nd2 T1	2022-04-25MISC_p2	0.554	0.709	0.432
yTK29+460	SUC2-MCT1-_GAP1c	C1-yTK29+460_008.nd2 T1	C3-yTK29+460_008.nd2 T1	2022-04-25MISC_p2	-0.157	0.159	0.306
yTK29+460	SUC2-MCT1-_GAP1c	C1-yTK29+460_008.nd2 T1	C3-yTK29+460_008.nd2 T1	2022-04-25MISC_p2	-0.121	0.287	0.081
yTK29+460	SUC2-MCT1-_GAP1c	C1-yTK29+460_008.nd2 T1	C3-yTK29+460_008.nd2 T1	2022-04-25MISC_p2	0.517	0.757	0.348
yTK29+460	SUC2-MCT1-_GAP1c	C1-yTK29+460_008.nd2 T1	C3-yTK29+460_008.nd2 T1	2022-04-25MISC_p2	0.236	0.343	0.233
yTK29+460	SUC2-MCT1-_GAP1c	C1-yTK29+460_007.nd2 T1	C3-yTK29+460_007.nd2 T1	2022-04-25MISC_p2	-0.004	0.2	0.107
yTK29+460	SUC2-MCT1-_GAP1c	C1-yTK29+460_007.nd2 T1	C3-yTK29+460_007.nd2 T1	2022-04-25MISC_p2	0.043	0.132	0.096
yTK29+460	SUC2-MCT1-_GAP1c	C1-yTK29+460_006.nd2 T1	C3-yTK29+460_006.nd2 T1	2022-04-25MISC_p2	-0.14	0.241	0.166
yTK29+460	SUC2-MCT1-_GAP1c	C1-yTK29+460_006.nd2 T1	C3-yTK29+460_006.nd2 T1	2022-04-25MISC_p2	-0.192	0.065	0.022
yTK29+460	SUC2-MCT1-_GAP1c	C1-yTK29+460_006.nd2 T1	C3-yTK29+460_006.nd2 T1	2022-04-25MISC_p2	-0.044	0.205	0.137
yTK29+460	SUC2-MCT1-_GAP1c	C1-yTK29+460_005.nd2 T1	C3-yTK29+460_005.nd2 T1	2022-04-25MISC_p2	-0.208	0.1	0.185
yTK29+460	SUC2-MCT1-_GAP1c	C1-yTK29+460_005.nd2 T1	C3-yTK29+460_005.nd2 T1	2022-04-25MISC_p2	-0.103	0.115	0.161
yTK29+460	SUC2-MCT1-_GAP1c	C1-yTK29+460_005.nd2 T1	C3-yTK29+460_005.nd2 T1	2022-04-25MISC_p2	0.051	0.198	0.139
yTK29+460	SUC2-MCT1-_GAP1c	C1-yTK29+460_005.nd2 T1	C3-yTK29+460_005.nd2 T1	2022-04-25MISC_p2	0.136	0.169	0.427
yTK29+460	SUC2-MCT1-_GAP1c	C1-yTK29+460_005.nd2 T1	C3-yTK29+460_005.nd2 T1	2022-04-25MISC_p2	0.171	0.32	0.208
yTK29+460	SUC2-MCT1-_GAP1c	C1-yTK29+460_004.nd2 T1	C3-yTK29+460_004.nd2 T1	2022-04-25MISC_p2	0.26	0.529	0.284
yTK29+460	SUC2-MCT1-_GAP1c	C1-yTK29+460_004.nd2 T1	C3-yTK29+460_004.nd2 T1	2022-04-25MISC_p2	0.156	0.198	0.493
yTK29+460	SUC2-MCT1-_GAP1c	C1-yTK29+460_004.nd2 T1	C3-yTK29+460_004.nd2 T1	2022-04-25MISC_p2	-0.102	0.214	0.145
yTK29+460	SUC2-MCT1-_GAP1c	C1-yTK29+460_004.nd2 T1	C3-yTK29+460_004.nd2 T1	2022-04-25MISC_p2	0.603	0.81	0.41
yTK29+460	SUC2-MCT1-_GAP1c	C1-yTK29+460_004.nd2 T1	C3-yTK29+460_004.nd2 T1	2022-04-25MISC_p2	0.313	0.484	0.271
yTK29+460	SUC2-MCT1-_GAP1c	C1-yTK29+460_004.nd2 T1	C3-yTK29+460_004.nd2 T1	2022-04-25MISC_p2	0.036	0.394	0.279
yTK29+460	SUC2-MCT1-_GAP1c	C1-yTK29+460_003.nd2 T1	C3-yTK29+460_003.nd2 T1	2022-04-25MISC_p2	0.382	0.567	0.332
yTK29+460	SUC2-MCT1-_GAP1c	C1-yTK29+460_003.nd2 T1	C3-yTK29+460_003.nd2 T1	2022-04-25MISC_p2	0.255	0.326	0.32
yTK29+460	SUC2-MCT1-_GAP1c	C1-yTK29+460_002.nd2 T1	C3-yTK29+460_002.nd2 T1	2022-04-25MISC_p2	0.318	0.751	0.3
yTK29+460	SUC2-MCT1-_GAP1c	C1-yTK29+460_002.nd2 T1	C3-yTK29+460_002.nd2 T1	2022-04-25MISC_p2	-0.042	0.185	0.113
yTK29+460	SUC2-MCT1-_GAP1c	C1-yTK29+460_002.nd2 T1	C3-yTK29+460_002.nd2 T1	2022-04-25MISC_p2	-0.094	0.118	0.078
yTK29+460	SUC2-MCT1-_GAP1c	C1-yTK29+460_002.nd2 T1	C3-yTK29+460_002.nd2 T1	2022-04-25MISC_p2	0.05	0.28	0.279
yTK29+460	SUC2-MCT1-_GAP1c	C1-yTK29+460_002.nd2 T1	C3-yTK29+460_002.nd2 T1	2022-04-25MISC_p2	0.226	0.627	0.286
yTK29+460	SUC2-MCT1-_GAP1c	C1-yTK29+460_001.nd2 T1	C3-yTK29+460_001.nd2 T1	2022-04-25MISC_p2	-0.064	0	0
yTK29+460	SUC2-MCT1-_GAP1c	C1-yTK29+460_001.nd2 T1	C3-yTK29+460_001.nd2 T1	2022-04-25MISC_p2	0.036	0.243	0.125
yTK29+460	SUC2-MCT1-_GAP1c	C1-yTK29+460_001.nd2 T1	C3-yTK29+460_001.nd2 T1	2022-04-25MISC_p2	0.133	0.415	0.318
yTK29+460	SUC2-MCT1-_GAP1c	C1-yTK29+460_001.nd2 T1	C3-yTK29+460_001.nd2 T1	2022-04-25MISC_p2	0.016	0.201	0.091
yTK29+460	SUC2-MCT1-_GAP1c	C1-yTK29+460_001.nd2 T1	C3-yTK29+460_001.nd2 T1	2022-04-25MISC_p2	-0.064	0	0
yTK29+460	SUC2-MCT1-_GAP1c	C1-yTK29+460_001.nd2 T1	C3-yTK29+460_001.nd2 T1	2022-04-25MISC_p2	0.036	0.243	0.125
yTK29+460	SUC2-MCT1-_GAP1c	C1-yTK29+460_001.nd2 T1	C3-yTK29+460_001.nd2 T1	2022-04-25MISC_p2	0.133	0.415	0.318
yTK29+460	SUC2-MCT1-_GAP1c	C1-yTK29+460_001.nd2 T1	C3-yTK29+460_001.nd2 T1	2022-04-25MISC_p2	0.016	0.201	0.091

## Sheet: FigureS2D, FigureS3C,D
	Notes:	JEN1KO+401-3 lactate plate - double innoculum - removed from analysis
		T9 pyruvate - abnormal growth in several wells - looked like WT contamination or similar - removed from analysis
			T0	T1	T2	T3	T4	T5	T6	T7	T8	T9
			2022-06-06	2022-06-07	2022-06-07	2022-06-07	2022-06-07	2022-06-07	2022-06-08	2022-06-08	2022-06-08	2022-06-09
			13:00:00	8:47:03 AM	12:09:27 PM	3:04:24 PM	5:42:22 PM	6:50:30 PM	10:18:20 AM	1:40:54 PM	5:10:14 PM	10:24:37 AM
	Plate 1 - Pyruvate		0	20	23	26	29	30	45	49	52	69			Plate 1 - Standard
	Blank	A1	0.0413	0.0413	0.0424	0.0419	0.0391	0.0399	0.0452	0.0434	0.0449	0.0474				0	20	23	26	29	30	45	49	52	69
	by4741	A2	0.0413	0.0497	0.0624	0.0768	0.1082	0.1242	0.4318	0.4475	0.4373	0.4568			by4741	0.0413	0.0497	0.0617667	0.0759	0.1061	0.121967	0.4293	0.441233	0.4352	0.450267
		A3	0.0413	0.048	0.0614	0.0755	0.1053	0.1223	0.4252	0.4364	0.4296	0.4417				0	0.0017	0.000550756	0.000781027	0.00183575	0.0024173	0.00357912	0.00568712	0.0049	0.00775264
		A4	0.0413	0.0514	0.0615	0.0754	0.1048	0.1194	0.4309	0.4398	0.4387	0.4523
	JEN1KO+p20	B1	0.0413	0.0547	0.063	0.0804	0.1044	0.1181	0.1622	0.172	0.2031	0.217822			Δjen1, EV	0.0413	0.0543	0.0638	0.0784667	0.0996	0.110567	0.1564	0.163633	0.1788	0.207635
		B2	0.0413	0.0553	0.0651	0.078	0.0992	0.1084	0.1546	0.1621	0.1804	0.220833				0	0.001249	0.00113578	0.00174738	0.00461302	0.00671739	0.00514199	0.00771514	0.0251382	0.0203078
		B3	0.0413	0.0529	0.0633	0.077	0.0952	0.1052	0.1524	0.1568	0.1529	0.18425
	JEN1KO+433	B4	0.0413	0.0477	0.0573	0.0682	0.0858	0.0953	0.1603	0.1665	0.1653	0.1961			Δjen1, MCT1-GAP1c	0.0413	0.0488	0.0575667	0.0667	0.0835	0.0936333	0.160867	0.167	0.1692	0.19
		B5	0.0413	0.0481	0.0574	0.0666	0.0822	0.0921	0.1588	0.163	0.1651	0.1839				0	0.00157162	0.000378593	0.00145258	0.0019975	0.00160416	0.00240069	0.004272	0.00692893	0.0086267
		B6	0.0413	0.0506	0.058	0.0653	0.0825	0.0935	0.1635	0.1715	0.1772	0.5173
	JEN1KO+438	C1	0.0413	0.0857	0.1242	0.1572	0.1805	0.192	0.2382	0.2613	0.2649	0.291			Δjen1, SUC2n-MCT1	0.0413	0.0846333	0.1211	0.154	0.175667	0.185567	0.2349	0.256267	0.260633	0.283667
		C2	0.0413	0.0836	0.118	0.1519	0.1737	0.1831	0.2324	0.2551	0.258	0.2795				0	0.0010504	0.0031	0.00281603	0.00420991	0.00562168	0.00298161	0.00456325	0.00372872	0.00637051
		C3	0.0413	0.0846	0.1211	0.1529	0.1728	0.1816	0.2341	0.2524	0.259	0.2805
	JEN1KO+472	C4	0.0413	0.071	0.1009	0.1332	0.1564	0.1622	0.193	0.2057	0.2099	0.225			Δjen1, SUC2n-MCT1-GAP1c	0.0413	0.0693	0.0979	0.129567	0.152967	0.158967	0.192733	0.2079	0.226333	0.2904
		C5	0.0413	0.0695	0.0985	0.1292	0.1516	0.1575	0.1909	0.2072	0.2422	0.3379				0	0.00180831	0.00334066	0.00346458	0.00299388	0.00280417	0.00171561	0.00262107	0.0161575	0.0585398
		C6	0.0413	0.0674	0.0943	0.1263	0.1509	0.1572	0.1943	0.2108	0.2269	0.3083
	JEN1KO+473	D2	0.0413	0.0607	0.0807	0.1056	0.1251	0.1287	0.1843	0.2063	0.2418	0.5432			Δjen1, AFRn-MCT1-GAP1c	0.0413	0.0588667	0.0792	0.1054	0.1249	0.128733	0.180067	0.193867	0.209933	0.20445
		D3	0.0413	0.0592	0.0806	0.1081	0.1262	0.132	0.1794	0.1918	0.1961	0.2013				0	0.00202073	0.00251197	0.00280535	0.00141067	0.00325013	0.00394251	0.0115396	0.0276771	0.00445477
		D4	0.0413	0.0567	0.0763	0.1025	0.1234	0.1255	0.1765	0.1835	0.1919	0.2076
	Plate 2 - Lactate		T0	T1	T2	T3	T4	T5	T6	T7	T8	T9			Plate 2 - Lactate
	Blank	A1	0.0426	0.0426	0.0447	0.0469	0.0457	0.0468	0.0413	0.0401	0.0409	0.0423				0	20	23	26	29	30	45	49	52	69
	by4741	A2	0.0426	0.0534	0.0574	0.0711	0.0986	0.1095	0.5033	0.5696	0.6064	0.8048		by4741	by4741	0.0426	0.0531	0.0583	0.0726667	0.0973333	0.106433	0.497133	0.566633	0.603867	0.7523
		A3	0.0426	0.0523	0.06	0.0746	0.0989	0.1074	0.4974	0.5673	0.6065	0.7294				0	0.0007	0.00147309	0.00177858	0.00245832	0.00364737	0.00630423	0.00335011	0.00447476	0.0455896
		A4	0.0426	0.0536	0.0575	0.0723	0.0945	0.1024	0.4907	0.563	0.5987	0.7227
	JEN1KO+p20	B1	0.0426	0.0566	0.0668	0.0795	0.1019	0.1105	0.3704	0.4084	0.4414	0.5137		JEN1KO+p20	JEN1KO+p20	0.0426	0.0557667	0.0662667	0.0781667	0.0979667	0.106167	0.363733	0.4021	0.4375	0.5405
		B2	0.0426	0.0571	0.0676	0.0804	0.0983	0.1072	0.3697	0.408	0.4513	0.6158				0	0.00189297	0.00166533	0.00312143	0.00411015	0.00493187	0.0109464	0.0105674	0.0161081	0.0661082
		B3	0.0426	0.0536	0.0644	0.0746	0.0937	0.1008	0.3511	0.3899	0.4198	0.492
	JEN1KO+401	B4	0.0426	0.0519	0.0601	0.0712	0.0897	0.0972	0.423	0.4844	0.5141	0.5593		JEN1KO+401	JEN1KO+401	0.0426	0.05005	0.05795	0.0701	0.0885	0.09705	0.42635	0.48875	0.51615	0.5551
		B5	0.0426	0.0482	0.0558	0.069	0.0873	0.0969	0.4297	0.4931	0.5182	0.5509				0	0.00261629	0.00304056	0.00155563	0.00169705	0.00021213	0.0047376	0.00615182	0.00289911	0.00593971
		B6
	JEN1KO+462	C1	0.0426	0.0904	0.13	0.1876	0.2549	0.2653	0.5388	0.5396	0.5487	0.5801		SUC2n-MCT1-GAP1c	JEN1KO+462	0.0426	0.0883	0.126867	0.1819	0.248133	0.261267	0.536667	0.538967	0.553833	0.5783
		C2	0.0426	0.0886	0.1281	0.1825	0.2505	0.2626	0.5369	0.5405	0.5584	0.582				0	0.00226495	0.00389914	0.00602246	0.00820996	0.00483977	0.00225904	0.00192958	0.00487477	0.00485697
		C3	0.0426	0.0859	0.1225	0.1756	0.239	0.2559	0.5343	0.5368	0.5544	0.5728
	JEN1KO+399	C4	0.0426	0.05681	0.0747775	0.0931288	0.127085	0.14545	0.379856	0.454771	0.480744	0.616083		JEN1KO+399	JEN1,MCT1	0.0426	0.0578725	0.071295	0.0900087	0.121835	0.139796	0.393866	0.440651	0.476783	0.573251
		C5	0.0426	0.0547675	0.0708575	0.089765	0.123008	0.140282	0.41253	0.447023	0.461541	0.576896				0	0.00375087	0.00328567	0.00300555	0.00592348	0.00591278	0.0168267	0.018164	0.0136983	0.0447652
		C6	0.0426	0.06204	0.06825	0.0871325	0.115413	0.133655	0.389212	0.42016	0.488064	0.526775
	JEN1KO+433	D2	0.0426	0.04928	0.0719075	0.0955845	0.121161	0.144635	0.373142	0.4479	0.470752	0.6124		JEN1KO+433	JEN1, MCT1-GAP1c	0.0426	0.0497108	0.0726425	0.097581	0.12005	0.143593	0.374182	0.436472	0.480596	0.599033
		D3	0.0426	0.049445	0.072667	0.0979605	0.120169	0.142822	0.384143	0.44145	0.496665	0.499037				2.86098e-17	0.000608945	0.000723062	0.0018364	0.00117524	0.000936172	0.00948316	0.0145693	0.0140336	0.0940278
		D4	0.0426	0.0504075	0.073353	0.099198	0.11882	0.143323	0.365262	0.420066	0.47437	0.685663
														JEN1KO+399	JEN1,MCT1	0.0426	0.06	0.07	0.09	0.12	0.14	0.4	0.44	0.48	0.58
																0	0.00189297	0.00166533	0.00312143	0.00411015	0.00493187	0.0109464	0.0105674	0.0161081	0.0461082
														JEN1KO+433	JEN1, MCT1-GAP1c	0.0426	0.06	0.073	0.095	0.12	0.143	0.379373	0.44	0.5	0.6
																0	0.00189297	0.00166533	0.00312143	0.00411015	0.00493187	0.0109464	0.0105674	0.0161081	0.0761082

[truncated: 16 more sheets: FigureS2C, FigureS2B, Figure5B, Figure5A, Figure4C, Figure4B, Figure4A, Figure3D,E,F, Figure3C, Figure3B, Figure3A, Figure2D, Figure2C, Figure2B, Figure1D, Figure1C]
